# Supplementary material for: Integrated transcriptome and microRNA sequencing analyses reveal gene responses in poplar leaves infected by the novel pathogen bean common mosaic virus (BCMV)
Source: Front Plant Sci. 2023 Jun 15;14:1163232. doi: 10.3389/fpls.2023.1163232 (PMC10308444; doi:10.3389/fpls.2023.1163232)
Supplement: Supplementary file 6 [file Table_2.xls]

## Sheet: sequence
Supplemental Table 2. Novel miRNAs Pre-sequence and sequence.
>novel_miR_1
aagucaaccaagcgcggguaacggcgggaguaacuaugauucucugacauuaagguaggcaaaugccucgucaucuaguuagugacgcgcaugaauagauuacacgagauuccacugucccugucuacuuuccagcgaaaccacagcccagggacgggcuuggcggaaucaacggggaaauaagacccuguugagcuuggcucuaguccgacuuugugaaaugacuggagagguguaggauaaguuggag
>novel_miR_10
ccaaauucauuuaugcuuuuuuuuuagaguacauaucauguagucagcuuaaguucuugaaaagaagucauagcucaacuacaugauauauauucuaaaaaaaaaagccuaaaugaauuugguaaaugauuaagguccacucuucguuuuaguucuccauuacuuucuguucuuuaaaguauuuucuuucaaauaagauuuuaaacuuugaucuccaaauuaaugaacuguuaauucaauucuaaauagu
>novel_miR_100
acugguucuauuuaaacaggauuucgguucgguucgguuuauauuuuuuaaaaucaaucuaauuguucgguugguuuuuuuaauccaaaccgaacugaaucgaaucgugaacaucccuaacaugaauuguuuguaaggaaaacacaugguaacaaauuuauaagauacuuugggauuuuuaagacuuuagaaguuuuacaugaauauuuuuauuggcuuggcauaaaaagagaugugcaaagaauuuuug
>novel_miR_101
aaagugugguagugauuguuuuuuaaaauauuuuuuauuuaaaaauauauuaaaauaauuuuuuuuaaaaauuauuuuuaaaaucaaaaugauaaaaauaauauaaaaaauuaaaaagacggcugaaccguguuuuuaaaugaucaagucucaaaagguuagguagaaaugccggcaagguaucgcaauuucgcagcuugcggguguuuuccugccgaguguuauauggaaggccuuugagcggucguac
>novel_miR_102
guaaaguguuugguuaauccaaacuucucauuuuuuuacaugggccccaccuaauaacugaggucgaaccucagcucaugagaaguagauuuuaucugcuucuccugcguucuucuccugcgauccuaccugcgucuucucauguuggagaaugaacucuccacugugcacuuaagugaacagugaagagugaaauuaauucacucuccacuguucacuuaagugcacaguggagaguuccuucacuguu
>novel_miR_103
uuggccaagcugcuauggcauaacuguguuagauaguacaagcucaaaaaaucagggagugcucaugcacuauugauuuguacauuucaaaacggacguccaaacaagacgcuaacaacuuugagauaggggugagcauuuucgguucgguccgguuuuggaccaaaauaaacaaccaaaccgaauuuuuuuuuuucaauuuuuuaaaccgaaccgaaccgaaaaccgguucaagccgaccauguucggu
>novel_miR_104
uuuuuaaguguaggacucuugguuuuugugugccuguauaagcacucauaucauuuguaaucaaaaggccauuuugaugaaugaaauccauuauuauugcuaucucacaauaucugguguuauacgcaguggaucaaggucuugauaauugauuucuuugauuaaaauggccauucaauuacauugaaugugcuuauauaggcacaugagaacucuugaaguuaccuaaacuaacgaaggaaacaaaauc
>novel_miR_105
gcaaccaugaagcaugaguaaucacuacuuuaacaucucuuaauauuuguaucucaugccauaccugauacauuucaauaauacacguauuagauacuucccaaagcaauuucaauuuuuuuuuaaaaaaaauuauuuaauaugaaauucaaccucucucucucucucucucucccucucccuauauauauauauauauauauauauauauauauugaaaggagagcuugaagcucuagggagcgauugc
>novel_miR_106
uuuacugaguugaaaucauguggaagagugacucugauauuggccugguucacucagaucacgacuucaaagcagagugucuuucuucuucuucuucuucuuguuuuauguucgucugguuugauugagccgugccaauaucucaguacucuuucaugucucuccaggucgaucuccaaaaacaccauuccacuagaacaauugaugguuuguauaauuaaugcuugacuugcuguuacaaccagauuuc
>novel_miR_107
agccucggcgucgggggcgugccuucuucuggugauaaucuaaacgacucucggcaacgaauaucucggcucucgcaucgau
>novel_miR_108
cuuuuucuugguugcaaagacauggaaaccuuuggauuucaagaacagugagguuuauuuuacuucuuuucaguuuauaugaugaauauguuuguucuccuaugcuuauuugucauaugauuguuuauuuuaauugcuacaguagacccuaaguuauuauuguagauaauuuauugcuagguucaauaucaaaacugaaguugugguauaugaacuugugaagcaaccaaguuuaauaauuguggcagau
>novel_miR_109
gaauauguuuaaauauugcaaauaaucuauagcguaucucuaacaauacauaguuaauuucauugauuuuggguucauuuauucuuuuuggcagcaguauuguuagagauacaauauagaugauuuggaauacugaaacauauuucauauuuaauauguuagcuuuuuuuguuuuuugugggggagugcuaacaucuuuucaaauuugcaugauugagaaucacuggucagauuggauagagguuaacug
>novel_miR_11
aauucgagacaauagccuuacaugaagauaagagcuuguuugguagccaaggacgacuugccccccaccaucuuaguugggugcaguauauauauuacugggcaccuuccauuugguuuugggcaagcaccuuggcuaacugacaagcucuuaucaaucaugcuaggcucuuuuucucuucuccgauccuuauaacuuuaccguucugcaugauaauuaacagguuaauuacauuguguuaacaaucgag
>novel_miR_110
aguauagaaggauuuuacuaguaaugugggaauuacaaccucucucaaauaauaggagaacaacuaagaaucucucuauuacuaggagaaaacaccucacuuacucucucaaaaauaccucaccauuuagugggauuacuuucccucuucacucucucuucuuucucucuucacuuggugugcauauaaugcuuggauguuugccuauuuauaggcaagcauccauguaagagcaaguggccaaguuggc
>novel_miR_111
ugaaaacgacacaaaauuuugacgugagacauggccgcacgugccaacucgcaccgacaaggagguugcccacgcgccccacgcaucuucuucacccagauggucugacccgacaugaauaccagaugacucgacccacgugacugacccggauaaggaugacaucagcaugcauaguuggcaugcaugauaacgccaauucaucugacacgucagcauagugggacccauuugccaugucauuagccuc
>novel_miR_112
uuuuuaaaauaaaacacaauuaaaaauaaaaaauauauuuuuuuacuggaucagaccuaauucaauauauuuuuauaguuuuggaccagguccgguauucacuguucaugugaacaguggaagaauucuccacuguucauaugaacagugaaggaacucuccacuguccacuuaagugaacaguggagagugaauuaauuucacucuccacuguucacuuaagugcacaguggagaauucauuuuccaac
>novel_miR_113
cacuccagagacaacuaauggucauagaacuugcaauuguuacacuaaaauuucagguaacaauugcaaguucuaugacuauuaguuagcuccuccauggaccaugguggguuuacaacaggacagcucaguuucagauuggugaaucucaaauugaucauauagcuuuugacuuggcauaggcagacagcaaaguuaaucaaucaacaaauccacaaaugacgccaaauguuaauuuggauaacaaaau
>novel_miR_114
gucagucucuaacaaaaauguuuuggaaaaucuuuuuaauuuagccucagcauuuguguaaaaucaggaaacaugcuccuacaauaaaaggccaaauuuacuuauauucgucacuuuuugucaauucaauccaauuggaccgaacaauguaguauccuugaagcaccuggucauacuuuguuuacaaauaaguuuaauuagucugaauugacgaaaugugaugaauacaaggugauauugaugaaauuuu
>novel_miR_115
aauagaucuuuuaaaaaaaaaaaaaaaagcaaaguuuuuuuaugggugaaucacucaacaagucaaacagacuaauuuucuuuacaaacuuacaauguaaaaaccuuaaugagauuuuguuucguaagcauuguaaagagaaagcauuuauuguuaccaaauu
>novel_miR_116
acauuaguuaucuuauucgaauaaugcuaaugcuuguaaauguugucgggcauucaugauuauaacuuuauguuaacaacaaaucaaguuccuuucauagcucaggugucgguuauaccauacaguaugggcuaugaaaguaccaaguauuuguuguaccaaguguuauacaacauaaaucuagauuaaccauuuaacaagcaaaguauugaaagugaacaagauaacaaauauaaaaauguuaguaucc
>novel_miR_117
acguuaucaaacgauccucuucuaauuuauauaguguuauuggauaaugugaaacacuaguuuuucaaaacaaaacacaauuaaaaauaaaaaaauauuuuuuuuuacuaggucagaccugguucaauacauuuuaauaguuuugaaccagguccgguauccacuauccacuuaaguaaacaguggagagugaauuaauuucacucuccacuguucacuuaagugcaugguagagaguucauucuccaca
>novel_miR_118
auaaaguguuugguuaauccaaacuucucauuuuuuugcaugggccccaccuaauaacugaggucgaaccucagcucaugagaaguagauuuuaucugcuucuccugcguucuucuccugcgauccuaccugcgucuucucauguuggagaaugaacucuccacuguucacuuaagugcacaguggagagugaaauuaauucacucuccacuguucacuuaagugcacaguggagaguuccuucacuguu
>novel_miR_119
auuuuuuaggaaagcguggaguuuuucuaagaauuuuaagguggagaagucacuuaaugauggguccauaaucuuagaaaauuuuaagauaggcaggucaccugauagggaggccauuguuuaggaaaagcacugaguuuuuagcaugaucaaacaauuuaucuuuacaacacuuacuacgcgaagcacuugacaaguuuugcuucguaagcauuguaaagaggggguaucuauuguuacucaauuuugg
>novel_miR_12
aagggcaucuaaugagaaagccaagguguuggguuuuagaccugguauuauauuaugugguggauuugagaugcaauugugcgagcgucuauaaguuagcuaguuguaccgaguauaauagcaaacucuuugcuuuauaauucauuagaugucuaaguggaaaucagaccauuuaguaacauucaaugccaaagccaaaaguuuguuuuuauacuugguucaacuagcucaugugguguauccaaguuac
>novel_miR_120
ugguuuaugugggaaauuucaguaugguuauguauuuacaguuugguccuccaauuuugguaaaauuauguuuugaucccugcauuuggaaaauuguuguuuuagucccuaaacuuaggagacuaaaccugguuuucuuuuaugcauuugaaucuuuuauuuguguuguuuuggguuguuuuuuuagcauauuccauauauuuguuauaaguucuuauaacaauccucaauagaauuuucaagucuuuca
>novel_miR_121
aucaccuaacaaaucuaaaagauuggguucugugauggauguucacuguucauaucaucuaaaagauugacagugaagcuccaucacaaaacccagaucuuuuagauguuuuuagguaauaucaauaauucucguacauuagagaaauaccuggcaagauccugcucuuggcuucguacauuuuuguggguaaaaaacuaguagguaagaaauuucugaucugccaauauacagaaauguaagcaaagca
>novel_miR_122
aucaccuaacaaaucuaaaagauuggguucugugauggauguucacuguacauaucaucuaaaagauugacagugaagcuccaucacaaaacucagaucuuuuagauguuuuuagguaauaucaauaauucucguaguaauaucuuuauaucagcauacaaauugggugauuuaauuaaauaugauaggguucaaugugugguaauuuaagcgcgauauucuaguuuuaaaguaccgaagaugauuacgu
>novel_miR_123
ugaagagaguuugguguuaagguuugaugggaaagaauuauuuguaguguaagcagaugaagucguacauaaaugguauugguauucaacaauuuacuggaauuaguucuuucccaucaaaccucaacauuaugcucuauaaguagaugaauucguacauaaauaguauugguauucaaaagaaaccauacaugcaccgguauucaaauagguguaugcuacguaacuauaagaaggaccaucucuaagu
>novel_miR_125
auuguaauucuuucugacugaaauguggguggacgcuuauuauggguuuuaguuguauagauggucgugucgagggaaguggcaacaaauauguggauucaugccugcuucuucucuauauuggauaacauaaaauaauaugacuuuccacuaccagaaacaggagugauagaacaggcagaaucauauuauccaauccacuccuguuucugguaguggaaagucauauuauuguguuguauuugguagg
>novel_miR_126
cuauccacugagauucagccacaugucgcuccgauucgugcccccccggccccucuuggggcacggcgucgaggaagcugggaugggaggggaucgggcagcgcuccacgggaucucgggacuggauagucuccaaggcuugaagagaaagccuguugugucuagacaucggggcaggggcagccaugccaccaaaaggggaagaucggcagcgcagauuguugcaagccgcgggaccgucggggaagau
>novel_miR_127
aaauaaaauuaugcagaugagcaucuaacauuugugacucaguggcugcggggauagcucaguugggagagcgucagacugaagaucugaaggucgcguguucgauccacgcucaccgcauuucuuuuucuuuuuuuuuuuaucaauauuuguaucccuugcaugaaauugcauauuuuugucucauagauuuuauuuuuugugcauuauuuguuucaauucaagggaaaauaucccucuauacgggaua
>novel_miR_128
uugauggaugggaucggcagggggcaaaaauggcauaagagaaguacagugggaggcaggagaaagaccaauaucugccagccuuccuuuucucuuaugcguuuuugucucucgccggucucacccguguugauuugcccugauaaggccaugguauauauauaugauucuuugacccaauucacaugacaacuucuucuccagacugcaucgucuuguucaugagguauauucuugucuucuuuuugaa
>novel_miR_129
gagagacagauuccuugcuugaaaucucagaaguuguaguaggaagggaggaugaugucucuaaaguuaugaaauugcugauuggcucgaucggucaacaaguucugucuguugucccuauuguggggauggcaggucuuggaaagacuacuauagcaaaaaaaguuugugaaguagugagggagaaaaagcuuuuugauguaauaauauggguuuguguuucuaaugauuuuaguaaacggaggauuuu
>novel_miR_13
uuuccaguguucuacaaaccucuguagcacacaggauaaggcuuggcacugguuugaucgaguauaaauucgagacaauagccuuccaugaagauaagagcuuguuugguagccaaggacgacuugccccccaccaucuuaguugggugcaguacauauauuacugggcaccuuccauuugguuuugggcaagcaccuuggcuaacugacaagcucuuaucaaucaugcuaggcucuuuuucucuucucc
>novel_miR_130
acuuguuugaaaauaacucaauuaccaucguagccuuuugacaauggcaucccuucauuuuaggguagguugcaacuauuauugcccacuaauggcaacaucccaacaauuguuaggauuuuugcuauuaaugugcagcaaucauauagcaucugcaacccuacucuaggagaagguugccauugucaaaaggcuacaaugguagguggguuauuaucaaauaaguugcaccaaccauugauaaaauggu
>novel_miR_131
ugguucuucuacaacaacaacuacuucaugauauuuuaacacaaaauacugagaagaucaaugauguugauagaggaaagguucugauuaaagaacgacucuggcgcaaaagaguucuuauuguuguugaugauguggaucaucugcaccaauuaaaugcuuugaugggagagcgaagcugguuuggucccggaagcagggugauaauuacaacuagagaugaacgcuuacuucuugaagcugaucaaag
>novel_miR_132
gcaguugauauuuggcguguaaaaauauuuaagauggaccuuguagagugguucacaagggguccuuugauaaggugaguggugagguaguguugcuuucuaauaaugccuugcauaaggaaaaguguaaguaaauuuuccuccuuguagggauuugcaucaauucucaaguaggggauuaccucaacuauuugaagcaauccccuacucgagaugugaugcaaauuccuaggugaaggaaaauccaucu
>novel_miR_133
acuaagaauucuucuccuuggguagguuacccauacaaugagaccauuauuuuuuggguaggucacccauacaaugagaccauuauuuuccuggguaggucacccauacaaugagaccaucauuuccccuggguaggucacccaaagaaugagaccacucuuucuuuuucugcguaggucacccauacaaugagaccaucauuuuuuccuggguaggucacccauacaaugagaccaucauuuuuccugg
>novel_miR_134
gaucagacccaauucaauacauuuuuauaguuuuggaccagguccgguauucacuguucaugugaaacaguggaagaauucuccacuguuuauaugaacagugaaggaacucuccacuguccacuuaagugaacaguggagagugaauuaauuucacucuccacuguccacuuaagugaacaguggagagugaauuaauuucacucuccacuguucacuuaagugcacaguggagaguucaagaagacgc
>novel_miR_135
aauucgagacaauagccuuacaugaagauaagagcuuguuugguagccaaggacgacuugccccccaccaucuuaguugggugcaguauauauauuacugggcaccuuccauuugguuuugggcaagcaccuuggcuaacugacaagcucuuaucaaucaugcuaggcucuuuuucucuucuccgauccuuauaacucuaccguucugcaugauaauuaaaagguuaauuacauuguguuaacaaucgag
>novel_miR_136
uuuuuuucucucuuccaucuucaggcuuuuguaaauggauugauauugauugguccaagagauguauccaauuccaaaggcccaaccaaugugauuaggagcaccaacuuuuguuagguuuauguaauuauuaauauaauaauuauuaaauauuuauguaguuauuaauuuuaaaaaccauaaaauuaauaaaaauacaagcaaguuaacucaaauauacacguuaauuaaaaaaaaacaugaacuuuug
>novel_miR_137
agagcuuugagaugugauauugauguaaggauuaaacaaggauaaaaauaauugucaaggucagaggauccacuaaugguauuucaaacaaguauaguauaaacucuuuuuauuacucaacuggaaaccacacacaaaggagguuccaaucggguuauaaauuguuaacaugauuacauuagugaucuuauucgauaauguuaauacuuguaaauguugucaggcauucaugauuauaacuuauguuaac
>novel_miR_138
ugggaaauguauuauuuuucaucccaugccuguucucuauuuucucccucucuuucucuuugcuguuuaauaagaugugugauugauuuguuugcaggauuauugaaacuacaccaauugaacuccccuguauuuguaacuucccuuguuacuugguuuauuuuaauccugcucuccaccaaaccucuauuuuacgcucaaauuucucaggguguguuuaggauagaggugugguuagguuuuuuuuuuu
>novel_miR_139
agucaaauugaagaaauuaaauaucaaggaucuuucuguagaaggugcgcaacauuggggguuguauugaacuuuacgcuuuuauuuaugugcauacgacuaaauucuaaaaacuuucauguauauuuuauaaaaaauaaaaauuguauuuuuaucauacucuaaaaaauacaaaaaucaauuuauggguaucauaacaaauuuaugauuauccauuagaguuugaucaaaauuacaaaaacaccacaaa
>novel_miR_14
aauucgagacaauagccuuacaugaagauaagagcuuguuugguagccaaggacgacuugccccccaccaucuuaguugggugcaguauauauauuacugggcaccuuccauuugguuuugggcaagcaccuuggcuaacugacaagcucuuaucaaucaugcuaggcucuuuuucucuucuccgauccuuauaacuuaccguucugcaugauaauuaacagguuaauuacauuguguuaacaaucgagc
>novel_miR_140
uaaauaacuagauauggaagccuauuuaauuguguuaaacaccgauugaaaucuaauggcgcauuaguuuauuacauuccucuucaguaucgacuccuagaaaauaauuuuuuuucgcuauucuuuuuucgagaaccgccuaaaguuccaacuaaaaaggugaaaugauuuucauuaucuuaauugcaguaaugagccucccaaucuuggggggcucauuacuucaacuaguccccguguuccccgaaug
>novel_miR_141
guaaaguguuugguuaauccaaacuucucuuuuuuuuacaugggccccaccuaauaacugaggucgaaccucagcucaugagaaguagauuuuaucugcuucuccugcguucuucuccugcgauccuaccugcgucuucucauguuggagaaugaacucuccacugugcacuuaagugaacagugaagagugaaauuaauucacucuccacuguucacuuaagugcacaguggagaguuccuucacuguu
>novel_miR_142
aagaauugugagcccgaccauaugguccgagggaaaguuuuguugaacaagucccaguacauggaucagaaacuugcucaacaaaucucucccucucaccccauaugguuagagcugccauucuuaaaacaguacauaauuaaaagucuauaaaggugauagguucgcaauguagccaacugucagccuuagugcauguucagccuugcauuuugcuuaaagccaccucauaaauagugcaccugaugcg
>novel_miR_143
ucuuugauccuguuuguaucuucccacagcuuuauugaaccgcaacaaaaauacaaugugauauguacaugcacggcaacaucaacaacaauauucaaauaggugcaguucaagaaagcuguggaagaauaccaagagggucacauauagaccaccgcaaaacuuagauuuaaguauuuuaggagcuucaaagcccuccauaaacaaacccuagcaagguuuguaaagagaagggaagggcuggagggcu
>novel_miR_144
uaguggagauggcuggccuuggaaagacuacuguagcaaaaaaaguuugugaaguagugcgggagagaaaacacuuugauuuaacaaucuggguuuguguuucuaaugauuuuaguaaagugaggauuuuaggagagauguugcaaaauguugaugaaacuacaaguagguugagcaaccuaaaugcaauuauggaaaaccuuaagaaaaagcuggaaaagaagacauuuuuucuuguuuuugaugaugu
>novel_miR_145
aauuuuccuggauugagucugcuguugaguuguuuaauguccauuuaugguggguuuaaaacaaccauuuggaggguucaaguguuucuaauuggcugccaagcuuuuagauuucccuaaagaauuuuauguucaugucucuuuccuaaagaauuacaguguuaauaacaacauucuucaaaagauacaguauuuuuugaagaauguuguuauuaacacuguaauugcuauuuuucuuucuucgugaauu
>novel_miR_16
gccaagguguucuccaaguuugaucucaaggcugguuguugacaacuuggcauucaucuugaagaccgcuacaaaacagguuucuguauaccaaaccaucauuaccaauggcgggucaugucuuuuggucuuaaaguggcaccuucauuauuccaaaaagccaugaucaaaguauuugaaccuauguuuccaucagcuuuaauauauauugaugauguguuacuuuucucaaaagacgaugagucacaug
>novel_miR_17
uuauugaaagcacacaauaacugcaguaaauucuaccuauccaauuuuauauauauauauauauauauauagagagagagagagagaguaaugcuaucuuagcaaaagcuuuuucccaauuucacuucccaaaaaguuucaaccaucggauuuaugugauuaacuagugugaucgacuugcaugaacucucacuggaugcuugaaaucuuucgggaagugauauuuggaaagaauauuugauaagauugg
>novel_miR_18
gagagacagauuccuugcuugaaaucucagaaguuguaguaggaagggaggaugaugucucuaaaguuaugaaauugcugauuggcucgaucggucaacaaguucugucuguugucccuauuguggggauggcaggucuuggaaagacuacuauagcaaaaaaaguuugugaaguagugagggagaaaaagcuuuuugauguaauaauauggguuuguguuucuaaugauuuuaguaaacggaggauuuu
>novel_miR_19
uggcgcccgcagccgcggauagcagccccaacgcgcccaacgucuuggagcgggucacagggagguggccggaaugugacgucgcgccaagccgcugggcgcguuggggcugcuauuugguugcaacgagcgccguggaaaucagagccugcgugcgcgcugcacgcagcggcagauuaugugauggaaagacaugcgagaucgaucccggcuggauauauguugaggcuggagagauaggauccgucgu
>novel_miR_2
accuuuucuuuucgcaaaaugaaaucugccaacuuggccuuccacuguaaggaugugucgaacucuaaggaaucaacuacacuuguaugagcagcaacaacaacuugauuuaccaugcauccuuguagaauuugcccaguuaauuuggcuuaaucuggcacuuguugcugcacagccuucucgcuuuaaaacacaaagaaauggaggaggcugugcagcaauaagugccagauuaugaccuucugguugc
>novel_miR_20
uaaacacucuaaauuuuuugccauugauagaucuggcaauuccgucaaauauggagagucagauagaucaauuucucuuaaauuuccaacauucugucaacagaaaaaggcauaauuagaaaguuagcaccuccaacuucauauuucugaucauaaucuguagcaauuaaaucauaccuuuacuccuguccaaaguuuuacaagcuugcuucccuguaggugaagcucgaagagguguucagcacgaaaa
>novel_miR_21
gagaagguuuuggggaggggaguucugucgccggaaagauggcaccuagugcugcaaauuaauguguauagcagcaauagguaccaucuuccgcgacggaacuccccucuaaccuuuaccggucugcauccagugcuggaauugucuggucaacauaccaacuucucuuucguucuucaauuaugaugguacgugcccucaucauucaauacucaguacucaugauguuauuccugugccgugccauuaa
>novel_miR_22
uauauauuuauguugugugugugugggugggucuggguggcagacauggcgcugaaauugguuagcaggaagcuggggagcaaauucuugcccaugcugucuuccacuucuccacugcauucacaugccacuagcuuugguagguucuugaguaauaugauuccucuucuucuugagugugucuuuuuuagucugccuucuuugaacuacuaauuguuuguuuucauuuugauuugucucguuaaauuga
>novel_miR_23
cggccaccagccucgcagaagcagcgauauuucccuugccucaaaccccagcccugacugcugaagaagcaguugcugguacaaagccuucuucuuuguggguauauccucucaagguagcgccguuaggcguggagguguccagguccaacaucgagguggauguggacguguccggauccaacaugggauugagcguggacacguccggauccagcauggaguuggacauuaugucuagacccaacgu
>novel_miR_24
auuggagggguuggggguuucuugucgcgggagagauggcacuagcuaaccaugaucauacuauuugcucuuuguaucagguguaaagauagcucagcuaaggccauccuccugcgacaagacacccugcaacuucuuugcuugccggcguuucaccugagaacaaaaaucacaaguggccauccugacggcuacgauaccacaccucacccuucuacuuugauuaauuacuucuucauuucuugguuac
>novel_miR_25
uggguaaaauuccaguauagucaugaauuuaugauauuuuuaguuugguccuucaaauugauaaaauuacaauuuaaccccuaaaaauaugauaaaauuuucagauuggucccuagcuguaauauuagcuuuucuagauugguuugaugaauaauugagggaccauucuguaauuuuucucauaaaucaaccucaauucuaucuagaaucucuaauuaugcucuaaggaacaauuauggaauuuuaucaa
>novel_miR_26
uuucuacucgauuuaacaugauauaucuguguugacucguaaaaucguacgauuuuacgagucaacucacgaauuugacaaccauggccauaaguuaugccaacaauucccaacaacuccaccaauuauaacaucuccaccaauuauguugaaguaauuaagugacuuuacaaagcuuugaacaaaguaaagggcagaaggucucaggcaaggguuucagggaaaaaaauguugcagagaaugaaaaaag
>novel_miR_27
ugguggacaacaacacucaagcauuuuggcuagaugaaaugacauugauacaaucagaauuuggcaaaguguucuucauaaaaguuguuggaaauugucuuuuccuuccacccaccaaauuucaugucauuuggccgucuagaacuccagauauggguaaacuucuaagcaguguuugggcuggauugcaggacagauucugacuuaucuuuuguggccaaaauuugaaugugagaacgguaaauuuggg
>novel_miR_28
cuaacaagaggaguccuaucucugguuugugcguggaucugaggccaucacaaccguccacuacacgaccacccaaugguuuuagauucacgcacaaacuugcgaucugucuccucuacuacaccgaauagauccguuuuggcgccaauuccuauuccaccuuuucuaucuucccucucgaauuuaauacucuauuaacauuucuaucuaucucuccauaacagauuuuggaagucgaaagagggggggg
>novel_miR_29
augcuuuccaguguucugcaaaccucuguagcacacaggauaaggcuuggcacugguuugaucgaguauaaauucgagacaauagccuuacaugaagauaagagcuuguuugguagccaaggacgacuugccccccaccaucuuaguugggugcaguauauauauuacugggcaccuuccauuugguuuugggcaagcaccuuggcuaacugacaagcucuuaucaaucaugcuaggcucuuuuucucuu
>novel_miR_3
gccauggcuccguuuuucuuuuuuccucauucuccccugucuucuuuuucuugccgaaugaaccaaggacugauaaauguuuugaacuauguacauguuugaugaugugguugaaagugcuuuucuuaaaaaaaaaaaaaaucaaauugaugcuucuuaggugauuuucaauggauuuugacgccaucguaaaacaaaaaaaaucgaaaaucaccuaagaaagcaaucuauuugaugccuuuucagacaa
>novel_miR_30
ucauauaacaaaauucaucacaaauauauuuucagaaaaaauccaaaaauaaagacaaacaucaaaaauccaaaaaaauaaauuuuuaauauauuugcaucauuuuuagaauuuuuagcaucgucucaaaagaauuuaaauuuucaaagguuuuuagaacgcguuugacuuuuaacgccuuauuuuuaaaaccaccgauuuuucucauucgaguugauguugauaagaaaaaaaaauaugaaaagucaaa
>novel_miR_31
ccacgcccacgccacggauaagcagccccaacgcgcccaacagcuugaagcgggucccggggacgguggaaggaaucgugacgucgcgccaagccguugggcgcguuggggcugccuauugguuggcacgagcgcuggcaaaucagagugcgugcgcgcccgcagcugcggauaagcagccccaacgggcccaacagcuuggagcgggucacagggacgguggccggaaucgggacgucgccggacggaa
>novel_miR_32
ugaaucuugauagagaaaucugucaauggagcccagauguagacauguaacauuuugaauuuugagaacucacauuucuacaucugggcuccauugacauauuuuuuguaugugauucgugcuuauguuucauuuuugucucaauaaaauguauucucuugucguguuaucaaaaauauuuaaacguuggcuugcaugugaaccccuuaaacucauucccaguccuuauacuccaugugcacacaagagu
>novel_miR_33
uuuccaguguucugcaaaccucuguagcacacaggauaaggcuuggcacugguuugaucgaauauaaauucgagacaauagccuuacaugaagauaagagcuuguuugguagccaaggacgacuugccccccaccaucuuaguugggugcaguauauauauuacugggcaccuuccauuugguuuugggcaagcaccuuggcuaacugacaagcucuuaucaaucaugcuaggcucuuuuucucuucucc
>novel_miR_34
ucaucacguggaagaagcagaauaaaaagcaagaaaagaaaauagaagaaaaagaaacaaaacaaaacaaaaggaaacaaaaaauuagcauaaaaugaaaaagugaaaaggaaaauaaauuuaaauauuaauaaauuuaaaaauauuaccucccggcaacggcgcgcaaaacuugacacgaccaaaaagcuugaugucuuuuaccaagugcaggaguguccaaguaauauaauaacccgguaagaaccgg
>novel_miR_35
uuucuugguugcaaagacauggaaacuuucggauuuuaagaauugugagauuuauuuuacauuuucuuuucaguuuauaugaugaauauguuuguucuucuauguuuauuuuuccuaugauuguuuauuuuaauuguuagaauagacucuaaguuuuuauuguaaacaauauauugcuaaguuugauaucaaaacuagaguugugguauaugaacuugugaagcaaccgagcuuaauaauuguaauggau
>novel_miR_36
auccaaacuuuauuuuuuuuauaugggucucaccuaauaacugagguacaaccucagcucaugagaaguagauuuuaugugcuucuccugcgguccugccugcaucuucuccauguggagagugaacucuccauguggagagugaacucuccauugugcacugaaguaaauuaauucacucuccacuguucaucuaaguacaaaguuccacuguucacuuaagugcauaguggagaguuccuccauuauu
>novel_miR_37
augcuuuccaguguucugcaaaccucuguagcacacaggauaaggcuuggcacugguuugaucgaguauaaauucgagacaauagccuuacaugaagauaagagcuuguuugguagccaaggacgacuugccccccaccaucuuaguugggugcaguauauauauuacugggcaccuuccauuugguuuugggcaagcaccuuggcuaacugacaagcucuuaucaaucaugcuaggcucuuuuucucuu
>novel_miR_38
ugauauauauauucacaagcgaugauguguuuguuauuucuugauacauaaaauagaugucuuauguaucaagaaauaacaaacacauaaucgcuuguuaauauauggauuuuuuuuuucauuuuguugcacgaagagaaauguuggggcuuuucuuuucggcuuauuuuuucuuguuuacaguucccuuuuagcauugugucuaccagaaauguuuagauauuuggagagaaucucaauguguagaagc
>novel_miR_39
gugcaaaaacaggggcaaagucaggcuuuuggcagguaauuguccacucaaacaaaauuuuacgcuagaaauuuuaagagguaacauuucguucuguuuugccuaaauuuaauuuuuuuuauuauuauuaaaauugaguuugguauauacguuuuggaucguuuugaugugcugaugucaaaaauaauuuuuaaaaaaugaaaaaauaucauuggcauguauuucagcacgaaaagcuauuugaaaagca
>novel_miR_4
uuuuuuauaccgguugacuuacaaugaggaaauggacacaaagauucuugaagcuguuaaugauauuggauuuccaaggguuuuauugcauuuuccaacucauuuauuucaaaacauuacaaucuccucaccuuguaaaaguuucguucucgaaacuuaauagaaaagauugaauacuuaccgagauuguaaaguuuugaauuaaugaguuggaaaaugcaauaaagccuugaagacuuaaaaguuggaa
>novel_miR_40
ucccacauaaaacacaaaaaagaauuggaguacacuagaagcuaaaugcaagcacacaccuccagcuucuucaauuuucuuuucugagauuuacuuaacuguggguuuuuauuuuucuuggccacuucuugcuccugugcaaaaaaaguuucaggcauucaaccucuuaaaagaaagggcauagcagaacaaaagagauauuucaccugcgcuacauaccugauucaugccuuuccuuuuauuacuuuuc
>novel_miR_41
cacuccagaggcaacuaauggucauagaacuugcaauuguuacacuaaaauuucagguaacaauugcaaguucuaugacuauuaguuagcuccuccauggaccaugguggguuugcaacaggacagcucugauugaccaucuguuuaacaguaucauaauuucagauuggugaaucucaaauuggucauauagcuuuugacuuggcauaggcagacagcaaaguuaaucaaucaacaaauccacaaauaa
>novel_miR_42
gauugcgugaaagaauuaugguaaucuagauuuauguuguauaacuugguacaauaaauauugguacuuucauagcccauacuguaugguauaaccgacaccugagcuaugaagggacuugauuuguuguuaacauaaaguuauaaucaugaacgccugccaacauuuacaguauuagcuuauucgaauaagauaacuaauguaaucauguuaacaauuuauaaucugauuggaaccuccuuuaugugug
>novel_miR_44
ugaaaagacuaaagaguagagaccgagccaagaacgacuugccggcaggcuaccaauugcuacguacagagcaauauguauuccgccaggucguucuuggcucaacuuugcucuucguuuucucgugcgagccucucaagagcuaauugcuugccgauggcaccuugagcccagaccucggaaccauguucucaaucuucgcuaaagguuuauuuuaauuuuaugcauucuuuuggguguugcuaaacgu
>novel_miR_46
agcugaaguaaaguguuugguuaauccaaacuucucauuuuuuuacaugggccccaccuaauaacugaggucgaaccucagcucaugagaaguagauuuuaucugcuucuccugcguucuucuccugcgauccuaccugcgucuucucauguuggagaaugaacucuccacugugcacuuaagugaacagugaaauuaauucacucuccacuguucacuuaagugcacaguggagaguuccuucacuguu
>novel_miR_48
uaauuuauagagagcagcgauagcaauuuccauucagaaaggaagcgagcauuaacaguucuccuggagguagaaaguuugauuauaucauaugcuauugauugugaggugugacugccuaccaaauacaacacaauaauaugacuuuccacuaccagaaacaggaguggauuggauaauaugauucugccuguucuaucacuccuguuucugguaguggaaagucauauuauuuuauguuauccaauau
>novel_miR_49
aaacaaacaaugaaagggacacagcguuauccucuagcaaagggcaucaugagcgcguguacuaauauaauaauaauaaaaaaagagagauagagagcaccaugaguggugccaauuguugcuuaguuaugcgaggcaaccagaaggucauaaucuggcacuuauugcugcacagccuccuccauuucuuuguguuuuaaagcgagaaggcugugcagcaacaagugccagauuaagccaaauuaacugg
>novel_miR_5
gugaucuucuuuuaauuuuucgaauaaaacacaauuaaaaaaaauaaacauuauauauuuuuuaauuaaaucagaccuaauucaauauauuuaguuuaaaauuaaaccugauucgaccaaaauaauaaccggaauaaugaaaucacucuccacuaauuauguguacagugaaauguacuuaagugaacaguggagaguaaauucacucuccacuguucacuuaagugaguagugagaguccauugcgugg
>novel_miR_50
uuuccaguguucugcaaaccucuguagcacacaggauaaggcuuggcacugguuugaucgaguauaaauucgagacaauagccuuacaugaagauaagagcuuguuugguagccaaggacgacuugccccccaccaucuuaguugggugcaguauauauauuacugggcaccuuccauuugguuuugggcaagcaccuuggcuaacugacaagcucuuaucaaucaugcuaggcucuuuuucucuucucc
>novel_miR_51
uuaaaaaauuucacagccaaaaaucaauccgugaaagacaccaaacuccagggaccaaucgauuaaaaauaacuuucuucacuuauaaauagauucccacaacuuucuucaccucuaaauagaaucccacaucacauuuacauguagggggcaauuuugagcggagaaaauuuaaggaaccauaaaaaaagcguagauauauuuucucugcacagaaucgccuccaccuacgcuauaaaaacccaaaccg
>novel_miR_52
uuuccuuuccggcguuugaaacgcaaaaaacacgugggucucaugcacaauaaaucacuuuuuuuuuuguuaccaaacggcugcggcguguagacaaacacucucuaaaagauugcaccacgguuuauuaaaagcaguauuuuacuaccuuuccacgcaauggacucucacuacucacuuaagugaacaguggagagugaauuuacucuccacuguucacuuaaguacauuucacuguacacauaauuag
>novel_miR_53
aagauuucaaauggugaauuuaaguuagaaaucuugauauaucaguagguuaucuguguaaacucuggauuugagguuaaagauuaugaaauuucaguuugguccuucaauuugugaaaacuacagcuuaaucccugaauuuuagaaaaauaagagauuggucccuguagcauaauccgagauucuagacaaaauuaaaguggugaaugauagguuguguauucuuuucagauugguggaaguaauucca
>novel_miR_54
gaaagagagugaucuugauccaaacaccaagaugucuaaauguauguuuagcuaaaacauacauuaucuucuuguuugaaacuugaaacuauugauuugaugacuaauuacugaguagguggccaccucuugacuuggugacaaccauuaucuucuugucugaacaagacaucauugcuaacguuagaauuugaauagauagucuucaugaaaguuuugggcauuugucucagcuuuccaaaacaacaag
>novel_miR_55
aauccauauauuaacaagcgauuauguguuuguuauuucuugauacauaagacaucuauuuuauguaucaagaaauaacaaacacaucaucgcuugugaauauauauaucagauaaucugggccgaaaguuccaucuaauauuuuauucaaucacuucccgaugagagaagccgaguucaugaucauggacaagaaaacauagcucaugaacauaauuggaauuuagaguaaaaaaauucagaaugaaaa
>novel_miR_56
uauauggaggaaauggagagggaguaggauuuucggaagguuaucgggugggugagcggggaagauaacuuugauuugugagaugcuacuuguuauuuucccuacuccacccaucccauagguuuccgaucauuccucccucuccucaucacucugcuucucauggccuguuuaucugguuuguauacuuuuccugcauguauacacgcgcacgcggaucuaucucuuuauuguguuaugaauaaauaga
>novel_miR_58
uuaguugucggcggcccaaaacaaaagugguagcguagagccgccgggcacaggcuaguauauacgcaaacaccccauaugugguacagacugcaaggcaaaacccuaaagauaagaagaugcgcugaagcuuuugcacgcucucguaaugcuucauucucacaacguccaaguguuauugcaucauccuaaugauuaucaucagccguugugggaaugaacuuuaugagacuguguauacagauagauu
>novel_miR_59
auauaaucagaaacaaaauugagauugcgaucaaauuuuacaaauacuaagucaucaauauaacacaauuaaaaauaaaaaauuuaauuuaauuuuuuuuuacuaaaucagacccgauucaaugcauuuagcuuugaaauggaccugauuuaaccagaacaguagaaacauguaccacuauucacuuaaacgaauaguagagacauucuccacuguucacuuaagugaaaaguaguucaugucuucauug
>novel_miR_6
uuuucugcgacgaaacuacuuaaaccaccaaguaggaggcaggcuggaggcucuugugggggccggccgccgggguauaaacaggcuauguguugcucaaggcucuccaugcauggucucaggguggcaaucauuguucacucucccucaaggcuuccaacgcaauaaccagcuacguacauguaccuguauuacggcugcuggcuugaggccuucgggggagagugaucaaaaguugucaugauuuugg
>novel_miR_60
aagagaguacuggagauguugcauuaggagauguaauuaauuagggacaauguugaagcuucuugaugcuuaucuugagugucuuccaugaaaagacuaaagaguagagaccgagccaagaacgacuugccggcaggcuaccaauugcuacguacagagcaauauguauuccgccaggucguucuuggcucaacuuugcucuucguuuucucgugcgagccucucaagagcuaauugcuugccgauggca
>novel_miR_61
uguagaacuuggauuuaugucugcucuauauggauggaaagcuaagacauaggccuaaaaaguucauaggauuccaagaccuaauucuguuguuuggaaguccaaaucuuagcaacaauagagaagucaaaauauguccugcaacucagacacuguuaaauguucagcucauaucucaaguucuagaaauccaaaugaccucauucuuauuuuguuggaaagcugagacaauucccuagaacuuucauga
>novel_miR_62
aaaaggaacgaagcauuaugcuugaugacugaucuugagcaugcuuucggggagucagcauaucccuuucaacaguagcaugcucaagaucgaucaucgagcaugaugcuaguggcaacucuucaucuguuaugcaacuguggcuaucuguuuaaacaaccauauaguuuacgaaauaucacuuccuuuugcuaguggauuaguuguuuugauuauuauaacaaagcuuuucuaguggguuaguuguucu
>novel_miR_63
ggguugacccgacccgaauauaguaugaacaguagacaugaacagugaguuucaugaacagugcaugcaaaggaugacaucagcaugaugcaaggaugacaucagcauacacagucagcaagcucauugacuagucaagcuacaugucagcauagucgggacccaccugccaugucaucaguccgcgagccgagccgaagcugagcgaguggagccgaguugguuggccgagccaaugggauaggaucca
>novel_miR_64
uuucagguacagcacuuuucugaggagaauaguuaaacucguguaugaggcugaaugaaccccacaauagugcauuguuaauuuuauccugacaaauagucauuccaaauucgaucugguuuccaauccuguucugguaauucaugauugaggugcuggcaaugagacagugacuuauuuaaggcuuuauucaauuuggaaugaauauuugucaggauaaaauuaacaaaggcaugccucaguacauaag
>novel_miR_65
gucguuuuaguuaaaaaaaauaaaagucaauagguuguaacugaguuuuuaaccagguuuugccggguggccgggucaauccaucgagucagccuggucacucucgguuuuuccuauuucuauuuuuucuuaaacccggcucaguuccaaucuuggaccaacucgucgaguggggcaggguuucaaaacuauaaaaaaagaaacgccuccuugcuccaaccaaaacccagggaguccccgucauuaaugu
>novel_miR_66
uugauggaugggaucggcagggggcaaaaauggcauaagagaaguacaaugggaggcaggagaaagaccaauaucugccaaccuuccuuuucucuuaugcguuuuugucucucgccggugucacccguguuaauuugcccugauaaggccaugguauauauauauauauauauaugauucuuugacccgauucacaugacaacuucuucuccagacugcaucgucuaguucaugagguauguucuugucu
>novel_miR_67
aaccucuaccggagauacauacaggugucgucguuguuugccgugacauguugaugaauugccauugaccagaacaguguuaucauugacaaaaaccaugcugccauggacgaacaucaacaccuacagcauguuuccuuucauuagcgauugugagaacuuucaauuuucauccaucaaaauaagugugaaaauaucaaaguuuaaacuaucgaucaaccaagaaggacauucauacuccaccaauaug
>novel_miR_68
cgugccucacgcugcguucguuucuuuucuuucuuuucuggccuucucucgcuuuuauaaagccagagaauggcuucgugccucaaaagccagagaaggccagaaaaaaagaaaagaacgaacgcaggagacagagaacaagagcaagaaaacagagagagugagcaacucggaaacaagaaaaaagcaggggacgaacaggccaaaaaucagacgaagaacagagacggagagaaaacgagagggagaa
>novel_miR_69
auauauaaacccuaaauuuacucuuuuuauacuguuauuuuggguuugaguuaacccaaaauaacaguauaaaaauaguaaauuuaggguuuuuuuuaaucuauuuagacauuagcugaguuauuuucaaucaaggugagcaaucaaucacugucaucuucuucccaggucacaggccuggaaacuccuacgggucaacuuagaaaguacaauacuugaagcaaucaugcauacggaucgucuuguccac
>novel_miR_7
gcacguguaagaagcagaauaaaaagcaagaaaagaaaauagaagaaaagaaacacaaacaaaacaaaaggaaacaaaaaaauagcauaaaaugaaaagugaaaaaggaaaauaaauuuaaauauuaauaacauuauuacuauaauuuaccuccaccggcaacggcgcaauaacuugacacgaccaaaagcuugaugucuuuuccaagugcaggaguguccaaguaauauaaauaacccgguaaaccggg
>novel_miR_70
aaacccucuggcuuguuucccgaagaacucuacuuuuucuuaugguauuucugccaccuauaucauguugcuguagaguuuccuacugacuauuuucucucucgauuccucaagacuucauggccagcggacucuugguacuacacccuuaaauuccucacuugguuccacaacccaacucaauggaucuccuuucucgaacaggagaaauccaaguucucacauccacaaaccugcuggauugaacuac
>novel_miR_71
aaugguaucaauuucuuccacccauaaagaggagacacuuagaggcuaauucguugaucugucaaugguaguguuuggggcuguguuucuacguguguuuuguaaaauuuugauuuuuuauuuuugcuaaaauugaaugcgguuuguacuucuuagaucguuuugaugugcugaugucaaaaauaauuuuuuuuuuuuaaaaaaaauaucauuggcauguauuucagcacgaaaaacuauuugaaaagca
>novel_miR_72
ugguggaagcuacaucacgaugauauuaauggauuuaacugagguaauuugauuuugaaauuuauguaguguuugauaugcuguaaaaauggauuggacgguaugaucuuuuugugaauuguuuuuuggaguauuuauuuuuuguucuaucaaggcuauuuuucugguggagaaaguuuuguuuauuaaaaggaguagaauaagaucauuaaauuuucuacaaaaaaauuaaccggggugaucuuguauu
>novel_miR_73
aauucgagacaauagccuuccaugaagauaagagcuuguuugguagccaaggacgacuugccccccaccaucuuaguugggugcaguacauauauuacugggcaccuuccauuugguuuugggcaagcaccuuggcuaacugacaagcucuuaucaaucaugcuaggcucuuuuucucuucuccgauccuuauaacuuuaccguucugcaugauaauuaacagguuaauuacauuguguuaacaaucgag
>novel_miR_74
ucaaggagaucgccagaugggagcucauguuaaugaaaaaaaaagagagagagagaaagaaagaaagaagagaaagaaaagaaaaagaaauggaaaaagaaaagacaaaggucguuagaugaguagaucauucagcaagauaguaagacaagaagacaaguuuucuuuacaaagcuuacuaugcaaaacauugagaaguuuugcuucguaagcauuguaaagaggggacaucuauugcuacccaauuuuu
>novel_miR_76
cgggcacaucgcgcaggagcuguguguucaugggauggcgacgggagaugccagcaccuuggcacgagcgcagcaacugauugcagcacacgcccacgcuguagagcucuccucgcaacccccaagcucggcgguccgcaccagacacgucguccaggccuccagcuugcgcgcacgggcagcggccacagcugccgugacgucgcgcuaagccguugggcgcguugaggcugccagcaccuuggcucga
>novel_miR_77
cuaguccucuauucgaauuaucuugacugucaagcuaaacaacuuaacugcuggauuuauauccaucuugagaaggcugcauauaucuauccuagauaggcuaaguugucuagcuugacaguuaagauagguguuaaacugucaaucuuucauuuaucucaaggguuugauuaaauugcuuagguacugcuauuuagccuucuguuugaugaauugugaaauuuuauaauucuccuuggcaugcuccggu
>novel_miR_78
uuaaucaugcacugcuauuaguugaagcugccagcaugaucugaguuuuccuugguuuuccuauacgggaaagacuagaucauguggcaguuucaccuauugaugguaguauggaaaacccuaaucagaacccuaauuuccuccacugaucuaucucugcgaaccccauuaggguucggccuuggagaagaaaacacuagaugagguaugucuucuuuuuccuguuugauuuucacugaucuguguaugu
>novel_miR_79
cuaguccucuauucgaauuaucuugacugucaagcuaaacaacuuaacugcuggauuuauauccaucuugagaaggcugcauauaucuauccuggauaggcuaaguugucuagcuugacaguuaagauagguguuaaacugucaaucuuucauuuaucucaaggguuugauuaaauugcuuagguacugcuauuuagccuucuauuugaugaauugugaaauuuuauaauucuccuuggcaugcuccggu
>novel_miR_8
ucuauuuuacgcucaaauuucucaggguguguuuaggauagaggugugguuagguuuuuuuuuuuuggagggauccacaaaaaagcaauaaaaaacauguaguuuuugcuuuuaaugaggugugauuugugcuuuuaaaaagguuguaccuccaaaaaucuuaucucaucacaucucuaucccaaacacacacuaagaaagugauguuuacuugucguuguccaugcaagcucugcuugucgcugggaua
>novel_miR_80
uacuaaacaaaaugugcaucaauucauuuaauuuauuaguucuuggucaacuaaugaucccaaagucuuaaaguucaacauauuguucaaugauacuuuaauauucuaaaggcucuuuaacuuuauuaaagcaagggucuaguaguuucuauuuagaagauagauuuuaaauaaggcucuuuaacuuaugauacauuuaaaaacuauccucuaacuaguuaaacuacuagaccccuuacuuuaauaaaaa
>novel_miR_81
auugcaggucacggcgucaucggcggugcagaagggaaaaggagaagaggccauuuucgaccggcugcuuuucacggcgacgcguagggagacgcgccgccacuguuccugcgagugcaaaaggccuuuucugccauuccuagaguuuuagggauuauuuuguaauuuucaauuuguuuaauguaauauuuguguaauuaaauguggauguaaaagaaaaagaaaagaaagagauguuugugugcuugua
>novel_miR_82
acggugagcucagcuuuuuucucggacaaaaauacccuugaacaaagaggaaaauaaugucccacaucgaaaaaagagaguuaacaagguagccggauaucucacgaaggcaauaaauacauguacuuauauauauauauauaugacagaugaaucgugaccgugugaucauagcuuguuagauugugaccgugugaucauggaugguccugcgguugucugacaggccacccauuauuagagcuacaac
>novel_miR_83
aaaaaaaacccuaaauuuacuauuuuuauacuguuauuuuggguuaacucaaacccaaaauaacaguauaaaaagaguaaauuuaggguuuauauauauauaacagaaaaaauggauaaugcaucuuaaaaugcucgacacaucccagcuucaaaaucuuuuucuagcugccaugauauguacccaggaaaacuucaggggcagucguaaagcaaugcuacuugccucguccuuugucacuuagcaaaac
>novel_miR_84
accguuuuaaaucauagaaauuaaaacaacauuuucuggcguuaucgugcgauaucgaaaagauacgcgcgagagaucgacagagcucgagcggaagacuugaugacuuuguagauugauuacagaggaaacacaggaaacaauauuggguacgaaccaaaucaguucagguuuggguuuggaagagguucaaugaacugauuugguucguacccaauauuuuccuguguuucuauguuuuucucaagcu
>novel_miR_85
cuacccaagaaaaauaauggucucauuguaugagugaccuaccaaaaaaauaauggucucauuguauaggugaccuacccaagauaauggucucauuguaugggugaccuacccaaaaaaaauaaugg
>novel_miR_86
uuuuuccuuuuuuaguuuuugaguaaaagaagauucccaaagaaaaauugggaaaaaaaggggacaugucuagccuaggcuuccuuguaucgcaugaauaucacggacaagagaagacaugcauaggucuucucauguaccaauaaaaacaccaugcauacauugauagaagcgcacaaaauugcauuugcaaacaauuuugugugcuucuaucaauguaugcauggugcuucaaaagaaauaauaauug
>novel_miR_87
ugaaccccacaauagugcauuguuaauuuuauccugacaaauagucauuccaaauucgaucugguuuccaauccuguucugguaauucaugauugaggugcuggcaaugagacagugacuuauuuaaggcuuuauucaauuuggaaugaauauuugucaggauaaaauuaacaaaggcaugccucaguacauaagaaaaccacagauuuccaguaccugucuuucacagaauuccuacuacaugacugga
>novel_miR_88
ucuuugauccuguuuguaucuucccacagcuuuauugaaccgcagcaaaaaugaauacaaugucauauggucauggcauaucgcacaacaacaucaacauaaaucuaauaggugcaguucaagaaagcuguggaagaauacaaagagggucacauacaaacacaccaaaaaauauauuucgaagcuucaaagcucuccaugaaagggcuacauacaaacacaccuaaaaauagauucuaauagcuucaaa
>novel_miR_9
gggcaggucaccuauaaaaauaaaccaguaugaguauguguaggcaaguuacccgugaaaauagaccagugugaguuucuggguugguugccccugaaaauagaucacuaugagcaugugugggcaaaucgcccaagauaaugagaucauuuucuuuuucuuuucuuuacaaaguuuacuaugcaaaacauugaaaaguuuugcuucguaagcauuguaaagaggggcaucuguugcuaccuaaguuuuu
>novel_miR_90
ucuuucaccuuugaaaccagcauucaagaaccuauuugcuguugauacaucacguuguggaagucaguuuacuuuuuucuugacugcuccucugcaggcauucugccagaugguuggcaucacuucugcugauucugauaugguaaguuguuggccuaagcucuuaaauuuuuaugauaaucuucucauuccuauuugcucuccgauggcuaacgggacugcuuucaggauuuuuacaaugaugcugagg
>novel_miR_91
aaauaaaaugacuacaauuuuggguauucaccuaauuuuguuagguauaggugcuuuucuucuaguacucaaagcucuuuauuuuggcgguauauaugauaccugggcuccugggggaggagauguaagaaaaauuaccaauuugacccuuagccccgguguuauauuugguuauuuacuaaaauccccuuuugggggagaggguuggauuguuaguguggaugauuuagaagauauaauugggggacau
>novel_miR_92
acagagaaugggacuggaggaguagugcagccuggugcaggagcuagcucuucuggagggcuuacaugcaacacaaaugagacuccaggagacgcagcaccaacgacaaagcuggugggucaagcauucgaagaccauaagaagacuaucuggucuugguugaugcacgaugaaguuucaacuauuggcaucuaugggaugggcggagugggaaagacgacauuggugaaacauauauaugaccagcuuc
>novel_miR_93
accugaugccucacaagugccuguaguguuugaauuuugagcauuuuuagcuaauaagucuagguacuccauugguucaucagggucuuuauuuuuaaaaguuucauugcacaucaauuccaccauuuguuuaucuuuagguguuagccuugcauuaaaauaugaaaccaaucuucauguuucaaaaccaugaugagaacaaguauuaagcaagucucuauaccuaucccaaugauccaaccauauuauu
>novel_miR_94
uuuccaguguucugcaaaccucuguagcacacaggauaaggcuuggcacugguuugaucgaguauaaauucgagacaauagccuuacaugaagauaagagcuuguuugguagccaaggacgacuugccccccaccaucuuaguugggugcaguauauauauuacugggcaccuuccauuugguuuugggcaagcaccuuggcuaacugacaagcucuuaucaaucaugcuaggcucuuuuucucuucucc
>novel_miR_95
aucuggaguuguagaucucaaauuuaggucugauuuauauggauggaaagguaagacauaggccuacaacuuucauguggaguccaagauuuaaagaggccguuuucaaguccaaauuauagcaacaacggagaagucugaaucuguccuacaaccgagacauuguucagcccauaucuugaguuuuagaaguccaaaugaccucaauuuuuuuccuagaaauauaagauaauuuccuauaacuuucaug
>novel_miR_96
uuuuuguuuaauugcguugaauuuguauuuuguauuguggauguaaaauaaaaaauaaaaaaggaaaaggaaaaggaaaaauauaguaaaaguguauguguggguuuguauuuguuucauugauuuuuuuauuuuuauuuaugauacaauugcaaagauuaaagaagaauuuaauauuuugauuggaucacggucaagaauuauuaacuuauacguaaguuauauuucugauauccaaugaaaagacaau
>novel_miR_97
gagagacagauuccuugcuugaaaucucagaaguuguaguaggaagggaggaugaugucucuaaaguuaugaaauugcugauuggcucgaucggucaacaaguucugucuguugucccuauuguggggauggcaggucuuggaaagacuacuauagcaaaaaaaguuugugaaguagugagggagaaaaagcuuuuugauguaauaauauggguuuguguuucuaaugauuuuaguaaacggaggauuuu
>novel_miR_98
aucuccaguuaaccauucgccaugcauuaucccuuuugcaauagguguacacuucguuuuuucuucucuuacuucgaagcuauugcuuguaaauuugggagcuuucuuugguucaaaaugaggaaagaaagaggguauacucgucugcuuguucauggauaccucuggguugcgcaggauauauuaguuagagcugcagcuuaaggguuugcaugaccaagaagacguugccugccuucuccuuucguuu
>novel_miR_99
cgaaucacauacaaaaaauaugucaauggagcccagauguagaaaugugaguucucaaaauucaaaauguuacaugucuacaucugggcuccauugacagauuucucuaucaagauucaaauguucuugcaauauucugcaugugaucugacaaaggauaaaaauaggauguaaaauuaagcaguguuugggguugcgguucucucaaucgcaacauaaauugucccgugguucacuccccauuaaugcu
>novel_miR_1
cucuaguccgacuuugugaaaug
>novel_miR_10
uuuagaguacauaucauguag
>novel_miR_100
uuucgguucgguucgguuuauauu
>novel_miR_101
uuccugccgaguguuauaugg
>novel_miR_102
uccacuguucacuuaagugc
>novel_miR_103
uaaaccgaaccgaaccgaaaaccg
>novel_miR_104
uuuuugugugccuguauaagc
>novel_miR_105
auauauauugaaaggagagcu
>novel_miR_106
gaagagugacucugauauuggc
>novel_miR_107
cuaaacgacucucggcaacga
>novel_miR_108
uugugguauaugaacuugugaagc
>novel_miR_109
uaaucuauagcguaucucuaacaa
>novel_miR_11
ugacaagcucuuaucaaucaug
>novel_miR_110
auagaaggauuuuacuaguaaugu
>novel_miR_111
cacgucagcauagugggaccc
>novel_miR_112
uccacuguucacuuaagugc
>novel_miR_113
cauagaacuugcaauuguuac
>novel_miR_114
uugacgaaaugugaugaauac
>novel_miR_115
uucguaagcauuguaaagag
>novel_miR_116
aaugcuaaugcuuguaaauguugu
>novel_miR_117
uccacuguucacuuaagugc
>novel_miR_118
uccacuguucacuuaagugc
>novel_miR_119
uucguaagcauuguaaagaggggg
>novel_miR_12
uuuauacuugguucaacuagc
>novel_miR_120
uaugguuauguauuuacaguuugg
>novel_miR_121
uuggguucugugauggaugu
>novel_miR_122
uuggguucugugauggaugu
>novel_miR_123
uuugaugggaaagaauuauu
>novel_miR_125
uucugguaguggaaagucaua
>novel_miR_126
augucgcuccgauucgug
>novel_miR_127
aucuaacauuugugacucaguggc
>novel_miR_128
ggcaaaaauggcauaagagaag
>novel_miR_129
uggguuuguguuucuaaugau
>novel_miR_13
ugacaagcucuuaucaaucaug
>novel_miR_130
uaccaucguagccuuuugacaaug
>novel_miR_131
uuacaacuagagaugaacgcu
>novel_miR_132
ucgagaugugaugcaaauuc
>novel_miR_133
uagguuacccauacaaugaga
>novel_miR_134
uccacuguucacuuaagugc
>novel_miR_135
ugacaagcucuuaucaaucaug
>novel_miR_136
aggcuuuuguaaauggau
>novel_miR_137
uugauguaaggauuaaacaaggau
>novel_miR_138
caggguguguuuaggauagag
>novel_miR_139
aucaaggaucuuucuguagaaggu
>novel_miR_14
ugacaagcucuuaucaaucaug
>novel_miR_140
uggggggcucauuacuucaac
>novel_miR_141
uccacuguucacuuaagugc
>novel_miR_142
ugguccgagggaaaguuuuguuga
>novel_miR_143
cccacagcuuuauugaacc
>novel_miR_144
uggguuuguguuucuaaugau
>novel_miR_145
uguuauuaacacuguaauugc
>novel_miR_16
auugaugauguguuacuuuuc
>novel_miR_17
ucgggaagugauauuuggaaa
>novel_miR_18
uggguuuguguuucuaaugau
>novel_miR_19
cagccccaacgcgcccaac
>novel_miR_2
aggcugugcagcaauaagugc
>novel_miR_20
auugauagaucuggcaauucc
>novel_miR_21
uucugucgccggaaagauggc
>novel_miR_22
gugggugggucuggguggca
>novel_miR_23
cguccggauccagcauggaguugg
>novel_miR_24
ugucgcgggagagauggcacu
>novel_miR_25
agaaucucuaauuaugcucuaagg
>novel_miR_26
auaucuguguugacucguaaaauc
>novel_miR_27
auuuuggcuagaugaaaugacauu
>novel_miR_28
uuagauucacgcacaaacuug
>novel_miR_29
ugacaagcucuuaucaaucaug
>novel_miR_3
aaaaucaccuaagaaagcaauc
>novel_miR_30
uucgaguugauguugauaaga
>novel_miR_31
aagccguugggcgcguugggg
>novel_miR_32
ucaauggagcccagauguaga
>novel_miR_33
ugacaagcucuuaucaaucaug
>novel_miR_34
caagugcaggaguguccaaguaau
>novel_miR_35
uugugguauaugaacuugugaagc
>novel_miR_36
uccacuguucacuuaagugc
>novel_miR_37
ugacaagcucuuaucaaucaug
>novel_miR_38
ugauguguuuguuauuucuug
>novel_miR_39
uuggaucguuuugaugugcugaug
>novel_miR_4
augaguuggaaaaugcaauaaagc
>novel_miR_40
aauuggaguacacuagaagcu
>novel_miR_41
cauagaacuugcaauuguuac
>novel_miR_42
aaucuagauuuauguuguauaacu
>novel_miR_44
ccgagccaagaacgacuugc
>novel_miR_46
uccacuguucacuuaagugc
>novel_miR_48
uucugguaguggaaagucaua
>novel_miR_49
aggcugugcagcaacaagugc
>novel_miR_5
uccacuguucacuuaaguga
>novel_miR_50
ugacaagcucuuaucaaucaug
>novel_miR_51
ucucugcacagaaucgccuccacc
>novel_miR_52
uccacuguucacuuaagua
>novel_miR_53
aguuagaaaucuugauauaucagu
>novel_miR_54
aacaccaagaugucuaaauguaug
>novel_miR_55
uauguguuuguuauuucuuga
>novel_miR_56
aguaggauuuucggaagguuaucg
>novel_miR_58
ugugggaaugaacuuuaugag
>novel_miR_59
uccacuguucacuuaaguga
>novel_miR_6
ugaggccuucgggggagaguga
>novel_miR_60
ccgagccaagaacgacuugc
>novel_miR_61
ucuuauuuuguuggaaagcugaga
>novel_miR_62
ugaugacugaucuugagcaug
>novel_miR_63
guaugaacaguagacaugaacagu
>novel_miR_64
uuugucaggauaaaauuaaca
>novel_miR_65
aaagucaauagguuguaacugagu
>novel_miR_66
ggcaaaaauggcauaagagaag
>novel_miR_67
aggugucgucguuguuugccg
>novel_miR_68
ucuuuucuuucuuuucuggcc
>novel_miR_69
cuuuuuauacuguuauuuugg
>novel_miR_7
caagugcaggaguguccaaguaau
>novel_miR_70
aagaacucuacuuuuucuuauggu
>novel_miR_71
uuagaucguuuugaugugcugaug
>novel_miR_72
auauuaauggauuuaacugaggua
>novel_miR_73
ugacaagcucuuaucaaucaug
>novel_miR_74
uucguaagcauuguaaagagg
>novel_miR_76
aagccguugggcgcguug
>novel_miR_77
uugacugucaagcuaaacaac
>novel_miR_78
ugaagcugccagcaugaucugaguu
>novel_miR_79
uugacugucaagcuaaacaac
>novel_miR_8
caggguguguuuaggauagag
>novel_miR_80
auccucuaacuaguuaaacuacu
>novel_miR_81
uggauguaaaagaaaaagaaaaga
>novel_miR_82
ugcgguugucugacaggc
>novel_miR_83
uuuuuauacuguuauuuuggg
>novel_miR_84
ucguacccaauauuuuccugu
>novel_miR_85
ucauuguaugagugaccuacc
>novel_miR_86
uucuaucaauguaugcauggu
>novel_miR_87
uuugucaggauaaaauuaaca
>novel_miR_88
cccacagcuuuauugaacc
>novel_miR_9
uucguaagcauuguaaagagg
>novel_miR_90
gauggcuaacgggacugcuuucag
>novel_miR_91
uggauuguuaguguggau
>novel_miR_92
gugggaaagacgacauuggug
>novel_miR_93
auuaagcaagucucuauaccuauc
>novel_miR_94
ugacaagcucuuaucaaucaug
>novel_miR_95
uuuaggucugauuuauauggaugg
>novel_miR_96
auuuguauuuuguauuguggaugu
>novel_miR_97
uggguuuguguuucuaaugau
>novel_miR_98
uuugcaugaccaagaagacgu
>novel_miR_99
ucaauggagcccagauguaga
