# Supplementary material for: Integrated transcriptome and microRNA sequencing analyses reveal gene responses in poplar leaves infected by the novel pathogen bean common mosaic virus (BCMV)
Source: Front Plant Sci. 2023 Jun 15;14:1163232. doi: 10.3389/fpls.2023.1163232 (PMC10308444; doi:10.3389/fpls.2023.1163232)
Supplement: Supplementary file 7 [file Table_3.xls]

## Sheet: SD
Supplemental Table 3. Target genes were regulated by miRNAs.
miRNA_ID	Target Gene	regulated	COG_class	COG_class_annotation	GO_annotation	KEGG_annotation	KEGG_pathway_annotation	KOG_class	KOG_class_annotation	Pfam_annotation	Swissprot_annotation	eggNOG_class	eggNOG_class_annotation	nr_annotation
cpa-miR160d	PAYG014604	down	--	--	Molecular Function: DNA binding (GO:0003677);; Cellular Component: nucleus (GO:0005634);; Biological Process: regulation of transcription, DNA-templated (GO:0006355);; Biological Process: auxin-activated signaling pathway (GO:0009734);;	--	--	--	--	Auxin response factor;; B3 DNA binding domain	Auxin response factor 18 OS=Oryza sativa subsp. japonica OX=39947 GN=ARF18 PE=2 SV=1	K	Transcription	auxin response factor 16 [Populus tomentosa]
cpa-miR160d	PAYG007252	down	--	--	Molecular Function: translation initiation factor activity (GO:0003743);; Biological Process: translational initiation (GO:0006413);;	K11593|0|pop:POPTR_0009s00660g|K11593 eukaryotic translation initiation factor 2C | (RefSeq) POPTRDRAFT_821668; argonaute family protein	--	[J]	Translation, ribosomal structure and biogenesis	Piwi domain;; N-terminal domain of argonaute;; PAZ domain;; Argonaute linker 1 domain;; Argonaute linker 2 domain;; Mid domain of argonaute	Protein argonaute 5 OS=Arabidopsis thaliana OX=3702 GN=AGO5 PE=1 SV=2	J	Translation, ribosomal structure and biogenesis	hypothetical protein POPTR_009G001500v3 [Populus trichocarpa]
cpa-miR160d	PAYG024133	down	--	--	Molecular Function: protein serine/threonine kinase activity (GO:0004674);; Molecular Function: ATP binding (GO:0005524);; Cellular Component: plasma membrane (GO:0005886);; Cellular Component: plasmodesma (GO:0009506);; Cellular Component: integral component of membrane (GO:0016021);; Biological Process: protein autophosphorylation (GO:0046777);;	--	--	[T]	Signal transduction mechanisms	Carbohydrate-binding protein of the ER;; Di-glucose binding within endoplasmic reticulum	Receptor-like protein kinase THESEUS 1 OS=Arabidopsis thaliana OX=3702 GN=THE1 PE=1 SV=1	T	Signal transduction mechanisms	hypothetical protein COLO4_09464 [Corchorus olitorius]
cpa-miR160d	PAYG008770	down	--	--	Molecular Function: DNA binding (GO:0003677);; Cellular Component: nucleus (GO:0005634);; Biological Process: regulation of transcription, DNA-templated (GO:0006355);; Biological Process: pattern specification process (GO:0007389);; Biological Process: auxin-activated signaling pathway (GO:0009734);; Biological Process: root cap development (GO:0048829);; Biological Process: cell division (GO:005…	--	--	--	--	Auxin response factor;; B3 DNA binding domain	Auxin response factor 18 OS=Oryza sativa subsp. japonica OX=39947 GN=ARF18 PE=2 SV=1	K	Transcription	ARF family protein [Populus trichocarpa]
cpa-miR160d	PAYG019760	down	--	--	Molecular Function: DNA binding (GO:0003677);; Cellular Component: nucleus (GO:0005634);; Biological Process: regulation of transcription, DNA-templated (GO:0006355);; Biological Process: pattern specification process (GO:0007389);; Biological Process: auxin-activated signaling pathway (GO:0009734);; Biological Process: root cap development (GO:0048829);; Biological Process: cell division (GO:005…	--	--	--	--	Auxin response factor;; B3 DNA binding domain	Auxin response factor 18 OS=Oryza sativa subsp. japonica OX=39947 GN=ARF18 PE=2 SV=1	K	Transcription	hypothetical protein POPTR_0008s03890g [Populus trichocarpa]
cpa-miR160d	PAYG005580	down	--	--	Biological Process: amino acid transmembrane transport (GO:0003333);; Molecular Function: amino acid transmembrane transporter activity (GO:0015171);; Cellular Component: integral component of membrane (GO:0016021);;	--	--	[E]	Amino acid transport and metabolism	Transmembrane amino acid transporter protein	Amino acid transporter AVT1H OS=Arabidopsis thaliana OX=3702 GN=AVT1H PE=3 SV=1	E	Amino acid transport and metabolism	hypothetical protein POPTR_014G146700v3 [Populus trichocarpa]
cpa-miR160d	PAYG022332	down	--	--	Molecular Function: DNA binding (GO:0003677);; Molecular Function: transcription factor activity, sequence-specific DNA binding (GO:0003700);; Cellular Component: nucleus (GO:0005634);; Biological Process: regulation of transcription, DNA-templated (GO:0006355);; Molecular Function: transferase activity (GO:0016740);;	--	--	[R]	General function prediction only	AP2 domain	Ethylene-responsive transcription factor 12 OS=Arabidopsis thaliana OX=3702 GN=ERF12 PE=1 SV=1	K	Transcription	PREDICTED: ethylene-responsive transcription factor 12 [Populus euphratica]
cpa-miR160d	PAYG029141	down	--	--	Molecular Function: methyltransferase activity (GO:0008168);; Biological Process: methylation (GO:0032259);;	--	--	[R]	General function prediction only	Lysine methyltransferase	--	S	Function unknown	hypothetical protein POPTR_0017s06020g [Populus trichocarpa]
cpa-miR160d	PAYG031165	down	--	--	Molecular Function: DNA binding (GO:0003677);; Cellular Component: nucleus (GO:0005634);; Biological Process: regulation of transcription, DNA-templated (GO:0006355);; Biological Process: auxin-activated signaling pathway (GO:0009734);;	--	--	--	--	Auxin response factor;; B3 DNA binding domain	Auxin response factor 18 OS=Oryza sativa subsp. japonica OX=39947 GN=ARF18 PE=2 SV=1	K	Transcription	PREDICTED: auxin response factor 18-like [Populus euphratica]
cpa-miR160d	PAYG026118	down	--	--	Cellular Component: endosome (GO:0005768);; Cellular Component: trans-Golgi network (GO:0005802);; Cellular Component: plasma membrane (GO:0005886);; Biological Process: response to light stimulus (GO:0009416);; Cellular Component: plant-type cell wall (GO:0009505);; Biological Process: plasmodesma organization (GO:0009663);; Biological Process: response to abscisic acid (GO:0009737);; Biological…	--	--	--	--	--	Glycosyltransferase-like KOBITO 1 OS=Arabidopsis thaliana OX=3702 GN=ELD1 PE=1 SV=1	S	Function unknown	elongation defective 1 family protein [Populus tomentosa]
cpa-miR160d	PAYG008552	down	--	--	Molecular Function: DNA binding (GO:0003677);; Cellular Component: nucleus (GO:0005634);; Biological Process: regulation of transcription, DNA-templated (GO:0006355);; Biological Process: auxin-activated signaling pathway (GO:0009734);;	--	--	--	--	Auxin response factor;; B3 DNA binding domain	Auxin response factor 17 OS=Arabidopsis thaliana OX=3702 GN=ARF17 PE=2 SV=1	K	Transcription	hypothetical protein POPTR_0005s16320g [Populus trichocarpa]
cpa-miR160d	PAYG020387	down	--	--	--	--	--	--	--	IQ calmodulin-binding motif	Protein IQ-DOMAIN 1 OS=Arabidopsis thaliana OX=3702 GN=IQD1 PE=1 SV=1	--	--	hypothetical protein POPTR_0001s22260g [Populus trichocarpa]
cpa-miR160d	PAYG030282	down	--	--	--	--	--	--	--	--	--	--	--	hypothetical protein POPTR_0001s32710g, partial [Populus trichocarpa]
cpa-miR160d	PAYG026210	down	[T]	Signal transduction mechanisms	Molecular Function: protein serine/threonine kinase activity (GO:0004674);; Molecular Function: structural constituent of cell wall (GO:0005199);; Molecular Function: ATP binding (GO:0005524);; Biological Process: protein phosphorylation (GO:0006468);; Cellular Component: integral component of membrane (GO:0016021);;	--	--	[T]	Signal transduction mechanisms	Protein kinase domain;; Protein tyrosine kinase	Proline-rich receptor-like protein kinase PERK1 OS=Arabidopsis thaliana OX=3702 GN=PERK1 PE=1 SV=1	T	Signal transduction mechanisms	hypothetical protein [Populus tomentosa]
cpa-miR160d	PAYG037074	down	--	--	--	--	--	--	--	--	--	S	Function unknown	hypothetical protein POPTR_010G056200v3 [Populus trichocarpa]
cpa-miR160d	PAYG005674	down	--	--	Cellular Component: exocyst (GO:0000145);; Biological Process: vesicle docking involved in exocytosis (GO:0006904);;	K19985|0|pop:POPTR_0014s12220g|K19985 exocyst complex component 6 | (RefSeq) POPTRDRAFT_664416; hypothetical protein	--	[U]	Intracellular trafficking, secretion, and vesicular transport	Exocyst complex subunit Sec15-like	Exocyst complex component SEC15B OS=Arabidopsis thaliana OX=3702 GN=SEC15B PE=1 SV=1	U	Intracellular trafficking, secretion, and vesicular transport	hypothetical protein POPTR_0014s12220g [Populus trichocarpa]
cpa-miR160d	PAYG029979	down	--	--	Molecular Function: DNA binding (GO:0003677);; Cellular Component: nucleus (GO:0005634);; Biological Process: regulation of transcription, DNA-templated (GO:0006355);; Biological Process: auxin-activated signaling pathway (GO:0009734);;	--	--	--	--	Auxin response factor;; B3 DNA binding domain	Auxin response factor 17 OS=Arabidopsis thaliana OX=3702 GN=ARF17 PE=2 SV=1	K	Transcription	hypothetical protein POPTR_002G089900v3 [Populus trichocarpa]
cpa-miR160d	PAYG024125	down	--	--	Molecular Function: DNA binding (GO:0003677);; Molecular Function: transcription factor activity, sequence-specific DNA binding (GO:0003700);; Cellular Component: nucleus (GO:0005634);; Biological Process: regulation of transcription, DNA-templated (GO:0006355);; Molecular Function: transferase activity (GO:0016740);;	--	--	[R]	General function prediction only	AP2 domain	Ethylene-responsive transcription factor 12 OS=Arabidopsis thaliana OX=3702 GN=ERF12 PE=1 SV=1	K	Transcription	PREDICTED: ethylene-responsive transcription factor 12 [Populus euphratica]
cpa-miR160d	PAYG025541	down	[P]	Inorganic ion transport and metabolism	Cellular Component: vacuolar membrane (GO:0005774);; Biological Process: cell tip growth (GO:0009932);; Molecular Function: potassium ion transmembrane transporter activity (GO:0015079);; Cellular Component: integral component of membrane (GO:0016021);; Biological Process: potassium ion transmembrane transport (GO:0071805);;	K03549|0|pop:POPTR_0002s23850g|K03549 KUP system potassium uptake protein | (RefSeq) POPTRDRAFT_816880; potassium transporter family protein	--	--	--	K+ potassium transporter;; Protein tyrosine kinase;; Protein kinase domain	Potassium transporter 4 OS=Arabidopsis thaliana OX=3702 GN=POT4 PE=1 SV=2	P	Inorganic ion transport and metabolism	potassium transporter family protein [Populus trichocarpa]
cpa-miR160d	PAYG032420	down	--	--	Molecular Function: DNA binding (GO:0003677);; Cellular Component: nucleus (GO:0005634);; Biological Process: regulation of transcription, DNA-templated (GO:0006355);; Biological Process: auxin-activated signaling pathway (GO:0009734);;	--	--	--	--	Auxin response factor;; B3 DNA binding domain;; AUX/IAA family	Auxin response factor 18 OS=Oryza sativa subsp. japonica OX=39947 GN=ARF18 PE=2 SV=1	K	Transcription	auxin response factor 10-like [Populus tomentosa]
cpa-miR160d	PAYG021964	down	--	--	Molecular Function: DNA binding (GO:0003677);; Cellular Component: nucleus (GO:0005634);; Biological Process: regulation of transcription, DNA-templated (GO:0006355);; Biological Process: auxin-activated signaling pathway (GO:0009734);;	--	--	--	--	Auxin response factor;; B3 DNA binding domain	Auxin response factor 18 OS=Oryza sativa subsp. japonica OX=39947 GN=ARF18 PE=2 SV=1	K	Transcription	auxin response factor 17-like [Populus tomentosa]
cpa-miR160d	PAYG024120	down	--	--	Molecular Function: methyltransferase activity (GO:0008168);; Biological Process: methylation (GO:0032259);;	--	--	[R]	General function prediction only	--	--	S	Function unknown	hypothetical protein POPTR_0017s06020g [Populus trichocarpa]
cpa-miR160d	PAYG024518	down	[J]	Translation, ribosomal structure and biogenesis	Molecular Function: ATP-dependent RNA helicase activity (GO:0004004);; Molecular Function: ATP binding (GO:0005524);; Cellular Component: nucleus (GO:0005634);; Cellular Component: cytoplasm (GO:0005737);; Biological Process: RNA processing (GO:0006396);; Molecular Function: RNA binding (GO:0044822);;	K14442|0|pop:POPTR_0008s01470g|K14442 ATP-dependent RNA helicase DHX36 [EC:3.6.4.13] | (RefSeq) POPTRDRAFT_420510; hypothetical protein	RNA degradation (ko03018)	[A]	RNA processing and modification	Helicase associated domain (HA2);; Oligonucleotide/oligosaccharide-binding (OB)-fold;; Helicase conserved C-terminal domain;; Double-stranded RNA binding motif;; DEAD/DEAH box helicase	DExH-box ATP-dependent RNA helicase DExH3 OS=Arabidopsis thaliana OX=3702 GN=At1g48650 PE=3 SV=1	L	Replication, recombination and repair	hypothetical protein POPTR_0008s01470g [Populus trichocarpa]
cpa-miR160d	PAYG025639	down	[G]	Carbohydrate transport and metabolism	Molecular Function: alpha,alpha-trehalose-phosphate synthase (UDP-forming) activity (GO:0003825);; Molecular Function: trehalose-phosphatase activity (GO:0004805);; Biological Process: trehalose biosynthetic process (GO:0005992);; Biological Process: dephosphorylation (GO:0016311);;	K16055|0|pop:POPTR_0011s10490g|K16055 trehalose 6-phosphate synthase/phosphatase [EC:2.4.1.15 3.1.3.12] | (RefSeq) hypothetical protein	Starch and sucrose metabolism (ko00500)	[G]	Carbohydrate transport and metabolism	Glycosyltransferase family 20;; Trehalose-phosphatase	Alpha,alpha-trehalose-phosphate synthase [UDP-forming] 1 OS=Arabidopsis thaliana OX=3702 GN=TPS1 PE=1 SV=1	G	Carbohydrate transport and metabolism	hypothetical protein POPTR_0011s10490g [Populus trichocarpa]
cpa-miR160d	PAYG018578	down	--	--	Cellular Component: cilium (GO:0005929);; Molecular Function: hydrolase activity (GO:0016787);; Molecular Function: phosphatidylinositol binding (GO:0035091);; Biological Process: protein localization to cilium (GO:0061512);;	--	--	[R]	General function prediction only	Tub family;; F-box domain;; F-box-like	Tubby-like F-box protein 8 OS=Oryza sativa subsp. japonica OX=39947 GN=TULP8 PE=2 SV=1	S	Function unknown	hypothetical protein POPTR_0005s21450g [Populus trichocarpa]
mes-miR160e	PAYG014604	down	--	--	Molecular Function: DNA binding (GO:0003677);; Cellular Component: nucleus (GO:0005634);; Biological Process: regulation of transcription, DNA-templated (GO:0006355);; Biological Process: auxin-activated signaling pathway (GO:0009734);;	--	--	--	--	Auxin response factor;; B3 DNA binding domain	Auxin response factor 18 OS=Oryza sativa subsp. japonica OX=39947 GN=ARF18 PE=2 SV=1	K	Transcription	auxin response factor 16 [Populus tomentosa]
mes-miR160e	PAYG008552	down	--	--	Molecular Function: DNA binding (GO:0003677);; Cellular Component: nucleus (GO:0005634);; Biological Process: regulation of transcription, DNA-templated (GO:0006355);; Biological Process: auxin-activated signaling pathway (GO:0009734);;	--	--	--	--	Auxin response factor;; B3 DNA binding domain	Auxin response factor 17 OS=Arabidopsis thaliana OX=3702 GN=ARF17 PE=2 SV=1	K	Transcription	hypothetical protein POPTR_0005s16320g [Populus trichocarpa]
mes-miR160e	PAYG022332	down	--	--	Molecular Function: DNA binding (GO:0003677);; Molecular Function: transcription factor activity, sequence-specific DNA binding (GO:0003700);; Cellular Component: nucleus (GO:0005634);; Biological Process: regulation of transcription, DNA-templated (GO:0006355);; Molecular Function: transferase activity (GO:0016740);;	--	--	[R]	General function prediction only	AP2 domain	Ethylene-responsive transcription factor 12 OS=Arabidopsis thaliana OX=3702 GN=ERF12 PE=1 SV=1	K	Transcription	PREDICTED: ethylene-responsive transcription factor 12 [Populus euphratica]
mes-miR160e	PAYG029141	down	--	--	Molecular Function: methyltransferase activity (GO:0008168);; Biological Process: methylation (GO:0032259);;	--	--	[R]	General function prediction only	Lysine methyltransferase	--	S	Function unknown	hypothetical protein POPTR_0017s06020g [Populus trichocarpa]
mes-miR160e	PAYG031165	down	--	--	Molecular Function: DNA binding (GO:0003677);; Cellular Component: nucleus (GO:0005634);; Biological Process: regulation of transcription, DNA-templated (GO:0006355);; Biological Process: auxin-activated signaling pathway (GO:0009734);;	--	--	--	--	Auxin response factor;; B3 DNA binding domain	Auxin response factor 18 OS=Oryza sativa subsp. japonica OX=39947 GN=ARF18 PE=2 SV=1	K	Transcription	PREDICTED: auxin response factor 18-like [Populus euphratica]
mes-miR160e	PAYG026210	down	[T]	Signal transduction mechanisms	Molecular Function: protein serine/threonine kinase activity (GO:0004674);; Molecular Function: structural constituent of cell wall (GO:0005199);; Molecular Function: ATP binding (GO:0005524);; Biological Process: protein phosphorylation (GO:0006468);; Cellular Component: integral component of membrane (GO:0016021);;	--	--	[T]	Signal transduction mechanisms	Protein kinase domain;; Protein tyrosine kinase	Proline-rich receptor-like protein kinase PERK1 OS=Arabidopsis thaliana OX=3702 GN=PERK1 PE=1 SV=1	T	Signal transduction mechanisms	hypothetical protein [Populus tomentosa]
mes-miR160e	PAYG021964	down	--	--	Molecular Function: DNA binding (GO:0003677);; Cellular Component: nucleus (GO:0005634);; Biological Process: regulation of transcription, DNA-templated (GO:0006355);; Biological Process: auxin-activated signaling pathway (GO:0009734);;	--	--	--	--	Auxin response factor;; B3 DNA binding domain	Auxin response factor 18 OS=Oryza sativa subsp. japonica OX=39947 GN=ARF18 PE=2 SV=1	K	Transcription	auxin response factor 17-like [Populus tomentosa]
mes-miR160e	PAYG024120	down	--	--	Molecular Function: methyltransferase activity (GO:0008168);; Biological Process: methylation (GO:0032259);;	--	--	[R]	General function prediction only	--	--	S	Function unknown	hypothetical protein POPTR_0017s06020g [Populus trichocarpa]
mes-miR160e	PAYG029979	down	--	--	Molecular Function: DNA binding (GO:0003677);; Cellular Component: nucleus (GO:0005634);; Biological Process: regulation of transcription, DNA-templated (GO:0006355);; Biological Process: auxin-activated signaling pathway (GO:0009734);;	--	--	--	--	Auxin response factor;; B3 DNA binding domain	Auxin response factor 17 OS=Arabidopsis thaliana OX=3702 GN=ARF17 PE=2 SV=1	K	Transcription	hypothetical protein POPTR_002G089900v3 [Populus trichocarpa]
mes-miR160e	PAYG024125	down	--	--	Molecular Function: DNA binding (GO:0003677);; Molecular Function: transcription factor activity, sequence-specific DNA binding (GO:0003700);; Cellular Component: nucleus (GO:0005634);; Biological Process: regulation of transcription, DNA-templated (GO:0006355);; Molecular Function: transferase activity (GO:0016740);;	--	--	[R]	General function prediction only	AP2 domain	Ethylene-responsive transcription factor 12 OS=Arabidopsis thaliana OX=3702 GN=ERF12 PE=1 SV=1	K	Transcription	PREDICTED: ethylene-responsive transcription factor 12 [Populus euphratica]
mes-miR160e	PAYG008770	down	--	--	Molecular Function: DNA binding (GO:0003677);; Cellular Component: nucleus (GO:0005634);; Biological Process: regulation of transcription, DNA-templated (GO:0006355);; Biological Process: pattern specification process (GO:0007389);; Biological Process: auxin-activated signaling pathway (GO:0009734);; Biological Process: root cap development (GO:0048829);; Biological Process: cell division (GO:005…	--	--	--	--	Auxin response factor;; B3 DNA binding domain	Auxin response factor 18 OS=Oryza sativa subsp. japonica OX=39947 GN=ARF18 PE=2 SV=1	K	Transcription	ARF family protein [Populus trichocarpa]
mes-miR160e	PAYG032420	down	--	--	Molecular Function: DNA binding (GO:0003677);; Cellular Component: nucleus (GO:0005634);; Biological Process: regulation of transcription, DNA-templated (GO:0006355);; Biological Process: auxin-activated signaling pathway (GO:0009734);;	--	--	--	--	Auxin response factor;; B3 DNA binding domain;; AUX/IAA family	Auxin response factor 18 OS=Oryza sativa subsp. japonica OX=39947 GN=ARF18 PE=2 SV=1	K	Transcription	auxin response factor 10-like [Populus tomentosa]
mes-miR160e	PAYG019760	down	--	--	Molecular Function: DNA binding (GO:0003677);; Cellular Component: nucleus (GO:0005634);; Biological Process: regulation of transcription, DNA-templated (GO:0006355);; Biological Process: pattern specification process (GO:0007389);; Biological Process: auxin-activated signaling pathway (GO:0009734);; Biological Process: root cap development (GO:0048829);; Biological Process: cell division (GO:005…	--	--	--	--	Auxin response factor;; B3 DNA binding domain	Auxin response factor 18 OS=Oryza sativa subsp. japonica OX=39947 GN=ARF18 PE=2 SV=1	K	Transcription	hypothetical protein POPTR_0008s03890g [Populus trichocarpa]
mes-miR394a	PAYG029811	down	[G]	Carbohydrate transport and metabolism	Biological Process: carbohydrate metabolic process (GO:0005975);; Cellular Component: chloroplast (GO:0009507);; Molecular Function: kinase activity (GO:0016301);; Biological Process: phosphorylation (GO:0016310);; Molecular Function: phosphotransferase activity, alcohol group as acceptor (GO:0016773);;	--	--	[G]	Carbohydrate transport and metabolism	FGGY family of carbohydrate kinases, C-terminal domain;; FGGY family of carbohydrate kinases, N-terminal domain	--	G	Carbohydrate transport and metabolism	hypothetical protein POPTR_018G095700v3 [Populus trichocarpa]
mes-miR394a	PAYG015254	down	[O]	Posttranslational modification, protein turnover, chaperones	Biological Process: sulfate assimilation (GO:0000103);; Molecular Function: protein disulfide isomerase activity (GO:0003756);; Cellular Component: cytosol (GO:0005829);; Cellular Component: plasma membrane (GO:0005886);; Biological Process: protein folding (GO:0006457);; Biological Process: glycerol ether metabolic process (GO:0006662);; Molecular Function: protein disulfide oxidoreductase activ…	--	--	[O]	Posttranslational modification, protein turnover, chaperones	Thioredoxin	Thioredoxin-like protein CXXS1 OS=Arabidopsis thaliana OX=3702 GN=CXXS1 PE=2 SV=2	--	--	unknown [Populus trichocarpa]
mes-miR394a	PAYG030665	down	--	--	--	--	--	--	--	Myelodysplasia-myeloid leukemia factor 1-interacting protein	--	S	Function unknown	hypothetical protein POPTR_0001s07980g [Populus trichocarpa]
mes-miR394a	PAYG002465	down	--	--	Molecular Function: transcription cofactor activity (GO:0003712);; Biological Process: regulation of transcription, DNA-templated (GO:0006355);;	K14972|0|pop:POPTR_0027s00370g|K14972 PAX-interacting protein 1 | (RefSeq) hypothetical protein	--	--	--	--	Mediator of RNA polymerase II transcription subunit 15a OS=Arabidopsis thaliana OX=3702 GN=MED15A PE=1 SV=1	--	--	hypothetical protein POPTR_0027s00430g [Populus trichocarpa]
mes-miR394a	PAYG020518	down	--	--	Molecular Function: DNA binding (GO:0003677);;	K09422|1.85044e-141|pop:POPTR_0012s08190g|K09422 myb proto-oncogene protein, plant | (RefSeq) POPTRDRAFT_773013; hypothetical protein	--	[K]	Transcription	Myb-like DNA-binding domain;; Myb-like DNA-binding domain	Transcription factor WER OS=Arabidopsis thaliana OX=3702 GN=WER PE=1 SV=1	K	Transcription	PREDICTED: transcription factor WER-like [Populus euphratica]
mes-miR394a	PAYG023386	down	--	--	Molecular Function: transcription cofactor activity (GO:0003712);; Biological Process: regulation of transcription, DNA-templated (GO:0006355);;	K14972|6.46461e-164|pop:POPTR_0003s02320g|K14972 PAX-interacting protein 1 | (RefSeq) hypothetical protein	--	--	--	--	Mediator of RNA polymerase II transcription subunit 15a OS=Arabidopsis thaliana OX=3702 GN=MED15A PE=1 SV=1	S	Function unknown	hypothetical protein [Populus tomentosa]
mes-miR394a	PAYG033248	down	--	--	Molecular Function: transcription cofactor activity (GO:0003712);; Biological Process: regulation of transcription, DNA-templated (GO:0006355);;	K14972|0|pop:POPTR_0027s00370g|K14972 PAX-interacting protein 1 | (RefSeq) hypothetical protein	--	--	--	--	Mediator of RNA polymerase II transcription subunit 15a OS=Arabidopsis thaliana OX=3702 GN=MED15A PE=1 SV=1	--	--	hypothetical protein POPTR_0027s00370g [Populus trichocarpa]
mes-miR394a	PAYG006622	down	--	--	Molecular Function: protein serine/threonine phosphatase activity (GO:0004722);; Biological Process: protein dephosphorylation (GO:0006470);;	--	--	[T]	Signal transduction mechanisms	Protein phosphatase 2C;; Protein phosphatase 2C	Protein phosphatase 2C 32 OS=Arabidopsis thaliana OX=3702 GN=POL PE=1 SV=2	T	Signal transduction mechanisms	PREDICTED: protein phosphatase 2C 32-like isoform X3 [Populus euphratica]
mes-miR394a	PAYG027986	down	--	--	Biological Process: carbohydrate metabolic process (GO:0005975);; Molecular Function: polysaccharide binding (GO:0030247);; Molecular Function: glucan endo-1,3-beta-D-glucosidase activity (GO:0042973);; Cellular Component: anchored component of plasma membrane (GO:0046658);;	--	--	--	--	Glycosyl hydrolases family 17;; X8 domain	Glucan endo-1,3-beta-glucosidase 8 OS=Arabidopsis thaliana OX=3702 GN=At1g64760 PE=1 SV=2	S	Function unknown	glycosyl hydrolase family 17 family protein [Populus trichocarpa]
mes-miR394a	PAYG036327	down	--	--	Molecular Function: ubiquitin-protein transferase activity (GO:0004842);; Biological Process: protein ubiquitination (GO:0016567);; Cellular Component: SCF ubiquitin ligase complex (GO:0019005);; Biological Process: SCF-dependent proteasomal ubiquitin-dependent protein catabolic process (GO:0031146);;	--	--	--	--	F-box domain	F-box protein At5g07610 OS=Arabidopsis thaliana OX=3702 GN=At5g07610 PE=2 SV=1	S	Function unknown	hypothetical protein POPTR_0005s04500g [Populus trichocarpa]
mes-miR394a	PAYG030214	down	[O]	Posttranslational modification, protein turnover, chaperones	Biological Process: protein folding (GO:0006457);; Molecular Function: unfolded protein binding (GO:0051082);;	K09510|0|pop:POPTR_0011s05650g|K09510 DnaJ homolog subfamily B member 4 | (RefSeq) hypothetical protein	--	[O]	Posttranslational modification, protein turnover, chaperones	DnaJ C terminal domain;; DnaJ domain	Chaperone protein dnaJ 3 OS=Arabidopsis thaliana OX=3702 GN=ATJ3 PE=1 SV=2	O	Posttranslational modification, protein turnover, chaperones	hypothetical protein POPTR_0011s05650g [Populus trichocarpa]
mes-miR394a	PAYG028222	down	[R]	General function prediction only	Molecular Function: histone acetyltransferase activity (GO:0004402);; Cellular Component: mRNA cleavage and polyadenylation specificity factor complex (GO:0005847);; Biological Process: mRNA cleavage (GO:0006379);; Biological Process: histone acetylation (GO:0016573);;	K15542|0|pop:POPTR_0003s19750g|K15542 polyadenylation factor subunit 2 | (RefSeq) POPTRDRAFT_415574; hypothetical protein	mRNA surveillance pathway (ko03015)	[A]	RNA processing and modification	WD domain, G-beta repeat;; Anaphase-promoting complex subunit 4 WD40 domain;; Eukaryotic translation initiation factor eIF2A	Flowering time control protein FY OS=Arabidopsis thaliana OX=3702 GN=FY PE=1 SV=1	S	Function unknown	hypothetical protein POPTR_003G197900v3 [Populus trichocarpa]
mes-miR394a	PAYG010199	down	--	--	Molecular Function: nucleic acid binding (GO:0003676);;	K13101|0|pop:POPTR_0001s01180g|K13101 G patch domain and KOW motifs-containing protein | (RefSeq) KOW domain-containing family protein	--	[R]	General function prediction only	G-patch domain	Protein MOS2 OS=Arabidopsis thaliana OX=3702 GN=MOS2 PE=2 SV=1	S	Function unknown	KOW domain-containing family protein [Populus trichocarpa]
mes-miR394a	PAYG035985	down	--	--	Cellular Component: endosome (GO:0005768);; Cellular Component: vacuolar membrane (GO:0005774);; Cellular Component: trans-Golgi network (GO:0005802);; Molecular Function: S-adenosylmethionine-dependent methyltransferase activity (GO:0008757);; Cellular Component: integral component of membrane (GO:0016021);; Biological Process: methylation (GO:0032259);;	--	--	--	--	Putative S-adenosyl-L-methionine-dependent methyltransferase;; Methyltransferase domain;; Methyltransferase domain	Probable methyltransferase PMT18 OS=Arabidopsis thaliana OX=3702 GN=At1g33170 PE=2 SV=1	S	Function unknown	dehydration-responsive family protein [Populus trichocarpa]
mes-miR394a	PAYG009377	down	--	--	Molecular Function: ubiquitin-protein transferase activity (GO:0004842);; Biological Process: leaf vascular tissue pattern formation (GO:0010305);; Biological Process: regulation of auxin mediated signaling pathway (GO:0010928);; Biological Process: protein ubiquitination (GO:0016567);; Cellular Component: SCF ubiquitin ligase complex (GO:0019005);; Biological Process: SCF-dependent proteasomal u…	--	--	--	--	Kelch motif;; F-box domain	F-box only protein 6 OS=Arabidopsis thaliana OX=3702 GN=FBX6 PE=2 SV=1	S	Function unknown	hypothetical protein POPTR_0003s16980g [Populus trichocarpa]
mes-miR394a	PAYG002372	down	--	--	Cellular Component: membrane (GO:0016020);;	--	--	--	--	Plant protein of unknown function	UPF0481 protein At3g47200 OS=Arabidopsis thaliana OX=3702 GN=At3g47200 PE=2 SV=1	S	Function unknown	hypothetical protein POPTR_016G039700v3 [Populus trichocarpa]
mes-miR394a	PAYG031427	down	--	--	Molecular Function: transcription cofactor activity (GO:0003712);; Biological Process: regulation of transcription, DNA-templated (GO:0006355);;	K14972|1.28307e-20|pop:POPTR_0027s00370g|K14972 PAX-interacting protein 1 | (RefSeq) hypothetical protein	--	--	--	--	--	--	--	hypothetical protein POPTR_003G028000v3 [Populus trichocarpa]
mes-miR394a	PAYG030829	down	--	--	Molecular Function: ubiquitin-protein transferase activity (GO:0004842);; Biological Process: protein ubiquitination (GO:0016567);; Cellular Component: SCF ubiquitin ligase complex (GO:0019005);; Biological Process: SCF-dependent proteasomal ubiquitin-dependent protein catabolic process (GO:0031146);;	--	--	--	--	F-box domain	F-box protein At5g07610 OS=Arabidopsis thaliana OX=3702 GN=At5g07610 PE=2 SV=1	S	Function unknown	hypothetical protein POPTR_0005s04500g [Populus trichocarpa]
mes-miR394a	PAYG031611	down	--	--	Molecular Function: calcium ion binding (GO:0005509);; Cellular Component: photosystem II oxygen evolving complex (GO:0009654);; Biological Process: photosynthesis (GO:0015979);; Cellular Component: extrinsic component of membrane (GO:0019898);;	--	--	--	--	PsbP	PsbP domain-containing protein 6, chloroplastic OS=Arabidopsis thaliana OX=3702 GN=PPD6 PE=1 SV=1	S	Function unknown	hypothetical protein POPTR_0006s03280g [Populus trichocarpa]
mes-miR394a	PAYG032870	down	--	--	Molecular Function: protein serine/threonine phosphatase activity (GO:0004722);; Biological Process: protein dephosphorylation (GO:0006470);;	--	--	[T]	Signal transduction mechanisms	Protein phosphatase 2C	Protein phosphatase 2C 32 OS=Arabidopsis thaliana OX=3702 GN=POL PE=1 SV=2	T	Signal transduction mechanisms	PREDICTED: protein phosphatase 2C 32-like [Populus euphratica]
mes-miR394a	PAYG021057	down	--	--	Molecular Function: chitinase activity (GO:0004568);; Cellular Component: extracellular region (GO:0005576);; Biological Process: carbohydrate metabolic process (GO:0005975);; Biological Process: chitin catabolic process (GO:0006032);; Molecular Function: chitin binding (GO:0008061);; Cellular Component: integral component of membrane (GO:0016021);;	K17525|1.84959e-34|pop:POPTR_0002s17050g|K17525 chitinase domain-containing protein 1 | (RefSeq) hypothetical protein	--	[G]	Carbohydrate transport and metabolism	--	--	G	Carbohydrate transport and metabolism	hypothetical protein POPTR_002G169200v3, partial [Populus trichocarpa]
mes-miR394a	PAYG029533	down	[R]	General function prediction only	Molecular Function: histone acetyltransferase activity (GO:0004402);; Cellular Component: mRNA cleavage and polyadenylation specificity factor complex (GO:0005847);; Biological Process: mRNA cleavage (GO:0006379);; Biological Process: histone acetylation (GO:0016573);;	K15542|0|pop:POPTR_0001s06410g|K15542 polyadenylation factor subunit 2 | (RefSeq) POPTRDRAFT_178488; hypothetical protein	mRNA surveillance pathway (ko03015)	[A]	RNA processing and modification	WD domain, G-beta repeat;; Anaphase-promoting complex subunit 4 WD40 domain;; Eukaryotic translation initiation factor eIF2A	Flowering time control protein FY OS=Arabidopsis thaliana OX=3702 GN=FY PE=1 SV=1	S	Function unknown	PREDICTED: flowering time control protein FY-like isoform X1 [Populus euphratica]
mes-miR394a	PAYG010559	down	[M]	Cell wall/membrane/envelope biogenesis	Molecular Function: UDP-glucose 6-dehydrogenase activity (GO:0003979);; Cellular Component: nucleus (GO:0005634);; Cellular Component: cytosol (GO:0005829);; Biological Process: carbohydrate metabolic process (GO:0005975);; Biological Process: glycosaminoglycan biosynthetic process (GO:0006024);; Biological Process: UDP-glucuronate biosynthetic process (GO:0006065);; Molecular Function: NAD bindi…	K00012|0|pop:POPTR_0010s16730g|K00012 UDPglucose 6-dehydrogenase [EC:1.1.1.22] | (RefSeq) POPTRDRAFT_566943; hypothetical protein	Amino sugar and nucleotide sugar metabolism (ko00520)	[GT]	--	UDP-glucose/GDP-mannose dehydrogenase family, NAD binding domain;; Glycosyl hydrolase family 1;; UDP-glucose/GDP-mannose dehydrogenase family, UDP binding domain;; UDP-glucose/GDP-mannose dehydrogenase family, central domain	UDP-glucose 6-dehydrogenase 5 OS=Oryza sativa subsp. japonica OX=39947 GN=UGD5 PE=2 SV=1	M	Cell wall/membrane/envelope biogenesis	hypothetical protein POPTR_0010s16730g [Populus trichocarpa]
mes-miR394a	PAYG029300	down	--	--	Molecular Function: transcription cofactor activity (GO:0003712);; Biological Process: regulation of transcription, DNA-templated (GO:0006355);;	K14972|1.46378e-40|pop:POPTR_0027s00430g|K14972 PAX-interacting protein 1 | (RefSeq) hypothetical protein	--	--	--	--	Mediator of RNA polymerase II transcription subunit 15a OS=Arabidopsis thaliana OX=3702 GN=MED15A PE=1 SV=1	--	--	hypothetical protein POPTR_003G027400v3 [Populus trichocarpa]
mes-miR394a	PAYG005868	down	--	--	Molecular Function: GTPase activity (GO:0003924);; Molecular Function: structural constituent of cytoskeleton (GO:0005200);; Molecular Function: GTP binding (GO:0005525);; Cellular Component: cytoplasm (GO:0005737);; Cellular Component: microtubule (GO:0005874);; Biological Process: microtubule-based process (GO:0007017);;	K07374|0|pop:POPTR_0002s11250g|K07374 tubulin alpha | (RefSeq) POPTRDRAFT_412148; hypothetical protein	Phagosome (ko04145)	[Z]	Cytoskeleton	Tubulin/FtsZ family, GTPase domain;; Tubulin C-terminal domain	Tubulin alpha-2 chain OS=Gossypium hirsutum OX=3635 PE=2 SV=1	Z	Cytoskeleton	hypothetical protein POPTR_0002s11250g [Populus trichocarpa]
mes-miR394a	PAYG016927	down	[L]	Replication, recombination and repair	Molecular Function: DNA binding (GO:0003677);; Molecular Function: exonuclease activity (GO:0004527);; Biological Process: nucleic acid phosphodiester bond hydrolysis (GO:0090305);;	--	--	--	--	5'-3' exonuclease, N-terminal resolvase-like domain;; 5'-3' exonuclease, C-terminal SAM fold	--	L	Replication, recombination and repair	hypothetical protein POPTR_013G125700v3 [Populus trichocarpa]
mes-miR394a	PAYG034646	down	[T]	Signal transduction mechanisms	Molecular Function: protein kinase activity (GO:0004672);; Molecular Function: ATP binding (GO:0005524);; Biological Process: protein phosphorylation (GO:0006468);;	--	--	[T]	Signal transduction mechanisms	Protein tyrosine kinase;; Protein kinase domain	Probable serine/threonine-protein kinase PBL22 OS=Arabidopsis thaliana OX=3702 GN=PBL22 PE=2 SV=1	T	Signal transduction mechanisms	hypothetical protein POPTR_0001s23200g [Populus trichocarpa]
mes-miR394a	PAYG019251	down	--	--	Molecular Function: actin binding (GO:0003779);; Biological Process: actin filament organization (GO:0007015);; Biological Process: regulation of stomatal movement (GO:0010119);;	--	--	--	--	Fused Ig-PH domain of plant-specific actin-binding protein;; Coiled-coil regions of plant-specific actin-binding protein;; Actin-binding domain of plant-specific actin-binding protein	Stomatal closure-related actin-binding protein 1 OS=Arabidopsis thaliana OX=3702 GN=SCAB1 PE=1 SV=1	S	Function unknown	hypothetical protein POPTR_009G066800v3 [Populus trichocarpa]
mes-miR394a	PAYG013051	down	--	--	Molecular Function: transcription cofactor activity (GO:0003712);; Biological Process: regulation of transcription, DNA-templated (GO:0006355);;	K14972|0|pop:POPTR_0003s02320g|K14972 PAX-interacting protein 1 | (RefSeq) hypothetical protein	--	--	--	--	Mediator of RNA polymerase II transcription subunit 15a OS=Arabidopsis thaliana OX=3702 GN=MED15A PE=1 SV=1	S	Function unknown	hypothetical protein [Populus tomentosa]
mes-miR394a	PAYG036906	down	[E]	Amino acid transport and metabolism	Molecular Function: 3-isopropylmalate dehydratase activity (GO:0003861);; Biological Process: cellular amino acid biosynthetic process (GO:0008652);; Molecular Function: 4 iron, 4 sulfur cluster binding (GO:0051539);;	K01703|0|pop:POPTR_0010s07560g|K01703 3-isopropylmalate/(R)-2-methylmalate dehydratase large subunit [EC:4.2.1.33 4.2.1.35] | (RefSeq) POPTRDRAFT_821804; aconitase family protein	Biosynthesis of amino acids (ko01230)	[E]	Amino acid transport and metabolism	Aconitase family (aconitate hydratase)	3-isopropylmalate dehydratase large subunit, chloroplastic OS=Arabidopsis thaliana OX=3702 GN=IIL1 PE=1 SV=1	E	Amino acid transport and metabolism	aconitase family protein [Populus trichocarpa]
mes-miR394a	PAYG030641	down	--	--	Molecular Function: ATP binding (GO:0005524);; Cellular Component: kinesin complex (GO:0005871);; Cellular Component: microtubule (GO:0005874);; Biological Process: microtubule-based movement (GO:0007018);; Molecular Function: microtubule binding (GO:0008017);; Biological Process: protein localization (GO:0008104);; Molecular Function: ATP-dependent microtubule motor activity, plus-end-directed (…	--	--	[Z]	Cytoskeleton	Kinesin motor domain;; Microtubule binding;; Armadillo/beta-catenin-like repeat;; Armadillo-like	Kinesin-like protein KIN-UA OS=Arabidopsis thaliana OX=3702 GN=KINUA PE=1 SV=1	Z	Cytoskeleton	PREDICTED: armadillo repeat-containing kinesin-like protein 3 isoform X1 [Populus euphratica]
mes-miR394a	PAYG020724	down	--	--	--	--	--	--	--	Protein of unknown function (DUF1645)	--	S	Function unknown	PREDICTED: uncharacterized protein LOC105126057 [Populus euphratica]
mes-miR394a	PAYG027084	down	[T]	Signal transduction mechanisms	Molecular Function: protein kinase activity (GO:0004672);; Molecular Function: ATP binding (GO:0005524);; Biological Process: protein phosphorylation (GO:0006468);;	--	--	[T]	Signal transduction mechanisms	Protein tyrosine kinase;; Protein kinase domain	Probable serine/threonine-protein kinase PBL22 OS=Arabidopsis thaliana OX=3702 GN=PBL22 PE=2 SV=1	T	Signal transduction mechanisms	hypothetical protein POPTR_0001s23200g [Populus trichocarpa]
mes-miR394a	PAYG031127	down	--	--	--	--	--	--	--	--	--	--	--	hypothetical protein POPTR_0011s07490g [Populus trichocarpa]
mes-miR394a	PAYG034640	down	--	--	Molecular Function: protein kinase activity (GO:0004672);; Molecular Function: ATP binding (GO:0005524);; Biological Process: protein phosphorylation (GO:0006468);;	--	--	[T]	Signal transduction mechanisms	--	Inactive protein kinase SELMODRAFT_444075 OS=Selaginella moellendorffii OX=88036 GN=SELMODRAFT_444075 PE=2 SV=1	T	Signal transduction mechanisms	PREDICTED: probable receptor-like protein kinase At5g56460 [Populus euphratica]
mes-miR394a	PAYG008378	down	--	--	Cellular Component: nuclear telomere cap complex (GO:0000783);; Molecular Function: double-stranded telomeric DNA binding (GO:0003691);; Biological Process: telomeric loop formation (GO:0031627);;	--	--	--	--	--	Telomere repeat-binding protein 5 OS=Arabidopsis thaliana OX=3702 GN=TRP5 PE=1 SV=2	K	Transcription	hypothetical protein POPTR_0001s24840g [Populus trichocarpa]
mes-miR394a	PAYG027243	down	--	--	Molecular Function: protein farnesyltransferase activity (GO:0004660);; Cellular Component: protein farnesyltransferase complex (GO:0005965);; Biological Process: protein farnesylation (GO:0018343);; Biological Process: regulation of cell proliferation (GO:0042127);;	K05954|0|pop:POPTR_0017s10970g|K05954 protein farnesyltransferase subunit beta [EC:2.5.1.58] | (RefSeq) hypothetical protein	Terpenoid backbone biosynthesis (ko00900)	[O]	Posttranslational modification, protein turnover, chaperones	Prenyltransferase and squalene oxidase repeat	Protein farnesyltransferase subunit beta OS=Pisum sativum OX=3888 GN=FTB PE=1 SV=1	O	Posttranslational modification, protein turnover, chaperones	hypothetical protein POPTR_0017s10970g [Populus trichocarpa]
mes-miR394a	PAYG007562	down	--	--	Biological Process: carbohydrate metabolic process (GO:0005975);; Molecular Function: polysaccharide binding (GO:0030247);; Molecular Function: glucan endo-1,3-beta-D-glucosidase activity (GO:0042973);; Cellular Component: anchored component of plasma membrane (GO:0046658);;	--	--	--	--	Glycosyl hydrolases family 17;; X8 domain	Glucan endo-1,3-beta-glucosidase 8 OS=Arabidopsis thaliana OX=3702 GN=At1g64760 PE=1 SV=2	S	Function unknown	hypothetical protein POPTR_019G032900v3 [Populus trichocarpa]
mes-miR394a	PAYG035251	down	--	--	--	K13199|6.18645e-144|pop:POPTR_0003s07950g|K13199 plasminogen activator inhibitor 1 RNA-binding protein | (RefSeq) POPTRDRAFT_830730; nuclear RNA-binding family protein	--	[R]	General function prediction only	Hyaluronan / mRNA binding family;; Stm1	RGG repeats nuclear RNA binding protein A (Fragment) OS=Nicotiana tabacum OX=4097 GN=RggA PE=2 SV=1	S	Function unknown	PREDICTED: plasminogen activator inhibitor 1 RNA-binding protein-like [Populus euphratica]
mes-miR394a	PAYG007450	down	--	--	Molecular Function: DNA binding (GO:0003677);; Molecular Function: transcription factor activity, sequence-specific DNA binding (GO:0003700);; Cellular Component: nucleus (GO:0005634);; Biological Process: regulation of transcription, DNA-templated (GO:0006355);;	--	--	--	--	AP2 domain	Ethylene-responsive transcription factor SHINE 2 OS=Arabidopsis thaliana OX=3702 GN=SHN2 PE=2 SV=1	K	Transcription	AP2 domain-containing transcription factor family protein-like 2 [Populus tomentosa]
mes-miR394a	PAYG029231	down	--	--	Cellular Component: endosome (GO:0005768);; Cellular Component: vacuolar membrane (GO:0005774);; Cellular Component: trans-Golgi network (GO:0005802);; Molecular Function: S-adenosylmethionine-dependent methyltransferase activity (GO:0008757);; Cellular Component: integral component of membrane (GO:0016021);; Biological Process: methylation (GO:0032259);;	--	--	--	--	Putative S-adenosyl-L-methionine-dependent methyltransferase;; Methyltransferase domain;; Methyltransferase domain;; Methyltransferase domain	Probable methyltransferase PMT10 OS=Arabidopsis thaliana OX=3702 GN=At1g77260 PE=2 SV=1	S	Function unknown	PREDICTED: probable methyltransferase PMT10 [Populus euphratica]
mes-miR394a	PAYG014334	down	--	--	Molecular Function: iron ion binding (GO:0005506);; Cellular Component: integral component of membrane (GO:0016021);; Molecular Function: oxidoreductase activity, acting on paired donors, with incorporation or reduction of molecular oxygen, NAD(P)H as one donor, and incorporation of one atom of oxygen (GO:0016709);; Molecular Function: heme binding (GO:0020037);; Biological Process: indole glucos…	--	--	[Q]	Secondary metabolites biosynthesis, transport and catabolism	Cytochrome P450	Cytochrome P450 81E8 OS=Medicago truncatula OX=3880 GN=CYP81E8 PE=2 SV=1	Q	Secondary metabolites biosynthesis, transport and catabolism	hypothetical protein POPTR_0458s00210g, partial [Populus trichocarpa]
mes-miR394a	PAYG023369	down	--	--	--	--	--	--	--	--	Probable WRKY transcription factor 19 OS=Arabidopsis thaliana OX=3702 GN=WRKY19 PE=3 SV=1	S	Function unknown	loricrin-related protein [Populus tomentosa]
mes-miR394a	PAYG033945	down	--	--	Molecular Function: ubiquitin-protein transferase activity (GO:0004842);; Biological Process: leaf vascular tissue pattern formation (GO:0010305);; Biological Process: regulation of auxin mediated signaling pathway (GO:0010928);; Biological Process: protein ubiquitination (GO:0016567);; Cellular Component: SCF ubiquitin ligase complex (GO:0019005);; Biological Process: SCF-dependent proteasomal u…	--	--	--	--	F-box domain;; Kelch motif	F-box only protein 6 OS=Arabidopsis thaliana OX=3702 GN=FBX6 PE=2 SV=1	S	Function unknown	hypothetical protein POPTR_001G057100v3 [Populus trichocarpa]
mes-miR394a	PAYG029914	down	--	--	Molecular Function: transcription factor activity, transcription factor binding (GO:0000989);; Molecular Function: transcription factor activity, sequence-specific DNA binding (GO:0003700);; Cellular Component: nucleus (GO:0005634);; Biological Process: regulation of transcription, DNA-templated (GO:0006355);; Biological Process: response to ethylene (GO:0009723);; Biological Process: response to…	K14494|0|pop:POPTR_0016s02700g|K14494 DELLA protein | (RefSeq) POPTRDRAFT_576076; NIN-like protein 2	Plant hormone signal transduction (ko04075)	--	--	GRAS domain family	DELLA protein RGA1 OS=Brassica campestris OX=3711 GN=RGA1 PE=1 SV=1	--	--	hypothetical protein POPTR_016G025800v3 [Populus trichocarpa]
mes-miR394a	PAYG021987	down	[R]	General function prediction only	Cellular Component: nucleus (GO:0005634);; Cellular Component: chromosome (GO:0005694);; Molecular Function: zinc ion binding (GO:0008270);; Molecular Function: histone-lysine N-methyltransferase activity (GO:0018024);; Biological Process: histone lysine methylation (GO:0034968);;	--	--	[R]	General function prediction only	SET domain;; Pre-SET motif	Histone-lysine N-methyltransferase SUVR5 OS=Arabidopsis thaliana OX=3702 GN=SUVR5 PE=1 SV=3	S	Function unknown	hypothetical protein POPTR_0007s12130g [Populus trichocarpa]
mes-miR394a	PAYG004141	down	--	--	--	--	--	--	--	--	Probable WRKY transcription factor 19 OS=Arabidopsis thaliana OX=3702 GN=WRKY19 PE=3 SV=1	S	Function unknown	hypothetical protein POPTR_0003s01750g [Populus trichocarpa]
mes-miR394a	PAYG029368	down	--	--	--	--	--	--	--	--	--	--	--	hypothetical protein POPTR_0003s14330g [Populus trichocarpa]
mes-miR394a	PAYG033368	down	[G]	Carbohydrate transport and metabolism	Biological Process: flavonoid biosynthetic process (GO:0009813);; Cellular Component: intracellular membrane-bounded organelle (GO:0043231);; Biological Process: flavonoid glucuronidation (GO:0052696);; Molecular Function: quercetin 3-O-glucosyltransferase activity (GO:0080043);; Molecular Function: quercetin 7-O-glucosyltransferase activity (GO:0080044);;	--	--	[GC]	--	UDP-glucoronosyl and UDP-glucosyl transferase	Crocetin glucosyltransferase, chloroplastic OS=Gardenia jasminoides OX=114476 GN=UGT75L6 PE=1 SV=1	S	Function unknown	hypothetical protein POPTR_006G055600v3 [Populus trichocarpa]
mes-miR394a	PAYG003032	down	[R]	General function prediction only	--	K10260|0|jcu:105642701|K10260 F-box and WD-40 domain protein 7 | (RefSeq) probable E3 ubiquitin ligase complex SCF subunit sconB	Ubiquitin mediated proteolysis (ko04120)	[K]	Transcription	WD domain, G-beta repeat;; F-box domain	Transcription initiation factor TFIID subunit 5 OS=Arabidopsis thaliana OX=3702 GN=TAF5 PE=1 SV=1	S	Function unknown	hypothetical protein POPTR_017G079100v3 [Populus trichocarpa]
ptc-miR1444a	PAYG000499	up	[K]	Transcription	Molecular Function: DNA binding (GO:0003677);; Molecular Function: RNA binding (GO:0003723);; Molecular Function: helicase activity (GO:0004386);; Molecular Function: ribonuclease III activity (GO:0004525);; Molecular Function: ATP binding (GO:0005524);; Cellular Component: nucleus (GO:0005634);; Cellular Component: cytoplasm (GO:0005737);; Cellular Component: RISC complex (GO:0016442);; Biologic…	K11592|0|pop:POPTR_0002s18240g|K11592 endoribonuclease Dicer [EC:3.1.26.-] | (RefSeq) Endoribonuclease Dicer family protein	--	[A]	RNA processing and modification	Ribonuclease III domain;; Ribonuclease-III-like;; Dicer dimerisation domain;; PAZ domain;; Helicase conserved C-terminal domain;; Double-stranded RNA binding motif;; double strand RNA binding domain from DEAD END PROTEIN 1;; DEAD/DEAH box helicase;; Type III restriction enzyme, res subunit	Endoribonuclease Dicer homolog 1 OS=Arabidopsis thaliana OX=3702 GN=DCL1 PE=1 SV=2	L	Replication, recombination and repair	PREDICTED: endoribonuclease Dicer homolog 1 [Populus euphratica]
ptc-miR1444a	PAYG027356	up	--	--	--	--	--	[R]	General function prediction only	PPR repeat family;; PPR repeat;; PPR repeat;; Pentatricopeptide repeat domain;; Pentacotripeptide-repeat region of PRORP	Pentatricopeptide repeat-containing protein At4g19890 OS=Arabidopsis thaliana OX=3702 GN=At4g19890 PE=2 SV=1	S	Function unknown	hypothetical protein POPTR_015G121700v3, partial [Populus trichocarpa]
ptc-miR1444a	PAYG011638	up	--	--	--	K20403|0|pop:POPTR_0007s08180g|K20403 TELO2-interacting protein 1 | (RefSeq) POPTRDRAFT_764421; hypothetical protein	--	[S]	Function unknown	--	--	S	Function unknown	hypothetical protein POPTR_0007s08180g [Populus trichocarpa]
ptc-miR1444a	PAYG035380	up	--	--	Molecular Function: zinc ion binding (GO:0008270);;	--	--	[R]	General function prediction only	PPR repeat family;; PPR repeat;; PPR repeat;; Pentatricopeptide repeat domain;; DYW family of nucleic acid deaminases;; Pentacotripeptide-repeat region of PRORP;; Tetratricopeptide repeat	Pentatricopeptide repeat-containing protein At2g27610 OS=Arabidopsis thaliana OX=3702 GN=PCMP-H60 PE=2 SV=1	S	Function unknown	hypothetical protein POPTR_004G184800v3 [Populus trichocarpa]
ptc-miR1444a	PAYG015018	up	--	--	Biological Process: lipid catabolic process (GO:0016042);; Molecular Function: hydrolase activity (GO:0016787);;	--	--	[IOT]	--	Lipase (class 3);; Lipase 3 N-terminal region	--	S	Function unknown	PREDICTED: uncharacterized protein LOC105133782 isoform X1 [Populus euphratica]
ptc-miR1444a	PAYG022159	up	--	--	Cellular Component: SAGA-type complex (GO:0070461);;	--	--	--	--	Transcriptional regulator of RNA polII, SAGA, subunit	--	S	Function unknown	hypothetical protein POPTR_006G274800v3 [Populus trichocarpa]
ptc-miR1444a	PAYG011290	up	--	--	Molecular Function: DNA-directed 5'-3' RNA polymerase activity (GO:0003899);; Biological Process: RNA biosynthetic process (GO:0032774);;	--	--	--	--	Protein of unknown function (DUF632);; Protein of unknown function (DUF630)	Nitrate regulatory gene2 protein OS=Arabidopsis thaliana OX=3702 GN=NRG2 PE=1 SV=1	S	Function unknown	PREDICTED: uncharacterized protein LOC105140165 isoform X2 [Populus euphratica]
ptc-miR1444a	PAYG019332	up	[J]	Translation, ribosomal structure and biogenesis	Molecular Function: translation elongation factor activity (GO:0003746);; Molecular Function: GTPase activity (GO:0003924);; Molecular Function: GTP binding (GO:0005525);; Cellular Component: cytoplasm (GO:0005737);; Biological Process: translational elongation (GO:0006414);;	K03231|0|pop:POPTR_0008s04230g|K03231 elongation factor 1-alpha | (RefSeq) POPTRDRAFT_720367; ADR12-2 family protein	RNA transport (ko03013)	[J]	Translation, ribosomal structure and biogenesis	Elongation factor Tu C-terminal domain;; Elongation factor Tu domain 2;; Elongation factor Tu GTP binding domain	Elongation factor 1-alpha OS=Manihot esculenta OX=3983 GN=EF1 PE=3 SV=1	J	Translation, ribosomal structure and biogenesis	ADR12-2 family protein [Populus trichocarpa]
ptc-miR1444a	PAYG018646	up	--	--	Cellular Component: 1,3-beta-D-glucan synthase complex (GO:0000148);; Molecular Function: 1,3-beta-D-glucan synthase activity (GO:0003843);; Biological Process: (1->3)-beta-D-glucan biosynthetic process (GO:0006075);; Cellular Component: integral component of membrane (GO:0016021);;	K11000|0|pop:POPTR_0005s22510g|K11000 callose synthase [EC:2.4.1.-] | (RefSeq) POPTRDRAFT_863563; GLUCAN SYNTHASE-LIKE 11 family protein	--	[M]	Cell wall/membrane/envelope biogenesis	1,3-beta-glucan synthase component;; 1,3-beta-glucan synthase subunit FKS1, domain-1;; Vta1 like	Callose synthase 7 OS=Arabidopsis thaliana OX=3702 GN=CALS7 PE=3 SV=3	S	Function unknown	GLUCAN SYNTHASE-LIKE 11 family protein [Populus trichocarpa]
ptc-miR1444a	PAYG031209	up	--	--	Cellular Component: 1,3-beta-D-glucan synthase complex (GO:0000148);; Molecular Function: 1,3-beta-D-glucan synthase activity (GO:0003843);; Biological Process: (1->3)-beta-D-glucan biosynthetic process (GO:0006075);; Cellular Component: integral component of membrane (GO:0016021);;	K11000|0|pop:POPTR_0011s09740g|K11000 callose synthase [EC:2.4.1.-] | (RefSeq) POPTRDRAFT_568599; GLUCAN SYNTHASE-LIKE 4 family protein	--	[M]	Cell wall/membrane/envelope biogenesis	1,3-beta-glucan synthase component;; 1,3-beta-glucan synthase subunit FKS1, domain-1;; Vta1 like	Putative callose synthase 8 OS=Arabidopsis thaliana OX=3702 GN=CALS8 PE=3 SV=2	S	Function unknown	GLUCAN SYNTHASE-LIKE 4 family protein [Populus trichocarpa]
ptc-miR1444a	PAYG012090	up	[J]	Translation, ribosomal structure and biogenesis	Molecular Function: structural constituent of ribosome (GO:0003735);; Cellular Component: ribosome (GO:0005840);; Biological Process: translation (GO:0006412);;	K02957|5.17221e-92|pop:POPTR_0008s05190g|K02957 small subunit ribosomal protein S15Ae | (RefSeq) POPTRDRAFT_656057; hypothetical protein	Ribosome (ko03010)	[J]	Translation, ribosomal structure and biogenesis	Ribosomal protein S8	40S ribosomal protein S15a-1 OS=Arabidopsis thaliana OX=3702 GN=RPS15AA PE=2 SV=2	J	Translation, ribosomal structure and biogenesis	PREDICTED: 40S ribosomal protein S15a-1 isoform X1 [Populus euphratica]
ptc-miR1444a	PAYG034041	up	--	--	--	K18726|0|pop:POPTR_0014s07170g|K18726 FAS-associated factor 2 | (RefSeq) POPTRDRAFT_730970; hypothetical protein	--	[T]	Signal transduction mechanisms	UBX domain;; UBA-like domain;; Ubiquitin interaction motif	Plant UBX domain-containing protein 9 OS=Arabidopsis thaliana OX=3702 GN=PUX9 PE=1 SV=1	S	Function unknown	hypothetical protein POPTR_014G075600v3 [Populus trichocarpa]
ptc-miR1444a	PAYG035797	up	[G]	Carbohydrate transport and metabolism	Molecular Function: polygalacturonase activity (GO:0004650);; Biological Process: carbohydrate metabolic process (GO:0005975);;	--	--	--	--	Glycosyl hydrolases family 28;; Pectate lyase superfamily protein	Exopolygalacturonase OS=Zea mays OX=4577 GN=PG2C PE=2 SV=1	M	Cell wall/membrane/envelope biogenesis	hypothetical protein POPTR_0009s17010g [Populus trichocarpa]
ptc-miR1444a	PAYG018954	up	--	--	Molecular Function: peroxidase activity (GO:0004601);; Cellular Component: extracellular region (GO:0005576);; Biological Process: response to oxidative stress (GO:0006979);; Molecular Function: heme binding (GO:0020037);; Biological Process: hydrogen peroxide catabolic process (GO:0042744);; Molecular Function: metal ion binding (GO:0046872);; Biological Process: oxidation-reduction process (GO:…	K00430|0|pop:POPTR_0018s09710g|K00430 peroxidase [EC:1.11.1.7] | (RefSeq) POPTRDRAFT_737716; Peroxidase 16 precursor family protein	Phenylpropanoid biosynthesis (ko00940)	--	--	Peroxidase;; Conotoxin T-superfamily	Peroxidase 45 OS=Arabidopsis thaliana OX=3702 GN=PER45 PE=1 SV=1	G	Carbohydrate transport and metabolism	Peroxidase 16 precursor family protein [Populus trichocarpa]
ptc-miR1444a	PAYG031970	up	[S]	Function unknown	--	--	--	--	--	Glycine-rich domain-containing protein-like	Glycine-rich domain-containing protein 2 OS=Arabidopsis thaliana OX=3702 GN=GRDP2 PE=2 SV=1	S	Function unknown	hypothetical protein POPTR_015G042800v3 [Populus trichocarpa]
ptc-miR1444a	PAYG010645	up	--	--	Cellular Component: integral component of membrane (GO:0016021);; Biological Process: transmembrane transport (GO:0055085);;	--	--	--	--	Voltage-dependent anion channel	S-type anion channel SLAH1 OS=Arabidopsis thaliana OX=3702 GN=SLAH1 PE=2 SV=1	U	Intracellular trafficking, secretion, and vesicular transport	S-type anion channel SLAH4-like [Hevea brasiliensis]
ptc-miR1444a	PAYG017607	up	--	--	Cellular Component: 1,3-beta-D-glucan synthase complex (GO:0000148);; Molecular Function: 1,3-beta-D-glucan synthase activity (GO:0003843);; Biological Process: (1->3)-beta-D-glucan biosynthetic process (GO:0006075);; Cellular Component: integral component of membrane (GO:0016021);;	K11000|0|pop:POPTR_0003s21690g|K11000 callose synthase [EC:2.4.1.-] | (RefSeq) POPTRDRAFT_817697; GLUCAN SYNTHASE-LIKE 9 family protein	--	[M]	Cell wall/membrane/envelope biogenesis	1,3-beta-glucan synthase component;; 1,3-beta-glucan synthase subunit FKS1, domain-1;; Vta1 like	Callose synthase 3 OS=Arabidopsis thaliana OX=3702 GN=CALS3 PE=3 SV=3	S	Function unknown	hypothetical protein POPTR_003G214200v3 [Populus trichocarpa]
ptc-miR1444a	PAYG036842	up	--	--	Molecular Function: catechol oxidase activity (GO:0004097);; Molecular Function: monophenol monooxygenase activity (GO:0004503);; Biological Process: pigment biosynthetic process (GO:0046148);; Molecular Function: metal ion binding (GO:0046872);; Biological Process: oxidation-reduction process (GO:0055114);;	K00422|0|pop:POPTR_0001s39630g|K00422 polyphenol oxidase [EC:1.10.3.1] | (RefSeq) hypothetical protein	Isoquinoline alkaloid biosynthesis (ko00950)	--	--	Protein of unknown function (DUF_B2219);; Common central domain of tyrosinase;; Polyphenol oxidase middle domain	Polyphenol oxidase, chloroplastic OS=Malus domestica OX=3750 PE=2 SV=1	S	Function unknown	hypothetical protein POPTR_001G387900v3 [Populus trichocarpa]
ptc-miR1444a	PAYG017487	up	--	--	Molecular Function: DNA binding (GO:0003677);; Cellular Component: nucleus (GO:0005634);; Biological Process: regulation of transcription, DNA-templated (GO:0006355);;	--	--	--	--	No apical meristem (NAM) protein	Protein CUP-SHAPED COTYLEDON 2 OS=Arabidopsis thaliana OX=3702 GN=NAC098 PE=1 SV=1	S	Function unknown	hypothetical protein POPTR_0011s11600g [Populus trichocarpa]
ptc-miR1444a	PAYG026842	up	--	--	Cellular Component: 1,3-beta-D-glucan synthase complex (GO:0000148);; Molecular Function: 1,3-beta-D-glucan synthase activity (GO:0003843);; Biological Process: (1->3)-beta-D-glucan biosynthetic process (GO:0006075);; Cellular Component: integral component of membrane (GO:0016021);;	K11000|0|pop:POPTR_0001s04970g|K11000 callose synthase [EC:2.4.1.-] | (RefSeq) POPTRDRAFT_814785; GLUCAN SYNTHASE-LIKE 9 family protein	--	[M]	Cell wall/membrane/envelope biogenesis	1,3-beta-glucan synthase component;; 1,3-beta-glucan synthase subunit FKS1, domain-1;; Vta1 like	Callose synthase 3 OS=Arabidopsis thaliana OX=3702 GN=CALS3 PE=3 SV=3	S	Function unknown	hypothetical protein POPTR_001G012200v3 [Populus trichocarpa]
ptc-miR1444a	PAYG020137	up	--	--	Cellular Component: 1,3-beta-D-glucan synthase complex (GO:0000148);; Molecular Function: 1,3-beta-D-glucan synthase activity (GO:0003843);; Biological Process: (1->3)-beta-D-glucan biosynthetic process (GO:0006075);; Cellular Component: integral component of membrane (GO:0016021);;	K11000|0|pop:POPTR_0002s05970g|K11000 callose synthase [EC:2.4.1.-] | (RefSeq) POPTRDRAFT_754371; GLUCAN SYNTHASE-LIKE 11 family protein	--	[M]	Cell wall/membrane/envelope biogenesis	1,3-beta-glucan synthase component;; 1,3-beta-glucan synthase subunit FKS1, domain-1;; Vta1 like	Callose synthase 7 OS=Arabidopsis thaliana OX=3702 GN=CALS7 PE=3 SV=3	S	Function unknown	hypothetical protein POPTR_002G058700v3 [Populus trichocarpa]
ptc-miR1444a	PAYG032884	up	--	--	Cellular Component: cytosol (GO:0005829);;	--	--	[S]	Function unknown	Transcriptional repressor TCF25	--	S	Function unknown	PREDICTED: transcription factor 25-like isoform X1 [Populus euphratica]
ptc-miR1444a	PAYG001112	up	--	--	Cellular Component: GINS complex (GO:0000811);; Biological Process: DNA replication initiation (GO:0006270);; Cellular Component: chloroplast (GO:0009507);; Molecular Function: 3'-5' DNA helicase activity (GO:0043138);; Biological Process: DNA strand elongation involved in mitotic DNA replication (GO:1902983);;	K10732|5.89952e-119|jcu:105634882|K10732 GINS complex subunit 1 | (RefSeq) probable DNA replication complex GINS protein PSF1	--	[L]	Replication, recombination and repair	GINS complex protein	--	S	Function unknown	PREDICTED: probable DNA replication complex GINS protein PSF1 [Populus euphratica]
ptc-miR1444a	PAYG026488	up	[R]	General function prediction only	Cellular Component: nucleus (GO:0005634);; Molecular Function: methyltransferase activity (GO:0008168);; Biological Process: methylation (GO:0032259);;	K11433|0|pop:POPTR_0013s06080g|K11433 histone-lysine N-methyltransferase SETMAR [EC:2.1.1.43] | (RefSeq) POPTRDRAFT_241918; SET domain-containing family protein	--	[BK]	--	SET domain	Histone-lysine N-methyltransferase SUVR3 OS=Arabidopsis thaliana OX=3702 GN=SUVR3 PE=2 SV=4	S	Function unknown	SET domain-containing family protein [Populus tomentosa]
ptc-miR1444a	PAYG021971	up	[E]	Amino acid transport and metabolism	Cellular Component: cytoplasm (GO:0005737);; Biological Process: L-phenylalanine catabolic process (GO:0006559);; Biological Process: cinnamic acid biosynthetic process (GO:0009800);; Molecular Function: phenylalanine ammonia-lyase activity (GO:0045548);;	K10775|0|pop:POPTR_0016s09230g|K10775 phenylalanine ammonia-lyase [EC:4.3.1.24] | (RefSeq) POPTRDRAFT_667815; phenylalanine ammonia-lyase family protein	Phenylpropanoid biosynthesis (ko00940)	[Q]	Secondary metabolites biosynthesis, transport and catabolism	Aromatic amino acid lyase	Phenylalanine ammonia-lyase OS=Populus trichocarpa OX=3694 GN=PAL PE=2 SV=1	E	Amino acid transport and metabolism	phenylalanine ammonia-lyase [Populus tomentosa]
ptc-miR1444a	PAYG011835	up	--	--	Molecular Function: RNA binding (GO:0003723);; Biological Process: response to osmotic stress (GO:0006970);; Biological Process: heat acclimation (GO:0010286);; Biological Process: regulation of gene expression (GO:0010468);;	K13162|0|pop:POPTR_0012s02430g|K13162 poly(rC)-binding protein 2/3/4 | (RefSeq) POPTRDRAFT_806274; hypothetical protein	--	[AR]	--	KH domain;; KH domain	RNA-binding KH domain-containing protein RCF3 OS=Arabidopsis thaliana OX=3702 GN=RCF3 PE=1 SV=1	S	Function unknown	hypothetical protein POPTR_012G017200v3 [Populus trichocarpa]
ptc-miR1444a	PAYG023270	up	[T]	Signal transduction mechanisms	Molecular Function: voltage-gated potassium channel activity (GO:0005249);; Molecular Function: calmodulin binding (GO:0005516);; Cellular Component: integral component of plasma membrane (GO:0005887);; Biological Process: pollen tube growth (GO:0009860);; Molecular Function: cAMP binding (GO:0030552);; Molecular Function: cGMP binding (GO:0030553);; Biological Process: regulation of membrane pot…	K05391|3.78013e-112|pop:POPTR_0001s03550g|K05391 cyclic nucleotide gated channel, other eukaryote | (RefSeq) cyclic nucleotide gated channel 7 family protein	Plant-pathogen interaction (ko04626)	[PT]	--	Cyclic nucleotide-binding domain	Putative cyclic nucleotide-gated ion channel 8 OS=Arabidopsis thaliana OX=3702 GN=CNGC8 PE=3 SV=2	U	Intracellular trafficking, secretion, and vesicular transport	PREDICTED: putative cyclic nucleotide-gated ion channel 7 [Populus euphratica]
ptc-miR1444a	PAYG014625	up	[E]	Amino acid transport and metabolism	Cellular Component: cytoplasm (GO:0005737);; Biological Process: L-phenylalanine catabolic process (GO:0006559);; Biological Process: cinnamic acid biosynthetic process (GO:0009800);; Molecular Function: phenylalanine ammonia-lyase activity (GO:0045548);;	K10775|0|pop:POPTR_0006s12870g|K10775 phenylalanine ammonia-lyase [EC:4.3.1.24] | (RefSeq) phenylalanine ammonia-lyase family protein	Phenylpropanoid biosynthesis (ko00940)	[Q]	Secondary metabolites biosynthesis, transport and catabolism	Aromatic amino acid lyase	Phenylalanine ammonia-lyase OS=Populus trichocarpa OX=3694 GN=PAL PE=2 SV=1	E	Amino acid transport and metabolism	phenylalanine ammonia-lyase 1 [Populus tomentosa]
ptc-miR1444a	PAYG033238	up	[MDT]	Cell wall/membrane/envelope biogenesis ;; Cell cycle control, cell division, chromosome partitioning ;; Signal transduction mechanisms	Molecular Function: ATP binding (GO:0005524);; Cellular Component: integral component of membrane (GO:0016021);;	--	--	[O]	Posttranslational modification, protein turnover, chaperones	Domain associated at C-terminal with AAA;; ATPase family associated with various cellular activities (AAA);; AAA domain (dynein-related subfamily)	AAA-ATPase ASD, mitochondrial OS=Arabidopsis thaliana OX=3702 GN=AATP1 PE=1 SV=1	O	Posttranslational modification, protein turnover, chaperones	hypothetical protein POPTR_0015s07870g [Populus trichocarpa]
ptc-miR1444a	PAYG015447	up	[K]	Transcription	--	K10268|0|pop:POPTR_0006s25470g|K10268 F-box and leucine-rich repeat protein 2/20 | (RefSeq) POPTRDRAFT_763341; hypothetical protein	--	[R]	General function prediction only	Leucine Rich repeat;; Leucine Rich repeats (2 copies)	F-box/LRR-repeat protein 4 OS=Arabidopsis thaliana OX=3702 GN=FBL4 PE=2 SV=1	S	Function unknown	hypothetical protein POPTR_0006s25470g [Populus trichocarpa]
ptc-miR1444a	PAYG030158	up	--	--	Molecular Function: catechol oxidase activity (GO:0004097);; Molecular Function: monophenol monooxygenase activity (GO:0004503);; Biological Process: pigment biosynthetic process (GO:0046148);; Molecular Function: metal ion binding (GO:0046872);; Biological Process: oxidation-reduction process (GO:0055114);;	K00422|0|pop:POPTR_0001s39630g|K00422 polyphenol oxidase [EC:1.10.3.1] | (RefSeq) hypothetical protein	Isoquinoline alkaloid biosynthesis (ko00950)	--	--	Protein of unknown function (DUF_B2219);; Common central domain of tyrosinase;; Polyphenol oxidase middle domain	Polyphenol oxidase, chloroplastic OS=Malus domestica OX=3750 PE=2 SV=1	S	Function unknown	hypothetical protein POPTR_0001s39630g [Populus trichocarpa]
ptc-miR1444a	PAYG020205	up	--	--	Molecular Function: catechol oxidase activity (GO:0004097);; Molecular Function: monophenol monooxygenase activity (GO:0004503);; Biological Process: pigment biosynthetic process (GO:0046148);; Molecular Function: metal ion binding (GO:0046872);; Biological Process: oxidation-reduction process (GO:0055114);;	K00422|0|pop:POPTR_0001s39630g|K00422 polyphenol oxidase [EC:1.10.3.1] | (RefSeq) hypothetical protein	Isoquinoline alkaloid biosynthesis (ko00950)	--	--	Protein of unknown function (DUF_B2219);; Common central domain of tyrosinase;; Polyphenol oxidase middle domain	Polyphenol oxidase, chloroplastic OS=Malus domestica OX=3750 PE=2 SV=1	S	Function unknown	hypothetical protein POPTR_001G387900v3 [Populus trichocarpa]
ptc-miR1444a	PAYG024848	up	--	--	Molecular Function: catechol oxidase activity (GO:0004097);; Molecular Function: monophenol monooxygenase activity (GO:0004503);; Biological Process: pigment biosynthetic process (GO:0046148);; Molecular Function: metal ion binding (GO:0046872);; Biological Process: oxidation-reduction process (GO:0055114);;	K00422|0|pop:POPTR_0011s04710g|K00422 polyphenol oxidase [EC:1.10.3.1] | (RefSeq) POPTRDRAFT_568257; hypothetical protein	Isoquinoline alkaloid biosynthesis (ko00950)	--	--	Protein of unknown function (DUF_B2219);; Common central domain of tyrosinase;; Polyphenol oxidase middle domain	Polyphenol oxidase, chloroplastic OS=Malus domestica OX=3750 PE=2 SV=1	S	Function unknown	PREDICTED: polyphenol oxidase, chloroplastic-like [Populus euphratica]
ptc-miR1444a	PAYG024710	up	--	--	Molecular Function: catechol oxidase activity (GO:0004097);; Molecular Function: monophenol monooxygenase activity (GO:0004503);; Biological Process: pigment biosynthetic process (GO:0046148);; Molecular Function: metal ion binding (GO:0046872);; Biological Process: oxidation-reduction process (GO:0055114);;	K00422|0|pop:POPTR_0001s39630g|K00422 polyphenol oxidase [EC:1.10.3.1] | (RefSeq) hypothetical protein	Isoquinoline alkaloid biosynthesis (ko00950)	--	--	Protein of unknown function (DUF_B2219);; Common central domain of tyrosinase;; Polyphenol oxidase middle domain	Polyphenol oxidase, chloroplastic OS=Malus domestica OX=3750 PE=2 SV=1	S	Function unknown	hypothetical protein POPTR_001G387900v3 [Populus trichocarpa]
ptc-miR1444a	PAYG024711	up	--	--	Molecular Function: catechol oxidase activity (GO:0004097);; Biological Process: pigment biosynthetic process (GO:0046148);; Molecular Function: metal ion binding (GO:0046872);; Molecular Function: hydroquinone:oxygen oxidoreductase activity (GO:0052716);; Biological Process: oxidation-reduction process (GO:0055114);;	K00422|0|pop:POPTR_0001s39950g|K00422 polyphenol oxidase [EC:1.10.3.1] | (RefSeq) hypothetical protein	Isoquinoline alkaloid biosynthesis (ko00950)	--	--	Protein of unknown function (DUF_B2219);; Common central domain of tyrosinase;; Polyphenol oxidase middle domain	Polyphenol oxidase, chloroplastic OS=Malus domestica OX=3750 PE=2 SV=1	S	Function unknown	hypothetical protein POPTR_001G388900v3 [Populus trichocarpa]
ptc-miR1444a	PAYG016716	up	[V]	Defense mechanisms	Molecular Function: ATP binding (GO:0005524);; Cellular Component: integral component of membrane (GO:0016021);; Molecular Function: 2-alkenal reductase [NAD(P)] activity (GO:0032440);; Molecular Function: ATPase activity, coupled to transmembrane movement of substances (GO:0042626);; Biological Process: transmembrane transport (GO:0055085);; Biological Process: oxidation-reduction process (GO:00…	K05666|0|pop:POPTR_0015s06010g|K05666 ATP-binding cassette, subfamily C (CFTR/MRP), member 2 | (RefSeq) ABC transporter family protein	--	[Q]	Secondary metabolites biosynthesis, transport and catabolism	ABC transporter;; ABC transporter transmembrane region;; P-loop containing region of AAA domain;; AAA domain, putative AbiEii toxin, Type IV TA system;; 50S ribosome-binding GTPase	ABC transporter C family member 10 OS=Arabidopsis thaliana OX=3702 GN=ABCC10 PE=2 SV=2	V	Defense mechanisms	hypothetical protein POPTR_0015s06010g [Populus trichocarpa]
ptc-miR1444a	PAYG037725	up	[T]	Signal transduction mechanisms	Biological Process: phosphorelay signal transduction system (GO:0000160);; Cellular Component: intracellular (GO:0005622);;	K12130|0|pop:POPTR_0015s00440g|K12130 pseudo-response regulator 5 | (RefSeq) POPTRDRAFT_574629; PSEUDO-RESPONSE REGULATOR 5 family protein	Circadian rhythm - plant (ko04712)	[K]	Transcription	Response regulator receiver domain;; CCT motif	Two-component response regulator-like PRR95 OS=Oryza sativa subsp. japonica OX=39947 GN=PRR95 PE=2 SV=1	K	Transcription	pseudo-response regulator 5b [Populus trichocarpa]
ptc-miR1444a	PAYG009861	up	--	--	Molecular Function: calcium ion binding (GO:0005509);;	--	--	[TU]	--	EF hand;; Cytoskeletal-regulatory complex EF hand;; EF-hand domain pair;; EF-hand domain;; EF hand	EH domain-containing protein 2 OS=Arabidopsis thaliana OX=3702 GN=EHD2 PE=1 SV=1	S	Function unknown	hypothetical protein POPTR_005G253000v3 [Populus trichocarpa]
ptc-miR1444b	PAYG026488	up	[R]	General function prediction only	Cellular Component: nucleus (GO:0005634);; Molecular Function: methyltransferase activity (GO:0008168);; Biological Process: methylation (GO:0032259);;	K11433|0|pop:POPTR_0013s06080g|K11433 histone-lysine N-methyltransferase SETMAR [EC:2.1.1.43] | (RefSeq) POPTRDRAFT_241918; SET domain-containing family protein	--	[BK]	--	SET domain	Histone-lysine N-methyltransferase SUVR3 OS=Arabidopsis thaliana OX=3702 GN=SUVR3 PE=2 SV=4	S	Function unknown	SET domain-containing family protein [Populus tomentosa]
ptc-miR1444b	PAYG014437	up	--	--	--	K16287|0|jcu:105644575|K16287 ubiquitin-like-specific protease 1C/D [EC:3.4.22.68] | (RefSeq) ubiquitin-like-specific protease 1D	--	[O]	Posttranslational modification, protein turnover, chaperones	Ulp1 protease family, C-terminal catalytic domain	Ubiquitin-like-specific protease 1D OS=Arabidopsis thaliana OX=3702 GN=ULP1D PE=1 SV=1	O	Posttranslational modification, protein turnover, chaperones	hypothetical protein POPTR_010G040600v3 [Populus trichocarpa]
ptc-miR1444b	PAYG011835	up	--	--	Molecular Function: RNA binding (GO:0003723);; Biological Process: response to osmotic stress (GO:0006970);; Biological Process: heat acclimation (GO:0010286);; Biological Process: regulation of gene expression (GO:0010468);;	K13162|0|pop:POPTR_0012s02430g|K13162 poly(rC)-binding protein 2/3/4 | (RefSeq) POPTRDRAFT_806274; hypothetical protein	--	[AR]	--	KH domain;; KH domain	RNA-binding KH domain-containing protein RCF3 OS=Arabidopsis thaliana OX=3702 GN=RCF3 PE=1 SV=1	S	Function unknown	hypothetical protein POPTR_012G017200v3 [Populus trichocarpa]
ptc-miR1444b	PAYG020137	up	--	--	Cellular Component: 1,3-beta-D-glucan synthase complex (GO:0000148);; Molecular Function: 1,3-beta-D-glucan synthase activity (GO:0003843);; Biological Process: (1->3)-beta-D-glucan biosynthetic process (GO:0006075);; Cellular Component: integral component of membrane (GO:0016021);;	K11000|0|pop:POPTR_0002s05970g|K11000 callose synthase [EC:2.4.1.-] | (RefSeq) POPTRDRAFT_754371; GLUCAN SYNTHASE-LIKE 11 family protein	--	[M]	Cell wall/membrane/envelope biogenesis	1,3-beta-glucan synthase component;; 1,3-beta-glucan synthase subunit FKS1, domain-1;; Vta1 like	Callose synthase 7 OS=Arabidopsis thaliana OX=3702 GN=CALS7 PE=3 SV=3	S	Function unknown	hypothetical protein POPTR_002G058700v3 [Populus trichocarpa]
ptc-miR1444b	PAYG009927	up	--	--	Molecular Function: zinc ion binding (GO:0008270);;	--	--	[BK]	--	DDT domain;; PHD-finger;; WSTF, HB1, Itc1p, MBD9 motif 1	DDT domain-containing protein PTM OS=Arabidopsis thaliana OX=3702 GN=PTM PE=1 SV=1	S	Function unknown	hypothetical protein POPTR_0001s26130g, partial [Populus trichocarpa]
ptc-miR1444b	PAYG021208	up	--	--	--	--	--	[U]	Intracellular trafficking, secretion, and vesicular transport	--	--	S	Function unknown	hypothetical protein POPTR_0002s03930g [Populus trichocarpa]
ptc-miR1444b	PAYG026842	up	--	--	Cellular Component: 1,3-beta-D-glucan synthase complex (GO:0000148);; Molecular Function: 1,3-beta-D-glucan synthase activity (GO:0003843);; Biological Process: (1->3)-beta-D-glucan biosynthetic process (GO:0006075);; Cellular Component: integral component of membrane (GO:0016021);;	K11000|0|pop:POPTR_0001s04970g|K11000 callose synthase [EC:2.4.1.-] | (RefSeq) POPTRDRAFT_814785; GLUCAN SYNTHASE-LIKE 9 family protein	--	[M]	Cell wall/membrane/envelope biogenesis	1,3-beta-glucan synthase component;; 1,3-beta-glucan synthase subunit FKS1, domain-1;; Vta1 like	Callose synthase 3 OS=Arabidopsis thaliana OX=3702 GN=CALS3 PE=3 SV=3	S	Function unknown	hypothetical protein POPTR_001G012200v3 [Populus trichocarpa]
ptc-miR1444b	PAYG017607	up	--	--	Cellular Component: 1,3-beta-D-glucan synthase complex (GO:0000148);; Molecular Function: 1,3-beta-D-glucan synthase activity (GO:0003843);; Biological Process: (1->3)-beta-D-glucan biosynthetic process (GO:0006075);; Cellular Component: integral component of membrane (GO:0016021);;	K11000|0|pop:POPTR_0003s21690g|K11000 callose synthase [EC:2.4.1.-] | (RefSeq) POPTRDRAFT_817697; GLUCAN SYNTHASE-LIKE 9 family protein	--	[M]	Cell wall/membrane/envelope biogenesis	1,3-beta-glucan synthase component;; 1,3-beta-glucan synthase subunit FKS1, domain-1;; Vta1 like	Callose synthase 3 OS=Arabidopsis thaliana OX=3702 GN=CALS3 PE=3 SV=3	S	Function unknown	hypothetical protein POPTR_003G214200v3 [Populus trichocarpa]
ptc-miR1444b	PAYG036842	up	--	--	Molecular Function: catechol oxidase activity (GO:0004097);; Molecular Function: monophenol monooxygenase activity (GO:0004503);; Biological Process: pigment biosynthetic process (GO:0046148);; Molecular Function: metal ion binding (GO:0046872);; Biological Process: oxidation-reduction process (GO:0055114);;	K00422|0|pop:POPTR_0001s39630g|K00422 polyphenol oxidase [EC:1.10.3.1] | (RefSeq) hypothetical protein	Isoquinoline alkaloid biosynthesis (ko00950)	--	--	Protein of unknown function (DUF_B2219);; Common central domain of tyrosinase;; Polyphenol oxidase middle domain	Polyphenol oxidase, chloroplastic OS=Malus domestica OX=3750 PE=2 SV=1	S	Function unknown	hypothetical protein POPTR_001G387900v3 [Populus trichocarpa]
ptc-miR1444b	PAYG009458	up	[R]	General function prediction only	Biological Process: protein phosphorylation (GO:0006468);; Molecular Function: myosin heavy chain kinase activity (GO:0016905);;	--	--	[R]	General function prediction only	WD domain, G-beta repeat;; LisH;; Anaphase-promoting complex subunit 4 WD40 domain	Transcriptional corepressor LEUNIG_HOMOLOG OS=Arabidopsis thaliana OX=3702 GN=LUH PE=1 SV=1	S	Function unknown	hypothetical protein POPTR_0003s17700g [Populus trichocarpa]
ptc-miR1444b	PAYG020205	up	--	--	Molecular Function: catechol oxidase activity (GO:0004097);; Molecular Function: monophenol monooxygenase activity (GO:0004503);; Biological Process: pigment biosynthetic process (GO:0046148);; Molecular Function: metal ion binding (GO:0046872);; Biological Process: oxidation-reduction process (GO:0055114);;	K00422|0|pop:POPTR_0001s39630g|K00422 polyphenol oxidase [EC:1.10.3.1] | (RefSeq) hypothetical protein	Isoquinoline alkaloid biosynthesis (ko00950)	--	--	Protein of unknown function (DUF_B2219);; Common central domain of tyrosinase;; Polyphenol oxidase middle domain	Polyphenol oxidase, chloroplastic OS=Malus domestica OX=3750 PE=2 SV=1	S	Function unknown	hypothetical protein POPTR_001G387900v3 [Populus trichocarpa]
ptc-miR1444b	PAYG024710	up	--	--	Molecular Function: catechol oxidase activity (GO:0004097);; Molecular Function: monophenol monooxygenase activity (GO:0004503);; Biological Process: pigment biosynthetic process (GO:0046148);; Molecular Function: metal ion binding (GO:0046872);; Biological Process: oxidation-reduction process (GO:0055114);;	K00422|0|pop:POPTR_0001s39630g|K00422 polyphenol oxidase [EC:1.10.3.1] | (RefSeq) hypothetical protein	Isoquinoline alkaloid biosynthesis (ko00950)	--	--	Protein of unknown function (DUF_B2219);; Common central domain of tyrosinase;; Polyphenol oxidase middle domain	Polyphenol oxidase, chloroplastic OS=Malus domestica OX=3750 PE=2 SV=1	S	Function unknown	hypothetical protein POPTR_001G387900v3 [Populus trichocarpa]
ptc-miR1444b	PAYG024848	up	--	--	Molecular Function: catechol oxidase activity (GO:0004097);; Molecular Function: monophenol monooxygenase activity (GO:0004503);; Biological Process: pigment biosynthetic process (GO:0046148);; Molecular Function: metal ion binding (GO:0046872);; Biological Process: oxidation-reduction process (GO:0055114);;	K00422|0|pop:POPTR_0011s04710g|K00422 polyphenol oxidase [EC:1.10.3.1] | (RefSeq) POPTRDRAFT_568257; hypothetical protein	Isoquinoline alkaloid biosynthesis (ko00950)	--	--	Protein of unknown function (DUF_B2219);; Common central domain of tyrosinase;; Polyphenol oxidase middle domain	Polyphenol oxidase, chloroplastic OS=Malus domestica OX=3750 PE=2 SV=1	S	Function unknown	PREDICTED: polyphenol oxidase, chloroplastic-like [Populus euphratica]
ptc-miR1444b	PAYG034047	up	--	--	Molecular Function: zinc ion binding (GO:0008270);; Cellular Component: integral component of membrane (GO:0016021);; Biological Process: protein ubiquitination (GO:0016567);; Biological Process: proteasome-mediated ubiquitin-dependent protein catabolic process (GO:0043161);; Molecular Function: ubiquitin protein ligase activity (GO:0061630);;	--	--	[O]	Posttranslational modification, protein turnover, chaperones	Ring finger domain;; RING-like zinc finger;; Zinc finger, C3HC4 type (RING finger);; Zinc finger, C3HC4 type (RING finger)	E3 ubiquitin-protein ligase At4g11680 OS=Arabidopsis thaliana OX=3702 GN=At4g11680 PE=2 SV=1	O	Posttranslational modification, protein turnover, chaperones	PREDICTED: E3 ubiquitin-protein ligase At4g11680-like isoform X3 [Populus euphratica]
ptc-miR1444b	PAYG024711	up	--	--	Molecular Function: catechol oxidase activity (GO:0004097);; Biological Process: pigment biosynthetic process (GO:0046148);; Molecular Function: metal ion binding (GO:0046872);; Molecular Function: hydroquinone:oxygen oxidoreductase activity (GO:0052716);; Biological Process: oxidation-reduction process (GO:0055114);;	K00422|0|pop:POPTR_0001s39950g|K00422 polyphenol oxidase [EC:1.10.3.1] | (RefSeq) hypothetical protein	Isoquinoline alkaloid biosynthesis (ko00950)	--	--	Protein of unknown function (DUF_B2219);; Common central domain of tyrosinase;; Polyphenol oxidase middle domain	Polyphenol oxidase, chloroplastic OS=Malus domestica OX=3750 PE=2 SV=1	S	Function unknown	hypothetical protein POPTR_001G388900v3 [Populus trichocarpa]
ptc-miR1444b	PAYG008018	up	[O]	Posttranslational modification, protein turnover, chaperones	Molecular Function: ATP binding (GO:0005524);; Molecular Function: ligase activity (GO:0016874);;	K06689|6.79996e-114|pop:POPTR_0016s14580g|K06689 ubiquitin-conjugating enzyme E2 D [EC:2.3.2.23] | (RefSeq) POPTRDRAFT_734368; hypothetical protein	Protein processing in endoplasmic reticulum (ko04141)	[O]	Posttranslational modification, protein turnover, chaperones	Ubiquitin-conjugating enzyme	Ubiquitin-conjugating enzyme E2 8 OS=Arabidopsis thaliana OX=3702 GN=UBC8 PE=1 SV=1	O	Posttranslational modification, protein turnover, chaperones	hypothetical protein POPTR_0016s14580g, partial [Populus trichocarpa]
ptc-miR1444b	PAYG002842	up	--	--	--	--	--	[S]	Function unknown	--	Protein SWEETIE OS=Arabidopsis thaliana OX=3702 GN=SWEETIE PE=1 SV=2	S	Function unknown	PREDICTED: HEAT repeat-containing protein 5B isoform X2 [Populus euphratica]
ptc-miR1444b	PAYG030158	up	--	--	Molecular Function: catechol oxidase activity (GO:0004097);; Molecular Function: monophenol monooxygenase activity (GO:0004503);; Biological Process: pigment biosynthetic process (GO:0046148);; Molecular Function: metal ion binding (GO:0046872);; Biological Process: oxidation-reduction process (GO:0055114);;	K00422|0|pop:POPTR_0001s39630g|K00422 polyphenol oxidase [EC:1.10.3.1] | (RefSeq) hypothetical protein	Isoquinoline alkaloid biosynthesis (ko00950)	--	--	Protein of unknown function (DUF_B2219);; Common central domain of tyrosinase;; Polyphenol oxidase middle domain	Polyphenol oxidase, chloroplastic OS=Malus domestica OX=3750 PE=2 SV=1	S	Function unknown	hypothetical protein POPTR_0001s39630g [Populus trichocarpa]
ptc-miR1444b	PAYG021983	up	--	--	Biological Process: response to stimulus (GO:0050896);;	--	--	--	--	--	--	--	--	PREDICTED: LOW QUALITY PROTEIN: TMV resistance protein N-like [Populus euphratica]
ptc-miR1444b	PAYG028254	up	[U]	Intracellular trafficking, secretion, and vesicular transport	Molecular Function: serine-type endopeptidase activity (GO:0004252);; Biological Process: signal peptide processing (GO:0006465);; Biological Process: protein processing involved in protein targeting to mitochondrion (GO:0006627);; Cellular Component: integral component of membrane (GO:0016021);; Biological Process: mitochondrial respiratory chain complex assembly (GO:0033108);; Cellular Componen…	K09647|2.55982e-118|pop:POPTR_0005s09580g|K09647 mitochondrial inner membrane protease subunit 1 [EC:3.4.21.-] | (RefSeq) POPTRDRAFT_818337; hypothetical protein	Protein export (ko03060)	[O]	Posttranslational modification, protein turnover, chaperones	Peptidase S24-like;; Signal peptidase, peptidase S26	Probable thylakoidal processing peptidase 2, chloroplastic OS=Arabidopsis thaliana OX=3702 GN=TPP2 PE=2 SV=1	U	Intracellular trafficking, secretion, and vesicular transport	hypothetical protein POPTR_0005s09580g [Populus trichocarpa]
ptc-miR1444b	PAYG038899	up	--	--	Molecular Function: GTPase activity (GO:0003924);; Molecular Function: signal transducer activity (GO:0004871);; Molecular Function: GTP binding (GO:0005525);; Biological Process: G-protein coupled receptor signaling pathway (GO:0007186);; Molecular Function: G-protein beta/gamma-subunit complex binding (GO:0031683);;	--	--	[DT]	--	G-protein alpha subunit	Extra-large guanine nucleotide-binding protein 1 OS=Arabidopsis thaliana OX=3702 GN=XLG1 PE=1 SV=2	S	Function unknown	hypothetical protein POPTR_005G131200v3 [Populus trichocarpa]
ptc-miR1444b	PAYG028385	up	--	--	--	--	--	[R]	General function prediction only	PPR repeat family;; PPR repeat;; PPR repeat;; Pentatricopeptide repeat domain;; Pentacotripeptide-repeat region of PRORP	Pentatricopeptide repeat-containing protein At3g14580, mitochondrial OS=Arabidopsis thaliana OX=3702 GN=At3g14580 PE=2 SV=1	S	Function unknown	PREDICTED: pentatricopeptide repeat-containing protein At3g14580, mitochondrial [Populus euphratica]
ptc-miR1444b	PAYG012572	up	[O]	Posttranslational modification, protein turnover, chaperones	Molecular Function: ATP binding (GO:0005524);; Cellular Component: cytoplasm (GO:0005737);; Biological Process: response to heat (GO:0009408);; Biological Process: protein processing (GO:0016485);;	K03695|0|rcu:8274198|K03695 ATP-dependent Clp protease ATP-binding subunit ClpB | (RefSeq) chaperone protein ClpB4, mitochondrial	--	[O]	Posttranslational modification, protein turnover, chaperones	AAA domain (Cdc48 subfamily);; ATPase family associated with various cellular activities (AAA);; Clp amino terminal domain, pathogenicity island component;; C-terminal, D2-small domain, of ClpB protein;; AAA domain (dynein-related subfamily);; AAA ATPase domain;; Sigma-54 interaction domain;; AAA domain;; IstB-like ATP binding protein;; AAA domain;; Magnesium chelatase, subunit ChlI;; RNA helicase	Chaperone protein ClpB4, mitochondrial OS=Arabidopsis thaliana OX=3702 GN=CLPB4 PE=2 SV=1	O	Posttranslational modification, protein turnover, chaperones	PREDICTED: chaperone protein ClpB4, mitochondrial-like [Populus euphratica]
ptc-miR1444b	PAYG006441	up	--	--	Molecular Function: nucleic acid binding (GO:0003676);; Cellular Component: cytoplasm (GO:0005737);; Molecular Function: protein-lysine N-methyltransferase activity (GO:0016279);; Biological Process: peptidyl-lysine methylation (GO:0018022);;	--	--	[S]	Function unknown	Probable N6-adenine methyltransferase	--	L	Replication, recombination and repair	PREDICTED: N(6)-adenine-specific DNA methyltransferase 2 isoform X1 [Populus euphratica]
ptc-miR1444b	PAYG019332	up	[J]	Translation, ribosomal structure and biogenesis	Molecular Function: translation elongation factor activity (GO:0003746);; Molecular Function: GTPase activity (GO:0003924);; Molecular Function: GTP binding (GO:0005525);; Cellular Component: cytoplasm (GO:0005737);; Biological Process: translational elongation (GO:0006414);;	K03231|0|pop:POPTR_0008s04230g|K03231 elongation factor 1-alpha | (RefSeq) POPTRDRAFT_720367; ADR12-2 family protein	RNA transport (ko03013)	[J]	Translation, ribosomal structure and biogenesis	Elongation factor Tu C-terminal domain;; Elongation factor Tu domain 2;; Elongation factor Tu GTP binding domain	Elongation factor 1-alpha OS=Manihot esculenta OX=3983 GN=EF1 PE=3 SV=1	J	Translation, ribosomal structure and biogenesis	ADR12-2 family protein [Populus trichocarpa]
ptc-miR1444b	PAYG018646	up	--	--	Cellular Component: 1,3-beta-D-glucan synthase complex (GO:0000148);; Molecular Function: 1,3-beta-D-glucan synthase activity (GO:0003843);; Biological Process: (1->3)-beta-D-glucan biosynthetic process (GO:0006075);; Cellular Component: integral component of membrane (GO:0016021);;	K11000|0|pop:POPTR_0005s22510g|K11000 callose synthase [EC:2.4.1.-] | (RefSeq) POPTRDRAFT_863563; GLUCAN SYNTHASE-LIKE 11 family protein	--	[M]	Cell wall/membrane/envelope biogenesis	1,3-beta-glucan synthase component;; 1,3-beta-glucan synthase subunit FKS1, domain-1;; Vta1 like	Callose synthase 7 OS=Arabidopsis thaliana OX=3702 GN=CALS7 PE=3 SV=3	S	Function unknown	GLUCAN SYNTHASE-LIKE 11 family protein [Populus trichocarpa]
ptc-miR1444b	PAYG034041	up	--	--	--	K18726|0|pop:POPTR_0014s07170g|K18726 FAS-associated factor 2 | (RefSeq) POPTRDRAFT_730970; hypothetical protein	--	[T]	Signal transduction mechanisms	UBX domain;; UBA-like domain;; Ubiquitin interaction motif	Plant UBX domain-containing protein 9 OS=Arabidopsis thaliana OX=3702 GN=PUX9 PE=1 SV=1	S	Function unknown	hypothetical protein POPTR_014G075600v3 [Populus trichocarpa]
ptc-miR1444b	PAYG009937	up	--	--	Molecular Function: hydrolase activity, acting on glycosyl bonds (GO:0016798);;	--	--	--	--	--	Glucan endo-1,3-beta-glucosidase OS=Vitis vinifera OX=29760 GN=VIT_06s0061g00120 PE=1 SV=2	--	--	hypothetical protein POPTR_0001s26220g [Populus trichocarpa]
ptc-miR1444b	PAYG036243	up	--	--	--	K19613|1.61687e-41|pop:POPTR_0013s05660g|K19613 leucine-rich repeat protein SHOC2 | (RefSeq) POPTRDRAFT_893816; hypothetical protein	--	--	--	--	--	--	--	PREDICTED: uncharacterized protein LOC105116446 [Populus euphratica]
ptc-miR1444b	PAYG027356	up	--	--	--	--	--	[R]	General function prediction only	PPR repeat family;; PPR repeat;; PPR repeat;; Pentatricopeptide repeat domain;; Pentacotripeptide-repeat region of PRORP	Pentatricopeptide repeat-containing protein At4g19890 OS=Arabidopsis thaliana OX=3702 GN=At4g19890 PE=2 SV=1	S	Function unknown	hypothetical protein POPTR_015G121700v3, partial [Populus trichocarpa]
ptc-miR1444b	PAYG014455	up	--	--	--	--	--	--	--	--	Type 2 DNA topoisomerase 6 subunit B-like OS=Arabidopsis thaliana OX=3702 GN=MTOPVIB PE=1 SV=1	S	Function unknown	PREDICTED: uncharacterized protein LOC105115798 isoform X1 [Populus euphratica]
ptc-miR1444b	PAYG017603	up	--	--	Molecular Function: peroxidase activity (GO:0004601);; Cellular Component: extracellular region (GO:0005576);; Biological Process: response to oxidative stress (GO:0006979);; Molecular Function: heme binding (GO:0020037);; Biological Process: hydrogen peroxide catabolic process (GO:0042744);; Molecular Function: metal ion binding (GO:0046872);; Biological Process: oxidation-reduction process (GO:…	K00430|1.67495e-142|pop:POPTR_0003s21640g|K00430 peroxidase [EC:1.11.1.7] | (RefSeq) hypothetical protein	Phenylpropanoid biosynthesis (ko00940)	--	--	Peroxidase	Peroxidase 53 OS=Arabidopsis thaliana OX=3702 GN=PER53 PE=1 SV=1	G	Carbohydrate transport and metabolism	hypothetical protein POPTR_0003s21640g [Populus trichocarpa]
ptc-miR1444b	PAYG018555	up	--	--	--	--	--	--	--	--	--	S	Function unknown	PREDICTED: uncharacterized protein LOC105139490 isoform X6 [Populus euphratica]
ptc-miR1444b	PAYG026564	up	--	--	--	--	--	[R]	General function prediction only	Reverse transcriptase (RNA-dependent DNA polymerase)	Retrovirus-related Pol polyprotein from transposon RE1 OS=Arabidopsis thaliana OX=3702 GN=RE1 PE=2 SV=1	L	Replication, recombination and repair	uncharacterized protein LOC109783596 [Aegilops tauschii subsp. tauschii]
ptc-miR1444b	PAYG017067	up	--	--	Cellular Component: chloroplast (GO:0009507);; Biological Process: leaf senescence (GO:0010150);; Biological Process: vegetative to reproductive phase transition of meristem (GO:0010228);; Biological Process: cellular response to oxidative stress (GO:0034599);; Biological Process: reactive oxygen species metabolic process (GO:0072593);;	--	--	--	--	--	Senescence-associated protein AAF, chlorolplastic OS=Arabidopsis thaliana OX=3702 GN=AAF PE=2 SV=1	S	Function unknown	senescence-associated family protein [Populus trichocarpa]
ptc-miR1444b	PAYG015042	up	--	--	Molecular Function: catalytic activity (GO:0003824);; Biological Process: metabolic process (GO:0008152);;	--	--	--	--	--	--	S	Function unknown	hypothetical protein POPTR_0014s07730g, partial [Populus trichocarpa]
ptc-miR1444b	PAYG019798	up	--	--	Molecular Function: zinc ion binding (GO:0008270);; Cellular Component: integral component of membrane (GO:0016021);; Biological Process: protein ubiquitination (GO:0016567);; Biological Process: proteasome-mediated ubiquitin-dependent protein catabolic process (GO:0043161);; Molecular Function: ubiquitin protein ligase activity (GO:0061630);;	--	--	[O]	Posttranslational modification, protein turnover, chaperones	Ring finger domain;; RING-like zinc finger;; Zinc finger, C3HC4 type (RING finger);; Zinc finger, C3HC4 type (RING finger)	E3 ubiquitin-protein ligase At4g11680 OS=Arabidopsis thaliana OX=3702 GN=At4g11680 PE=2 SV=1	O	Posttranslational modification, protein turnover, chaperones	zinc finger family protein [Populus trichocarpa]
ptc-miR1444b	PAYG037687	up	--	--	Molecular Function: SNARE binding (GO:0000149);; Molecular Function: SNAP receptor activity (GO:0005484);; Cellular Component: vacuole (GO:0005773);; Biological Process: exocytosis (GO:0006887);; Biological Process: vesicle fusion (GO:0006906);; Biological Process: response to salt stress (GO:0009651);; Cellular Component: integral component of membrane (GO:0016021);; Cellular Component: SNARE co…	K08515|2.40239e-139|pop:POPTR_0001s22670g|K08515 vesicle-associated membrane protein 7 | (RefSeq) POPTRDRAFT_641007; hypothetical protein	SNARE interactions in vesicular transport (ko04130)	[U]	Intracellular trafficking, secretion, and vesicular transport	Regulated-SNARE-like domain;; Synaptobrevin	Vesicle-associated membrane protein 714 OS=Arabidopsis thaliana OX=3702 GN=VAMP714 PE=1 SV=1	U	Intracellular trafficking, secretion, and vesicular transport	hypothetical protein POPTR_001G219200v3 [Populus trichocarpa]
ptc-miR1444b	PAYG009464	up	--	--	--	--	--	[R]	General function prediction only	Leucine Rich repeat	F-box/LRR-repeat protein 4 OS=Arabidopsis thaliana OX=3702 GN=FBL4 PE=2 SV=1	S	Function unknown	hypothetical protein POPTR_003G179100v3 [Populus trichocarpa]
ptc-miR1444b	PAYG025775	up	--	--	--	--	--	--	--	--	--	S	Function unknown	hypothetical protein POPTR_0001s46800g [Populus trichocarpa]
ptc-miR1444b	PAYG011505	up	--	--	Molecular Function: thiol-dependent ubiquitin-specific protease activity (GO:0004843);; Biological Process: protein deubiquitination (GO:0016579);;	K12655|0|pop:POPTR_0009s16170g|K12655 OTU domain-containing protein 5 [EC:3.4.19.12] | (RefSeq) POPTRDRAFT_648978; OTU-like cysteine protease family protein	--	[TO]	--	--	--	O	Posttranslational modification, protein turnover, chaperones	PREDICTED: OTU domain-containing protein 5-like isoform X2 [Populus euphratica]
ptc-miR1444b	PAYG013678	up	--	--	Molecular Function: purine ribonucleoside binding (GO:0032550);; Molecular Function: adenyl ribonucleotide binding (GO:0032559);; Molecular Function: anion binding (GO:0043168);; Biological Process: response to stimulus (GO:0050896);;	K19613|2.07016e-39|pop:POPTR_0013s05660g|K19613 leucine-rich repeat protein SHOC2 | (RefSeq) POPTRDRAFT_893816; hypothetical protein	--	--	--	--	--	--	--	PREDICTED: uncharacterized protein LOC105116446 [Populus euphratica]
ptc-miR1444c	PAYG017067	up	--	--	Cellular Component: chloroplast (GO:0009507);; Biological Process: leaf senescence (GO:0010150);; Biological Process: vegetative to reproductive phase transition of meristem (GO:0010228);; Biological Process: cellular response to oxidative stress (GO:0034599);; Biological Process: reactive oxygen species metabolic process (GO:0072593);;	--	--	--	--	--	Senescence-associated protein AAF, chlorolplastic OS=Arabidopsis thaliana OX=3702 GN=AAF PE=2 SV=1	S	Function unknown	senescence-associated family protein [Populus trichocarpa]
ptc-miR1444c	PAYG026564	up	--	--	--	--	--	[R]	General function prediction only	Reverse transcriptase (RNA-dependent DNA polymerase)	Retrovirus-related Pol polyprotein from transposon RE1 OS=Arabidopsis thaliana OX=3702 GN=RE1 PE=2 SV=1	L	Replication, recombination and repair	uncharacterized protein LOC109783596 [Aegilops tauschii subsp. tauschii]
ptc-miR1444c	PAYG019798	up	--	--	Molecular Function: zinc ion binding (GO:0008270);; Cellular Component: integral component of membrane (GO:0016021);; Biological Process: protein ubiquitination (GO:0016567);; Biological Process: proteasome-mediated ubiquitin-dependent protein catabolic process (GO:0043161);; Molecular Function: ubiquitin protein ligase activity (GO:0061630);;	--	--	[O]	Posttranslational modification, protein turnover, chaperones	Ring finger domain;; RING-like zinc finger;; Zinc finger, C3HC4 type (RING finger);; Zinc finger, C3HC4 type (RING finger)	E3 ubiquitin-protein ligase At4g11680 OS=Arabidopsis thaliana OX=3702 GN=At4g11680 PE=2 SV=1	O	Posttranslational modification, protein turnover, chaperones	zinc finger family protein [Populus trichocarpa]
ptc-miR1444c	PAYG015042	up	--	--	Molecular Function: catalytic activity (GO:0003824);; Biological Process: metabolic process (GO:0008152);;	--	--	--	--	--	--	S	Function unknown	hypothetical protein POPTR_0014s07730g, partial [Populus trichocarpa]
ptc-miR1444c	PAYG037687	up	--	--	Molecular Function: SNARE binding (GO:0000149);; Molecular Function: SNAP receptor activity (GO:0005484);; Cellular Component: vacuole (GO:0005773);; Biological Process: exocytosis (GO:0006887);; Biological Process: vesicle fusion (GO:0006906);; Biological Process: response to salt stress (GO:0009651);; Cellular Component: integral component of membrane (GO:0016021);; Cellular Component: SNARE co…	K08515|2.40239e-139|pop:POPTR_0001s22670g|K08515 vesicle-associated membrane protein 7 | (RefSeq) POPTRDRAFT_641007; hypothetical protein	SNARE interactions in vesicular transport (ko04130)	[U]	Intracellular trafficking, secretion, and vesicular transport	Regulated-SNARE-like domain;; Synaptobrevin	Vesicle-associated membrane protein 714 OS=Arabidopsis thaliana OX=3702 GN=VAMP714 PE=1 SV=1	U	Intracellular trafficking, secretion, and vesicular transport	hypothetical protein POPTR_001G219200v3 [Populus trichocarpa]
ptc-miR1444c	PAYG009464	up	--	--	--	--	--	[R]	General function prediction only	Leucine Rich repeat	F-box/LRR-repeat protein 4 OS=Arabidopsis thaliana OX=3702 GN=FBL4 PE=2 SV=1	S	Function unknown	hypothetical protein POPTR_003G179100v3 [Populus trichocarpa]
ptc-miR1444c	PAYG025775	up	--	--	--	--	--	--	--	--	--	S	Function unknown	hypothetical protein POPTR_0001s46800g [Populus trichocarpa]
ptc-miR1444c	PAYG011505	up	--	--	Molecular Function: thiol-dependent ubiquitin-specific protease activity (GO:0004843);; Biological Process: protein deubiquitination (GO:0016579);;	K12655|0|pop:POPTR_0009s16170g|K12655 OTU domain-containing protein 5 [EC:3.4.19.12] | (RefSeq) POPTRDRAFT_648978; OTU-like cysteine protease family protein	--	[TO]	--	--	--	O	Posttranslational modification, protein turnover, chaperones	PREDICTED: OTU domain-containing protein 5-like isoform X2 [Populus euphratica]
ptc-miR1444c	PAYG013678	up	--	--	Molecular Function: purine ribonucleoside binding (GO:0032550);; Molecular Function: adenyl ribonucleotide binding (GO:0032559);; Molecular Function: anion binding (GO:0043168);; Biological Process: response to stimulus (GO:0050896);;	K19613|2.07016e-39|pop:POPTR_0013s05660g|K19613 leucine-rich repeat protein SHOC2 | (RefSeq) POPTRDRAFT_893816; hypothetical protein	--	--	--	--	--	--	--	PREDICTED: uncharacterized protein LOC105116446 [Populus euphratica]
ptc-miR1444c	PAYG019332	up	[J]	Translation, ribosomal structure and biogenesis	Molecular Function: translation elongation factor activity (GO:0003746);; Molecular Function: GTPase activity (GO:0003924);; Molecular Function: GTP binding (GO:0005525);; Cellular Component: cytoplasm (GO:0005737);; Biological Process: translational elongation (GO:0006414);;	K03231|0|pop:POPTR_0008s04230g|K03231 elongation factor 1-alpha | (RefSeq) POPTRDRAFT_720367; ADR12-2 family protein	RNA transport (ko03013)	[J]	Translation, ribosomal structure and biogenesis	Elongation factor Tu C-terminal domain;; Elongation factor Tu domain 2;; Elongation factor Tu GTP binding domain	Elongation factor 1-alpha OS=Manihot esculenta OX=3983 GN=EF1 PE=3 SV=1	J	Translation, ribosomal structure and biogenesis	ADR12-2 family protein [Populus trichocarpa]
ptc-miR1444c	PAYG034041	up	--	--	--	K18726|0|pop:POPTR_0014s07170g|K18726 FAS-associated factor 2 | (RefSeq) POPTRDRAFT_730970; hypothetical protein	--	[T]	Signal transduction mechanisms	UBX domain;; UBA-like domain;; Ubiquitin interaction motif	Plant UBX domain-containing protein 9 OS=Arabidopsis thaliana OX=3702 GN=PUX9 PE=1 SV=1	S	Function unknown	hypothetical protein POPTR_014G075600v3 [Populus trichocarpa]
ptc-miR1444c	PAYG018646	up	--	--	Cellular Component: 1,3-beta-D-glucan synthase complex (GO:0000148);; Molecular Function: 1,3-beta-D-glucan synthase activity (GO:0003843);; Biological Process: (1->3)-beta-D-glucan biosynthetic process (GO:0006075);; Cellular Component: integral component of membrane (GO:0016021);;	K11000|0|pop:POPTR_0005s22510g|K11000 callose synthase [EC:2.4.1.-] | (RefSeq) POPTRDRAFT_863563; GLUCAN SYNTHASE-LIKE 11 family protein	--	[M]	Cell wall/membrane/envelope biogenesis	1,3-beta-glucan synthase component;; 1,3-beta-glucan synthase subunit FKS1, domain-1;; Vta1 like	Callose synthase 7 OS=Arabidopsis thaliana OX=3702 GN=CALS7 PE=3 SV=3	S	Function unknown	GLUCAN SYNTHASE-LIKE 11 family protein [Populus trichocarpa]
ptc-miR1444c	PAYG009937	up	--	--	Molecular Function: hydrolase activity, acting on glycosyl bonds (GO:0016798);;	--	--	--	--	--	Glucan endo-1,3-beta-glucosidase OS=Vitis vinifera OX=29760 GN=VIT_06s0061g00120 PE=1 SV=2	--	--	hypothetical protein POPTR_0001s26220g [Populus trichocarpa]
ptc-miR1444c	PAYG036243	up	--	--	--	K19613|1.61687e-41|pop:POPTR_0013s05660g|K19613 leucine-rich repeat protein SHOC2 | (RefSeq) POPTRDRAFT_893816; hypothetical protein	--	--	--	--	--	--	--	PREDICTED: uncharacterized protein LOC105116446 [Populus euphratica]
ptc-miR1444c	PAYG014455	up	--	--	--	--	--	--	--	--	Type 2 DNA topoisomerase 6 subunit B-like OS=Arabidopsis thaliana OX=3702 GN=MTOPVIB PE=1 SV=1	S	Function unknown	PREDICTED: uncharacterized protein LOC105115798 isoform X1 [Populus euphratica]
ptc-miR1444c	PAYG027356	up	--	--	--	--	--	[R]	General function prediction only	PPR repeat family;; PPR repeat;; PPR repeat;; Pentatricopeptide repeat domain;; Pentacotripeptide-repeat region of PRORP	Pentatricopeptide repeat-containing protein At4g19890 OS=Arabidopsis thaliana OX=3702 GN=At4g19890 PE=2 SV=1	S	Function unknown	hypothetical protein POPTR_015G121700v3, partial [Populus trichocarpa]
ptc-miR1444c	PAYG018555	up	--	--	--	--	--	--	--	--	--	S	Function unknown	PREDICTED: uncharacterized protein LOC105139490 isoform X6 [Populus euphratica]
ptc-miR1444c	PAYG017603	up	--	--	Molecular Function: peroxidase activity (GO:0004601);; Cellular Component: extracellular region (GO:0005576);; Biological Process: response to oxidative stress (GO:0006979);; Molecular Function: heme binding (GO:0020037);; Biological Process: hydrogen peroxide catabolic process (GO:0042744);; Molecular Function: metal ion binding (GO:0046872);; Biological Process: oxidation-reduction process (GO:…	K00430|1.67495e-142|pop:POPTR_0003s21640g|K00430 peroxidase [EC:1.11.1.7] | (RefSeq) hypothetical protein	Phenylpropanoid biosynthesis (ko00940)	--	--	Peroxidase	Peroxidase 53 OS=Arabidopsis thaliana OX=3702 GN=PER53 PE=1 SV=1	G	Carbohydrate transport and metabolism	hypothetical protein POPTR_0003s21640g [Populus trichocarpa]
ptc-miR1444c	PAYG024710	up	--	--	Molecular Function: catechol oxidase activity (GO:0004097);; Molecular Function: monophenol monooxygenase activity (GO:0004503);; Biological Process: pigment biosynthetic process (GO:0046148);; Molecular Function: metal ion binding (GO:0046872);; Biological Process: oxidation-reduction process (GO:0055114);;	K00422|0|pop:POPTR_0001s39630g|K00422 polyphenol oxidase [EC:1.10.3.1] | (RefSeq) hypothetical protein	Isoquinoline alkaloid biosynthesis (ko00950)	--	--	Protein of unknown function (DUF_B2219);; Common central domain of tyrosinase;; Polyphenol oxidase middle domain	Polyphenol oxidase, chloroplastic OS=Malus domestica OX=3750 PE=2 SV=1	S	Function unknown	hypothetical protein POPTR_001G387900v3 [Populus trichocarpa]
ptc-miR1444c	PAYG024848	up	--	--	Molecular Function: catechol oxidase activity (GO:0004097);; Molecular Function: monophenol monooxygenase activity (GO:0004503);; Biological Process: pigment biosynthetic process (GO:0046148);; Molecular Function: metal ion binding (GO:0046872);; Biological Process: oxidation-reduction process (GO:0055114);;	K00422|0|pop:POPTR_0011s04710g|K00422 polyphenol oxidase [EC:1.10.3.1] | (RefSeq) POPTRDRAFT_568257; hypothetical protein	Isoquinoline alkaloid biosynthesis (ko00950)	--	--	Protein of unknown function (DUF_B2219);; Common central domain of tyrosinase;; Polyphenol oxidase middle domain	Polyphenol oxidase, chloroplastic OS=Malus domestica OX=3750 PE=2 SV=1	S	Function unknown	PREDICTED: polyphenol oxidase, chloroplastic-like [Populus euphratica]
ptc-miR1444c	PAYG020205	up	--	--	Molecular Function: catechol oxidase activity (GO:0004097);; Molecular Function: monophenol monooxygenase activity (GO:0004503);; Biological Process: pigment biosynthetic process (GO:0046148);; Molecular Function: metal ion binding (GO:0046872);; Biological Process: oxidation-reduction process (GO:0055114);;	K00422|0|pop:POPTR_0001s39630g|K00422 polyphenol oxidase [EC:1.10.3.1] | (RefSeq) hypothetical protein	Isoquinoline alkaloid biosynthesis (ko00950)	--	--	Protein of unknown function (DUF_B2219);; Common central domain of tyrosinase;; Polyphenol oxidase middle domain	Polyphenol oxidase, chloroplastic OS=Malus domestica OX=3750 PE=2 SV=1	S	Function unknown	hypothetical protein POPTR_001G387900v3 [Populus trichocarpa]
ptc-miR1444c	PAYG008018	up	[O]	Posttranslational modification, protein turnover, chaperones	Molecular Function: ATP binding (GO:0005524);; Molecular Function: ligase activity (GO:0016874);;	K06689|6.79996e-114|pop:POPTR_0016s14580g|K06689 ubiquitin-conjugating enzyme E2 D [EC:2.3.2.23] | (RefSeq) POPTRDRAFT_734368; hypothetical protein	Protein processing in endoplasmic reticulum (ko04141)	[O]	Posttranslational modification, protein turnover, chaperones	Ubiquitin-conjugating enzyme	Ubiquitin-conjugating enzyme E2 8 OS=Arabidopsis thaliana OX=3702 GN=UBC8 PE=1 SV=1	O	Posttranslational modification, protein turnover, chaperones	hypothetical protein POPTR_0016s14580g, partial [Populus trichocarpa]
ptc-miR1444c	PAYG024711	up	--	--	Molecular Function: catechol oxidase activity (GO:0004097);; Biological Process: pigment biosynthetic process (GO:0046148);; Molecular Function: metal ion binding (GO:0046872);; Molecular Function: hydroquinone:oxygen oxidoreductase activity (GO:0052716);; Biological Process: oxidation-reduction process (GO:0055114);;	K00422|0|pop:POPTR_0001s39950g|K00422 polyphenol oxidase [EC:1.10.3.1] | (RefSeq) hypothetical protein	Isoquinoline alkaloid biosynthesis (ko00950)	--	--	Protein of unknown function (DUF_B2219);; Common central domain of tyrosinase;; Polyphenol oxidase middle domain	Polyphenol oxidase, chloroplastic OS=Malus domestica OX=3750 PE=2 SV=1	S	Function unknown	hypothetical protein POPTR_001G388900v3 [Populus trichocarpa]
ptc-miR1444c	PAYG034047	up	--	--	Molecular Function: zinc ion binding (GO:0008270);; Cellular Component: integral component of membrane (GO:0016021);; Biological Process: protein ubiquitination (GO:0016567);; Biological Process: proteasome-mediated ubiquitin-dependent protein catabolic process (GO:0043161);; Molecular Function: ubiquitin protein ligase activity (GO:0061630);;	--	--	[O]	Posttranslational modification, protein turnover, chaperones	Ring finger domain;; RING-like zinc finger;; Zinc finger, C3HC4 type (RING finger);; Zinc finger, C3HC4 type (RING finger)	E3 ubiquitin-protein ligase At4g11680 OS=Arabidopsis thaliana OX=3702 GN=At4g11680 PE=2 SV=1	O	Posttranslational modification, protein turnover, chaperones	PREDICTED: E3 ubiquitin-protein ligase At4g11680-like isoform X3 [Populus euphratica]
ptc-miR1444c	PAYG002842	up	--	--	--	--	--	[S]	Function unknown	--	Protein SWEETIE OS=Arabidopsis thaliana OX=3702 GN=SWEETIE PE=1 SV=2	S	Function unknown	PREDICTED: HEAT repeat-containing protein 5B isoform X2 [Populus euphratica]
ptc-miR1444c	PAYG030158	up	--	--	Molecular Function: catechol oxidase activity (GO:0004097);; Molecular Function: monophenol monooxygenase activity (GO:0004503);; Biological Process: pigment biosynthetic process (GO:0046148);; Molecular Function: metal ion binding (GO:0046872);; Biological Process: oxidation-reduction process (GO:0055114);;	K00422|0|pop:POPTR_0001s39630g|K00422 polyphenol oxidase [EC:1.10.3.1] | (RefSeq) hypothetical protein	Isoquinoline alkaloid biosynthesis (ko00950)	--	--	Protein of unknown function (DUF_B2219);; Common central domain of tyrosinase;; Polyphenol oxidase middle domain	Polyphenol oxidase, chloroplastic OS=Malus domestica OX=3750 PE=2 SV=1	S	Function unknown	hypothetical protein POPTR_0001s39630g [Populus trichocarpa]
ptc-miR1444c	PAYG021983	up	--	--	Biological Process: response to stimulus (GO:0050896);;	--	--	--	--	--	--	--	--	PREDICTED: LOW QUALITY PROTEIN: TMV resistance protein N-like [Populus euphratica]
ptc-miR1444c	PAYG038899	up	--	--	Molecular Function: GTPase activity (GO:0003924);; Molecular Function: signal transducer activity (GO:0004871);; Molecular Function: GTP binding (GO:0005525);; Biological Process: G-protein coupled receptor signaling pathway (GO:0007186);; Molecular Function: G-protein beta/gamma-subunit complex binding (GO:0031683);;	--	--	[DT]	--	G-protein alpha subunit	Extra-large guanine nucleotide-binding protein 1 OS=Arabidopsis thaliana OX=3702 GN=XLG1 PE=1 SV=2	S	Function unknown	hypothetical protein POPTR_005G131200v3 [Populus trichocarpa]
ptc-miR1444c	PAYG028254	up	[U]	Intracellular trafficking, secretion, and vesicular transport	Molecular Function: serine-type endopeptidase activity (GO:0004252);; Biological Process: signal peptide processing (GO:0006465);; Biological Process: protein processing involved in protein targeting to mitochondrion (GO:0006627);; Cellular Component: integral component of membrane (GO:0016021);; Biological Process: mitochondrial respiratory chain complex assembly (GO:0033108);; Cellular Componen…	K09647|2.55982e-118|pop:POPTR_0005s09580g|K09647 mitochondrial inner membrane protease subunit 1 [EC:3.4.21.-] | (RefSeq) POPTRDRAFT_818337; hypothetical protein	Protein export (ko03060)	[O]	Posttranslational modification, protein turnover, chaperones	Peptidase S24-like;; Signal peptidase, peptidase S26	Probable thylakoidal processing peptidase 2, chloroplastic OS=Arabidopsis thaliana OX=3702 GN=TPP2 PE=2 SV=1	U	Intracellular trafficking, secretion, and vesicular transport	hypothetical protein POPTR_0005s09580g [Populus trichocarpa]
ptc-miR1444c	PAYG006441	up	--	--	Molecular Function: nucleic acid binding (GO:0003676);; Cellular Component: cytoplasm (GO:0005737);; Molecular Function: protein-lysine N-methyltransferase activity (GO:0016279);; Biological Process: peptidyl-lysine methylation (GO:0018022);;	--	--	[S]	Function unknown	Probable N6-adenine methyltransferase	--	L	Replication, recombination and repair	PREDICTED: N(6)-adenine-specific DNA methyltransferase 2 isoform X1 [Populus euphratica]
ptc-miR1444c	PAYG012572	up	[O]	Posttranslational modification, protein turnover, chaperones	Molecular Function: ATP binding (GO:0005524);; Cellular Component: cytoplasm (GO:0005737);; Biological Process: response to heat (GO:0009408);; Biological Process: protein processing (GO:0016485);;	K03695|0|rcu:8274198|K03695 ATP-dependent Clp protease ATP-binding subunit ClpB | (RefSeq) chaperone protein ClpB4, mitochondrial	--	[O]	Posttranslational modification, protein turnover, chaperones	AAA domain (Cdc48 subfamily);; ATPase family associated with various cellular activities (AAA);; Clp amino terminal domain, pathogenicity island component;; C-terminal, D2-small domain, of ClpB protein;; AAA domain (dynein-related subfamily);; AAA ATPase domain;; Sigma-54 interaction domain;; AAA domain;; IstB-like ATP binding protein;; AAA domain;; Magnesium chelatase, subunit ChlI;; RNA helicase	Chaperone protein ClpB4, mitochondrial OS=Arabidopsis thaliana OX=3702 GN=CLPB4 PE=2 SV=1	O	Posttranslational modification, protein turnover, chaperones	PREDICTED: chaperone protein ClpB4, mitochondrial-like [Populus euphratica]
ptc-miR1444c	PAYG028385	up	--	--	--	--	--	[R]	General function prediction only	PPR repeat family;; PPR repeat;; PPR repeat;; Pentatricopeptide repeat domain;; Pentacotripeptide-repeat region of PRORP	Pentatricopeptide repeat-containing protein At3g14580, mitochondrial OS=Arabidopsis thaliana OX=3702 GN=At3g14580 PE=2 SV=1	S	Function unknown	PREDICTED: pentatricopeptide repeat-containing protein At3g14580, mitochondrial [Populus euphratica]
ptc-miR1444c	PAYG014437	up	--	--	--	K16287|0|jcu:105644575|K16287 ubiquitin-like-specific protease 1C/D [EC:3.4.22.68] | (RefSeq) ubiquitin-like-specific protease 1D	--	[O]	Posttranslational modification, protein turnover, chaperones	Ulp1 protease family, C-terminal catalytic domain	Ubiquitin-like-specific protease 1D OS=Arabidopsis thaliana OX=3702 GN=ULP1D PE=1 SV=1	O	Posttranslational modification, protein turnover, chaperones	hypothetical protein POPTR_010G040600v3 [Populus trichocarpa]
ptc-miR1444c	PAYG026488	up	[R]	General function prediction only	Cellular Component: nucleus (GO:0005634);; Molecular Function: methyltransferase activity (GO:0008168);; Biological Process: methylation (GO:0032259);;	K11433|0|pop:POPTR_0013s06080g|K11433 histone-lysine N-methyltransferase SETMAR [EC:2.1.1.43] | (RefSeq) POPTRDRAFT_241918; SET domain-containing family protein	--	[BK]	--	SET domain	Histone-lysine N-methyltransferase SUVR3 OS=Arabidopsis thaliana OX=3702 GN=SUVR3 PE=2 SV=4	S	Function unknown	SET domain-containing family protein [Populus tomentosa]
ptc-miR1444c	PAYG011835	up	--	--	Molecular Function: RNA binding (GO:0003723);; Biological Process: response to osmotic stress (GO:0006970);; Biological Process: heat acclimation (GO:0010286);; Biological Process: regulation of gene expression (GO:0010468);;	K13162|0|pop:POPTR_0012s02430g|K13162 poly(rC)-binding protein 2/3/4 | (RefSeq) POPTRDRAFT_806274; hypothetical protein	--	[AR]	--	KH domain;; KH domain	RNA-binding KH domain-containing protein RCF3 OS=Arabidopsis thaliana OX=3702 GN=RCF3 PE=1 SV=1	S	Function unknown	hypothetical protein POPTR_012G017200v3 [Populus trichocarpa]
ptc-miR1444c	PAYG009927	up	--	--	Molecular Function: zinc ion binding (GO:0008270);;	--	--	[BK]	--	DDT domain;; PHD-finger;; WSTF, HB1, Itc1p, MBD9 motif 1	DDT domain-containing protein PTM OS=Arabidopsis thaliana OX=3702 GN=PTM PE=1 SV=1	S	Function unknown	hypothetical protein POPTR_0001s26130g, partial [Populus trichocarpa]
ptc-miR1444c	PAYG020137	up	--	--	Cellular Component: 1,3-beta-D-glucan synthase complex (GO:0000148);; Molecular Function: 1,3-beta-D-glucan synthase activity (GO:0003843);; Biological Process: (1->3)-beta-D-glucan biosynthetic process (GO:0006075);; Cellular Component: integral component of membrane (GO:0016021);;	K11000|0|pop:POPTR_0002s05970g|K11000 callose synthase [EC:2.4.1.-] | (RefSeq) POPTRDRAFT_754371; GLUCAN SYNTHASE-LIKE 11 family protein	--	[M]	Cell wall/membrane/envelope biogenesis	1,3-beta-glucan synthase component;; 1,3-beta-glucan synthase subunit FKS1, domain-1;; Vta1 like	Callose synthase 7 OS=Arabidopsis thaliana OX=3702 GN=CALS7 PE=3 SV=3	S	Function unknown	hypothetical protein POPTR_002G058700v3 [Populus trichocarpa]
ptc-miR1444c	PAYG021208	up	--	--	--	--	--	[U]	Intracellular trafficking, secretion, and vesicular transport	--	--	S	Function unknown	hypothetical protein POPTR_0002s03930g [Populus trichocarpa]
ptc-miR1444c	PAYG026842	up	--	--	Cellular Component: 1,3-beta-D-glucan synthase complex (GO:0000148);; Molecular Function: 1,3-beta-D-glucan synthase activity (GO:0003843);; Biological Process: (1->3)-beta-D-glucan biosynthetic process (GO:0006075);; Cellular Component: integral component of membrane (GO:0016021);;	K11000|0|pop:POPTR_0001s04970g|K11000 callose synthase [EC:2.4.1.-] | (RefSeq) POPTRDRAFT_814785; GLUCAN SYNTHASE-LIKE 9 family protein	--	[M]	Cell wall/membrane/envelope biogenesis	1,3-beta-glucan synthase component;; 1,3-beta-glucan synthase subunit FKS1, domain-1;; Vta1 like	Callose synthase 3 OS=Arabidopsis thaliana OX=3702 GN=CALS3 PE=3 SV=3	S	Function unknown	hypothetical protein POPTR_001G012200v3 [Populus trichocarpa]
ptc-miR1444c	PAYG036842	up	--	--	Molecular Function: catechol oxidase activity (GO:0004097);; Molecular Function: monophenol monooxygenase activity (GO:0004503);; Biological Process: pigment biosynthetic process (GO:0046148);; Molecular Function: metal ion binding (GO:0046872);; Biological Process: oxidation-reduction process (GO:0055114);;	K00422|0|pop:POPTR_0001s39630g|K00422 polyphenol oxidase [EC:1.10.3.1] | (RefSeq) hypothetical protein	Isoquinoline alkaloid biosynthesis (ko00950)	--	--	Protein of unknown function (DUF_B2219);; Common central domain of tyrosinase;; Polyphenol oxidase middle domain	Polyphenol oxidase, chloroplastic OS=Malus domestica OX=3750 PE=2 SV=1	S	Function unknown	hypothetical protein POPTR_001G387900v3 [Populus trichocarpa]
ptc-miR1444c	PAYG017607	up	--	--	Cellular Component: 1,3-beta-D-glucan synthase complex (GO:0000148);; Molecular Function: 1,3-beta-D-glucan synthase activity (GO:0003843);; Biological Process: (1->3)-beta-D-glucan biosynthetic process (GO:0006075);; Cellular Component: integral component of membrane (GO:0016021);;	K11000|0|pop:POPTR_0003s21690g|K11000 callose synthase [EC:2.4.1.-] | (RefSeq) POPTRDRAFT_817697; GLUCAN SYNTHASE-LIKE 9 family protein	--	[M]	Cell wall/membrane/envelope biogenesis	1,3-beta-glucan synthase component;; 1,3-beta-glucan synthase subunit FKS1, domain-1;; Vta1 like	Callose synthase 3 OS=Arabidopsis thaliana OX=3702 GN=CALS3 PE=3 SV=3	S	Function unknown	hypothetical protein POPTR_003G214200v3 [Populus trichocarpa]
ptc-miR1444c	PAYG009458	up	[R]	General function prediction only	Biological Process: protein phosphorylation (GO:0006468);; Molecular Function: myosin heavy chain kinase activity (GO:0016905);;	--	--	[R]	General function prediction only	WD domain, G-beta repeat;; LisH;; Anaphase-promoting complex subunit 4 WD40 domain	Transcriptional corepressor LEUNIG_HOMOLOG OS=Arabidopsis thaliana OX=3702 GN=LUH PE=1 SV=1	S	Function unknown	hypothetical protein POPTR_0003s17700g [Populus trichocarpa]
ptc-miR1446b	PAYG028966	down	[O]	Posttranslational modification, protein turnover, chaperones	--	--	--	[O]	Posttranslational modification, protein turnover, chaperones	Ubiquitin family;; Ubiquitin-2 like Rad60 SUMO-like;; Ubiquitin-like domain	Ubiquitin domain-containing protein DSK2b OS=Arabidopsis thaliana OX=3702 GN=DSK2B PE=1 SV=1	O	Posttranslational modification, protein turnover, chaperones	ubiquitin family protein [Populus trichocarpa]
ptc-miR1446b	PAYG031448	down	--	--	Cellular Component: endosome (GO:0005768);; Cellular Component: trans-Golgi network (GO:0005802);; Biological Process: intra-Golgi vesicle-mediated transport (GO:0006891);; Cellular Component: integral component of Golgi membrane (GO:0030173);;	K09313|0|pop:POPTR_0012s05810g|K09313 homeobox protein cut-like | (RefSeq) POPTRDRAFT_569871; CCAAT displacement family protein	--	[K]	Transcription	CASP C terminal	Protein CASP OS=Arabidopsis thaliana OX=3702 GN=CASP PE=1 SV=2	U	Intracellular trafficking, secretion, and vesicular transport	hypothetical protein POPTR_012G061000v3 [Populus trichocarpa]
ptc-miR1446b	PAYG030231	down	[O]	Posttranslational modification, protein turnover, chaperones	Biological Process: protein folding (GO:0006457);; Molecular Function: unfolded protein binding (GO:0051082);;	K09517|0|pop:POPTR_0014s11770g|K09517 DnaJ homolog subfamily B member 11 | (RefSeq) POPTRDRAFT_572634; DNAJ heat shock family protein	Protein processing in endoplasmic reticulum (ko04141)	[O]	Posttranslational modification, protein turnover, chaperones	DnaJ C terminal domain;; DnaJ domain	DnaJ protein ERDJ3B OS=Arabidopsis thaliana OX=3702 GN=ERDJ3B PE=1 SV=1	O	Posttranslational modification, protein turnover, chaperones	DNAJ heat shock family protein [Populus trichocarpa]
ptc-miR1446b	PAYG011516	down	--	--	--	--	--	--	--	Protein of unknown function (DUF632);; Protein of unknown function (DUF630)	Nitrate regulatory gene2 protein OS=Arabidopsis thaliana OX=3702 GN=NRG2 PE=1 SV=1	S	Function unknown	hypothetical protein POPTR_0009s16060g [Populus trichocarpa]
ptc-miR1446b	PAYG013104	down	--	--	Biological Process: transport (GO:0006810);; Cellular Component: integral component of membrane (GO:0016021);;	--	--	[I]	Lipid transport and metabolism	CRAL/TRIO domain;; CRAL/TRIO, N-terminal domain	Patellin-6 OS=Arabidopsis thaliana OX=3702 GN=PATL6 PE=2 SV=1	S	Function unknown	PREDICTED: patellin-6 [Populus euphratica]
ptc-miR1446b	PAYG009068	down	--	--	Biological Process: transport (GO:0006810);; Cellular Component: integral component of Golgi membrane (GO:0030173);;	--	--	[S]	Function unknown	UNC-50 family	--	S	Function unknown	hypothetical protein POPTR_0001s30740g [Populus trichocarpa]
ptc-miR1446b	PAYG013443	down	[R]	General function prediction only	Biological Process: rRNA processing (GO:0006364);; Molecular Function: snoRNA binding (GO:0030515);; Cellular Component: small-subunit processome (GO:0032040);;	K14793|0|pop:POPTR_0007s03960g|K14793 ribosomal RNA-processing protein 9 | (RefSeq) POPTRDRAFT_217089; hypothetical protein	--	[A]	RNA processing and modification	WD domain, G-beta repeat;; Anaphase-promoting complex subunit 4 WD40 domain	U3 snoRNP-associated protein-like EMB2271 OS=Arabidopsis thaliana OX=3702 GN=EMB2271 PE=2 SV=1	S	Function unknown	hypothetical protein POPTR_0007s03960g [Populus trichocarpa]
ptc-miR1446b	PAYG025346	down	--	--	Molecular Function: DNA binding (GO:0003677);;	--	--	--	--	ZF-HD protein dimerisation region	Zinc-finger homeodomain protein 5 OS=Arabidopsis thaliana OX=3702 GN=ZHD5 PE=1 SV=1	S	Function unknown	hypothetical protein POPTR_0007s12970g [Populus trichocarpa]
ptc-miR1446b	PAYG037397	down	--	--	--	--	--	--	--	--	--	S	Function unknown	hypothetical protein POPTR_0013s01050g [Populus trichocarpa]
ptc-miR1446b	PAYG004340	down	--	--	Molecular Function: RNA polymerase II regulatory region sequence-specific DNA binding (GO:0000977);; Molecular Function: transcription factor activity, sequence-specific DNA binding (GO:0003700);; Molecular Function: endopeptidase activity (GO:0004175);; Cellular Component: nucleus (GO:0005634);; Biological Process: regulation of transcription from RNA polymerase II promoter (GO:0006357);; Biolog…	--	--	--	--	Ulp1 protease family, C-terminal catalytic domain	Protein NLP8 OS=Arabidopsis thaliana OX=3702 GN=NLP8 PE=2 SV=1	S	Function unknown	hypothetical protein POPTR_017G021300v3 [Populus trichocarpa]
ptc-miR1446b	PAYG004338	down	--	--	Molecular Function: RNA polymerase II regulatory region sequence-specific DNA binding (GO:0000977);; Molecular Function: transcription factor activity, sequence-specific DNA binding (GO:0003700);; Cellular Component: nucleus (GO:0005634);; Biological Process: regulation of transcription from RNA polymerase II promoter (GO:0006357);; Molecular Function: protein dimerization activity (GO:0046983);;	--	--	--	--	--	Protein NLP8 OS=Arabidopsis thaliana OX=3702 GN=NLP8 PE=2 SV=1	S	Function unknown	hypothetical protein POPTR_0017s05100g [Populus trichocarpa]
ptc-miR1446b	PAYG025013	down	--	--	--	--	--	--	--	--	--	S	Function unknown	hypothetical protein POPTR_0011s04160g [Populus trichocarpa]
ptc-miR1446b	PAYG010695	down	--	--	Molecular Function: DNA binding (GO:0003677);; Molecular Function: transcription factor activity, sequence-specific DNA binding (GO:0003700);; Cellular Component: nucleus (GO:0005634);; Biological Process: regulation of transcription, DNA-templated (GO:0006355);; Biological Process: multicellular organism development (GO:0007275);;	K09285|0|pop:POPTR_0016s05670g|K09285 AP2-like factor, ANT lineage | (RefSeq) POPTRDRAFT_825118; hypothetical protein	--	--	--	AP2 domain	AP2-like ethylene-responsive transcription factor At2g41710 OS=Arabidopsis thaliana OX=3702 GN=At2g41710 PE=2 SV=2	K	Transcription	hypothetical protein POPTR_016G056400v3 [Populus trichocarpa]
ptc-miR1446b	PAYG029704	down	--	--	Cellular Component: intracellular (GO:0005622);; Biological Process: intracellular protein transport (GO:0006886);; Cellular Component: membrane (GO:0016020);;	--	--	--	--	ENTH domain	VHS domain-containing protein At3g16270 OS=Arabidopsis thaliana OX=3702 GN=At3g16270 PE=1 SV=1	S	Function unknown	hypothetical protein POPTR_001G187000v3 [Populus trichocarpa]
ptc-miR1446b	PAYG008182	down	--	--	--	--	--	--	--	--	--	S	Function unknown	hypothetical protein POPTR_0004s22510g [Populus trichocarpa]
ptc-miR1446b	PAYG017130	down	--	--	Cellular Component: integral component of membrane (GO:0016021);; Biological Process: transmembrane transport (GO:0055085);;	--	--	[S]	Function unknown	Membrane transport protein	Protein PIN-LIKES 2 OS=Arabidopsis thaliana OX=3702 GN=PILS2 PE=2 SV=1	S	Function unknown	hypothetical protein POPTR_017G122400v3 [Populus trichocarpa]
ptc-miR1446b	PAYG031412	down	--	--	Molecular Function: protein phosphatase inhibitor activity (GO:0004864);; Molecular Function: receptor activity (GO:0004872);; Cellular Component: nucleus (GO:0005634);; Cellular Component: cytoplasm (GO:0005737);; Biological Process: abscisic acid-activated signaling pathway (GO:0009738);; Molecular Function: abscisic acid binding (GO:0010427);; Biological Process: regulation of protein serine/t…	--	--	--	--	Pathogenesis-related protein Bet v I family	Major allergen Pru av 1 OS=Prunus avium OX=42229 GN=PRUA1 PE=1 SV=1	S	Function unknown	hypothetical protein POPTR_0008s23090g [Populus trichocarpa]
ptc-miR1446b	PAYG006588	down	--	--	Molecular Function: DNA binding (GO:0003677);; Molecular Function: DNA topoisomerase type I activity (GO:0003917);; Biological Process: DNA topological change (GO:0006265);; Molecular Function: zinc ion binding (GO:0008270);;	--	--	[O]	Posttranslational modification, protein turnover, chaperones	GRF zinc finger;; Zinc knuckle;; GAG-polyprotein viral zinc-finger	--	OU	--	cold shock domain-containing protein 3 [Populus tomentosa]
ptc-miR1446b	PAYG028603	down	[S]	Function unknown	Molecular Function: potassium channel activity (GO:0005267);; Molecular Function: calcium ion binding (GO:0005509);; Cellular Component: plant-type vacuole membrane (GO:0009705);; Cellular Component: integral component of membrane (GO:0016021);; Biological Process: potassium ion transmembrane transport (GO:0071805);;	K05389|0|pop:POPTR_0016s00890g|K05389 potassium channel subfamily K, other eukaryote | (RefSeq) POPTRDRAFT_808283; pulvinus outward-rectifying channel for potassium SPOCK1 family protein	--	[P]	Inorganic ion transport and metabolism	Ion channel;; Ion transport protein	Two-pore potassium channel 1 OS=Arabidopsis thaliana OX=3702 GN=TPK1 PE=1 SV=2	P	Inorganic ion transport and metabolism	PREDICTED: two pore potassium channel a-like [Populus euphratica]
ptc-miR1446b	PAYG002938	down	--	--	Cellular Component: integral component of membrane (GO:0016021);;	--	--	--	--	--	--	S	Function unknown	hypothetical protein [Populus tomentosa]
ptc-miR1446b	PAYG012007	down	--	--	--	--	--	--	--	--	Protein EFFECTOR OF TRANSCRIPTION 2 OS=Arabidopsis thaliana OX=3702 GN=ET2 PE=1 SV=1	S	Function unknown	hypothetical protein POPTR_006G150000v3 [Populus trichocarpa]
ptc-miR1446b	PAYG015812	down	--	--	Molecular Function: GTPase activity (GO:0003924);; Molecular Function: GTP binding (GO:0005525);;	--	--	[UR]	--	Dynamin central region;; Dynamin family;; Dynamin GTPase effector domain;; 50S ribosome-binding GTPase	Dynamin-related protein 1E OS=Arabidopsis thaliana OX=3702 GN=DRP1E PE=1 SV=1	S	Function unknown	DYNAMIN-LIKE protein 4 [Populus trichocarpa]
ptc-miR1446b	PAYG016674	down	[M]	Cell wall/membrane/envelope biogenesis	Molecular Function: protein serine/threonine kinase activity (GO:0004674);; Molecular Function: ATP binding (GO:0005524);; Cellular Component: nucleus (GO:0005634);; Biological Process: double-strand break repair via nonhomologous end joining (GO:0006303);; Biological Process: protein phosphorylation (GO:0006468);; Biological Process: telomere maintenance via telomerase (GO:0007004);; Biological …	K06640|0|pop:POPTR_0004s18540g|K06640 serine/threonine-protein kinase ATR [EC:2.7.11.1] | (RefSeq) POPTRDRAFT_818220; FAT domain-containing family protein	--	[TBLD]	--	FAT domain;; Phosphatidylinositol 3- and 4-kinase;; Mechanosensitive ion channel;; UME (NUC010) domain;; FATC domain	Serine/threonine-protein kinase ATR OS=Arabidopsis thaliana OX=3702 GN=ATR PE=2 SV=2	BDLTU	--	PREDICTED: serine/threonine-protein kinase ATR isoform X2 [Populus euphratica]
ptc-miR1446b	PAYG005471	down	--	--	Biological Process: response to stress (GO:0006950);;	--	--	--	--	Late embryogenesis abundant protein	Protein SENESCENCE-ASSOCIATED GENE 21, mitochondrial OS=Arabidopsis thaliana OX=3702 GN=SAG21 PE=2 SV=1	S	Function unknown	hypothetical protein POPTR_0014s12250g, partial [Populus trichocarpa]
ptc-miR1446b	PAYG023587	down	--	--	--	--	--	--	--	--	--	S	Function unknown	hypothetical protein POPTR_0001s37300g [Populus trichocarpa]
ptc-miR1446b	PAYG012754	down	[M]	Cell wall/membrane/envelope biogenesis	Molecular Function: dihydrokaempferol 4-reductase activity (GO:0045552);; Molecular Function: coenzyme binding (GO:0050662);; Biological Process: oxidation-reduction process (GO:0055114);;	--	--	[V]	Defense mechanisms	NAD dependent epimerase/dehydratase family;; 3-beta hydroxysteroid dehydrogenase/isomerase family;; GDP-mannose 4,6 dehydratase;; NAD(P)H-binding;; Male sterility protein;; KR domain;; Polysaccharide biosynthesis protein;; NmrA-like family;; 3-beta hydroxysteroid dehydrogenase/isomerase family	Cinnamoyl-CoA reductase 1 OS=Oryza sativa subsp. japonica OX=39947 GN=CCR1 PE=1 SV=1	M	Cell wall/membrane/envelope biogenesis	cinnamoyl-CoA reductase protein 11 [Populus tomentosa]
ptc-miR1446b	PAYG010676	down	[G]	Carbohydrate transport and metabolism	Molecular Function: polygalacturonase activity (GO:0004650);; Cellular Component: extracellular region (GO:0005576);; Biological Process: carbohydrate metabolic process (GO:0005975);; Cellular Component: integral component of membrane (GO:0016021);; Molecular Function: lyase activity (GO:0016829);; Molecular Function: galacturan 1,4-alpha-galacturonidase activity (GO:0047911);; Biological Process…	K01213|0|pop:POPTR_0016s05510g|K01213 galacturan 1,4-alpha-galacturonidase [EC:3.2.1.67] | (RefSeq) POPTRDRAFT_735001; polygalacturonase family protein	--	--	--	Glycosyl hydrolases family 28	Polygalacturonase OS=Actinidia deliciosa OX=3627 PE=2 SV=1	M	Cell wall/membrane/envelope biogenesis	hypothetical protein POPTR_016G054800v3 [Populus trichocarpa]
ptc-miR1446b	PAYG022867	down	--	--	Molecular Function: thiol-dependent ubiquitin-specific protease activity (GO:0004843);; Biological Process: ubiquitin-dependent protein catabolic process (GO:0006511);; Molecular Function: zinc ion binding (GO:0008270);; Biological Process: protein deubiquitination (GO:0016579);;	K11836|0|pop:POPTR_0011s12760g|K11836 ubiquitin carboxyl-terminal hydrolase 5/13 [EC:3.4.19.12] | (RefSeq) POPTRDRAFT_1094402; TITAN6 family protein	--	[O]	Posttranslational modification, protein turnover, chaperones	Ubiquitin carboxyl-terminal hydrolase;; UBA/TS-N domain;; Zn-finger in ubiquitin-hydrolases and other protein;; Ubiquitin carboxyl-terminal hydrolase	Ubiquitin carboxyl-terminal hydrolase 14 OS=Arabidopsis thaliana OX=3702 GN=UBP14 PE=1 SV=1	O	Posttranslational modification, protein turnover, chaperones	hypothetical protein POPTR_011G125800v3 [Populus trichocarpa]
ptc-miR1446b	PAYG003396	down	[P]	Inorganic ion transport and metabolism	Cellular Component: integral component of membrane (GO:0016021);;	--	--	[P]	Inorganic ion transport and metabolism	Transmembrane amino acid transporter protein;; Sodium/calcium exchanger protein	Vacuolar cation/proton exchanger 2 OS=Arabidopsis thaliana OX=3702 GN=CAX2 PE=1 SV=2	E	Amino acid transport and metabolism	hypothetical protein GOBAR_AA08596 [Gossypium barbadense]
ptc-miR1446b	PAYG000416	down	--	--	--	--	--	--	--	Plant protein of unknown function (DUF641)	Protein GRAVITROPIC IN THE LIGHT 1 OS=Arabidopsis thaliana OX=3702 GN=GIL1 PE=2 SV=1	S	Function unknown	hypothetical protein POPTR_009G041000v3 [Populus trichocarpa]
ptc-miR1446b	PAYG029724	down	--	--	Cellular Component: plasma membrane (GO:0005886);; Cellular Component: integral component of membrane (GO:0016021);; Biological Process: carbohydrate transmembrane transport (GO:0034219);; Molecular Function: sugar transmembrane transporter activity (GO:0051119);;	K15382|0|pop:POPTR_0015s11360g|K15382 solute carrier family 50 (sugar transporter) | (RefSeq) POPTRDRAFT_575407; N3 like family protein	--	[R]	General function prediction only	Sugar efflux transporter for intercellular exchange;; PQ loop repeat	Bidirectional sugar transporter SWEET10 OS=Arabidopsis thaliana OX=3702 GN=SWEET10 PE=1 SV=1	U	Intracellular trafficking, secretion, and vesicular transport	hypothetical protein POPTR_015G101500v3 [Populus trichocarpa]
ptc-miR1446b	PAYG031411	down	--	--	Molecular Function: protein phosphatase inhibitor activity (GO:0004864);; Molecular Function: receptor activity (GO:0004872);; Cellular Component: nucleus (GO:0005634);; Cellular Component: cytoplasm (GO:0005737);; Biological Process: defense response (GO:0006952);; Biological Process: response to biotic stimulus (GO:0009607);; Biological Process: abscisic acid-activated signaling pathway (GO:000…	--	--	--	--	Pathogenesis-related protein Bet v I family	Major allergen Pru av 1 OS=Prunus avium OX=42229 GN=PRUA1 PE=1 SV=1	S	Function unknown	hypothetical protein POPTR_0008s23090g [Populus trichocarpa]
ptc-miR1446b	PAYG034567	down	[M]	Cell wall/membrane/envelope biogenesis	Molecular Function: catalytic activity (GO:0003824);; Molecular Function: coenzyme binding (GO:0050662);;	--	--	--	--	NAD dependent epimerase/dehydratase family;; NAD(P)H-binding	Chloroplast stem-loop binding protein of 41 kDa a, chloroplastic OS=Arabidopsis thaliana OX=3702 GN=CSP41A PE=1 SV=1	S	Function unknown	hypothetical protein POPTR_0005s23110g [Populus trichocarpa]
ptc-miR1446b	PAYG006009	down	--	--	Molecular Function: nutrient reservoir activity (GO:0045735);;	--	--	--	--	Cupin;; Cupin domain	Glutelin type-A 2 OS=Oryza sativa subsp. japonica OX=39947 GN=GLUA2 PE=1 SV=1	S	Function unknown	cupin family protein [Populus trichocarpa]
ptc-miR1446b	PAYG028291	down	[E]	Amino acid transport and metabolism	Molecular Function: obsolete gamma-glutamyltransferase activity (GO:0003840);; Biological Process: glutathione metabolic process (GO:0006749);; Cellular Component: integral component of membrane (GO:0016021);;	K18592|0|pop:POPTR_0005s08450g|K18592 gamma-glutamyltranspeptidase / glutathione hydrolase / leukotriene-C4 hydrolase [EC:2.3.2.2 3.4.19.13 3.4.19.14] | (RefSeq) POPTRDRAFT_760175; gamma-glutamyltranspeptidase family protein	Arachidonic acid metabolism (ko00590)	[E]	Amino acid transport and metabolism	Gamma-glutamyltranspeptidase	Glutathione hydrolase 1 OS=Arabidopsis thaliana OX=3702 GN=GGT1 PE=2 SV=1	E	Amino acid transport and metabolism	putative gamma-glutamyl transferase, partial [Populus tremula x Populus alba]
ptc-miR1446b	PAYG038008	down	[EQ]	Amino acid transport and metabolism ;; Secondary metabolites biosynthesis, transport and catabolism	Cellular Component: cytosol (GO:0005829);; Biological Process: glutathione catabolic process (GO:0006751);; Cellular Component: plasmodesma (GO:0009506);; Molecular Function: 5-oxoprolinase (ATP-hydrolyzing) activity (GO:0017168);;	K01469|0|pop:POPTR_0004s09010g|K01469 5-oxoprolinase (ATP-hydrolysing) [EC:3.5.2.9] | (RefSeq) POPTRDRAFT_759026; hypothetical protein	Glutathione metabolism (ko00480)	[E]	Amino acid transport and metabolism	Hydantoinase B/oxoprolinase;; Hydantoinase/oxoprolinase;; Hydantoinase/oxoprolinase N-terminal region;; Aminotransferase ubiquitination site	5-oxoprolinase OS=Arabidopsis thaliana OX=3702 GN=OXP1 PE=1 SV=1	EQ	--	hypothetical protein POPTR_0004s09010g [Populus trichocarpa]
ptc-miR1446b	PAYG030948	down	--	--	Cellular Component: exocyst (GO:0000145);; Molecular Function: SNARE binding (GO:0000149);; Biological Process: exocytosis (GO:0006887);; Biological Process: exocyst localization (GO:0051601);;	K06110|0|pop:POPTR_0013s12170g|K06110 exocyst complex component 3 | (RefSeq) hypothetical protein	--	[U]	Intracellular trafficking, secretion, and vesicular transport	Exocyst complex component Sec6	Exocyst complex component SEC6 OS=Arabidopsis thaliana OX=3702 GN=SEC6 PE=1 SV=1	U	Intracellular trafficking, secretion, and vesicular transport	hypothetical protein POPTR_013G117400v3 [Populus trichocarpa]
ptc-miR1446b	PAYG015687	down	--	--	Cellular Component: endosome (GO:0005768);; Cellular Component: trans-Golgi network (GO:0005802);; Biological Process: intra-Golgi vesicle-mediated transport (GO:0006891);; Cellular Component: integral component of Golgi membrane (GO:0030173);;	K09313|0|pop:POPTR_0012s05810g|K09313 homeobox protein cut-like | (RefSeq) POPTRDRAFT_569871; CCAAT displacement family protein	--	[K]	Transcription	CASP C terminal	Protein CASP OS=Arabidopsis thaliana OX=3702 GN=CASP PE=1 SV=2	U	Intracellular trafficking, secretion, and vesicular transport	hypothetical protein POPTR_012G061000v3 [Populus trichocarpa]
ptc-miR1446b	PAYG003896	down	--	--	Cellular Component: mitochondrion (GO:0005739);; Molecular Function: zinc ion binding (GO:0008270);; Biological Process: protein transport (GO:0015031);; Cellular Component: integral component of membrane (GO:0016021);;	--	--	[A]	RNA processing and modification	RING-variant domain	--	O	Posttranslational modification, protein turnover, chaperones	PREDICTED: uncharacterized protein LOC105133103 [Populus euphratica]
ptc-miR1446b	PAYG000392	down	--	--	--	--	--	--	--	--	--	S	Function unknown	hypothetical protein POPTR_0009s04320g [Populus trichocarpa]
ptc-miR1446b	PAYG031164	down	--	--	--	K15501|0|pop:POPTR_0009s02010g|K15501 serine/threonine-protein phosphatase 6 regulatory subunit 3 | (RefSeq) POPTRDRAFT_879398; SIT4 phosphatase-associated family protein	--	[D]	Cell cycle control, cell division, chromosome partitioning	SIT4 phosphatase-associated protein	--	T	Signal transduction mechanisms	hypothetical protein POPTR_009G014700v3 [Populus trichocarpa]
ptc-miR1446b	PAYG016905	down	--	--	Molecular Function: microtubule motor activity (GO:0003777);; Molecular Function: ATP binding (GO:0005524);; Cellular Component: mitochondrion (GO:0005739);; Cellular Component: kinesin complex (GO:0005871);; Biological Process: microtubule-based movement (GO:0007018);; Molecular Function: microtubule binding (GO:0008017);; Biological Process: aerobic respiration (GO:0009060);; Biological Process…	K10406|0|pop:POPTR_0011s16800g|K10406 kinesin family member C2/C3 | (RefSeq) kinesin motor family protein	--	[Z]	Cytoskeleton	Kinesin motor domain;; Microtubule binding;; Calponin homology (CH) domain	Kinesin-like protein KIN-14F OS=Arabidopsis thaliana OX=3702 GN=KIN14F PE=1 SV=2	Z	Cytoskeleton	kinesin motor family protein [Populus trichocarpa]
ptc-miR1446b	PAYG006959	down	[F]	Nucleotide transport and metabolism	Molecular Function: ribonucleoside-diphosphate reductase activity, thioredoxin disulfide as acceptor (GO:0004748);; Molecular Function: ATP binding (GO:0005524);; Cellular Component: ribonucleoside-diphosphate reductase complex (GO:0005971);; Biological Process: DNA replication (GO:0006260);; Biological Process: deoxyribonucleotide biosynthetic process (GO:0009263);; Biological Process: oxidation…	K10807|0|pop:POPTR_0007s07100g|K10807 ribonucleoside-diphosphate reductase subunit M1 [EC:1.17.4.1] | (RefSeq) POPTRDRAFT_819876; ribonucleotide reductase large subunit B family protein	Glutathione metabolism (ko00480)	[F]	Nucleotide transport and metabolism	Ribonucleotide reductase, barrel domain;; Ribonucleotide reductase, all-alpha domain;; ATP cone domain	Ribonucleoside-diphosphate reductase large subunit OS=Arabidopsis thaliana OX=3702 GN=RNR1 PE=1 SV=1	F	Nucleotide transport and metabolism	ribonucleotide reductase large subunit B family protein [Populus trichocarpa]
ptc-miR1446b	PAYG004343	down	--	--	Molecular Function: RNA polymerase II regulatory region sequence-specific DNA binding (GO:0000977);; Molecular Function: transcription factor activity, sequence-specific DNA binding (GO:0003700);; Molecular Function: endopeptidase activity (GO:0004175);; Cellular Component: nucleus (GO:0005634);; Biological Process: regulation of transcription from RNA polymerase II promoter (GO:0006357);; Biolog…	--	--	--	--	Ulp1 protease family, C-terminal catalytic domain	Protein NLP9 OS=Arabidopsis thaliana OX=3702 GN=NLP9 PE=2 SV=1	S	Function unknown	hypothetical protein POPTR_017G021300v3 [Populus trichocarpa]
ptc-miR1446b	PAYG006951	down	--	--	Molecular Function: nucleotide binding (GO:0000166);; Molecular Function: protein serine/threonine kinase activity (GO:0004674);; Biological Process: phosphorylation (GO:0016310);;	--	--	--	--	Domain of unknown function (DUF3511)	--	T	Signal transduction mechanisms	PREDICTED: uncharacterized protein LOC105126404 isoform X1 [Populus euphratica]
ptc-miR1446b	PAYG017671	down	[N]	Cell motility	Cellular Component: integral component of membrane (GO:0016021);; Molecular Function: cellulose synthase (UDP-forming) activity (GO:0016760);; Biological Process: cellulose biosynthetic process (GO:0030244);; Biological Process: cell wall organization (GO:0071555);;	K20924|0|pop:POPTR_0001s14460g|K20924 cellulose synthase-like protein [EC:2.4.1.-] | (RefSeq) POPTRDRAFT_750839; cellulose synthase family protein	--	--	--	Cellulose synthase;; Glycosyl transferase family group 2	Cellulose synthase-like protein D1 OS=Arabidopsis thaliana OX=3702 GN=CSLD1 PE=2 SV=1	M	Cell wall/membrane/envelope biogenesis	cellulose synthase-like protein D10 [Populus tomentosa]
ptc-miR1446b	PAYG034387	down	[P]	Inorganic ion transport and metabolism	Molecular Function: calcium:proton antiporter activity (GO:0015369);; Cellular Component: integral component of membrane (GO:0016021);; Biological Process: calcium ion transmembrane transport (GO:0070588);;	K07300|0|rcu:8287861|K07300 Ca2+:H+ antiporter | (RefSeq) vacuolar cation/proton exchanger 5	--	[P]	Inorganic ion transport and metabolism	Sodium/calcium exchanger protein	Vacuolar cation/proton exchanger 5 OS=Arabidopsis thaliana OX=3702 GN=CAX5 PE=2 SV=1	P	Inorganic ion transport and metabolism	hypothetical protein POPTR_001G469800v3 [Populus trichocarpa]
ptc-miR1446b	PAYG028335	down	[F]	Nucleotide transport and metabolism	Molecular Function: ribonucleoside-diphosphate reductase activity, thioredoxin disulfide as acceptor (GO:0004748);; Molecular Function: ATP binding (GO:0005524);; Cellular Component: ribonucleoside-diphosphate reductase complex (GO:0005971);; Biological Process: DNA replication (GO:0006260);; Biological Process: deoxyribonucleotide biosynthetic process (GO:0009263);; Biological Process: oxidation…	K10807|0|pop:POPTR_0005s08950g|K10807 ribonucleoside-diphosphate reductase subunit M1 [EC:1.17.4.1] | (RefSeq) POPTRDRAFT_801022; ribonucleotide reductase large subunit B family protein	Glutathione metabolism (ko00480)	[F]	Nucleotide transport and metabolism	Ribonucleotide reductase, barrel domain;; Ribonucleotide reductase, all-alpha domain;; ATP cone domain	Ribonucleoside-diphosphate reductase large subunit OS=Arabidopsis thaliana OX=3702 GN=RNR1 PE=1 SV=1	F	Nucleotide transport and metabolism	ribonucleotide reductase large subunit B family protein [Populus trichocarpa]
ptc-miR1446b	PAYG038968	down	--	--	--	--	--	--	--	Domain of unknown function (DUF4378);; DUF761-associated sequence motif	--	S	Function unknown	hypothetical protein POPTR_0005s10470g [Populus trichocarpa]
ptc-miR1446b	PAYG003507	down	--	--	--	K13096|0|pop:POPTR_0001s27650g|K13096 splicing factor 4 | (RefSeq) POPTRDRAFT_549340; GAMMA RESPONSE 1 family protein	--	[R]	General function prediction only	DNA repair protein endonuclease SAE2/CtIP C-terminus	Protein gamma response 1 OS=Arabidopsis thaliana OX=3702 GN=GR1 PE=1 SV=2	S	Function unknown	GAMMA RESPONSE 1 family protein [Populus trichocarpa]
ptc-miR1446b	PAYG023806	down	--	--	--	--	--	--	--	Filament-like plant protein, long coiled-coil	Filament-like plant protein 7 OS=Arabidopsis thaliana OX=3702 GN=FPP7 PE=3 SV=2	S	Function unknown	hypothetical protein POPTR_0009s10240g [Populus trichocarpa]
ptc-miR1446b	PAYG014265	down	--	--	Biological Process: mRNA splicing, via spliceosome (GO:0000398);; Molecular Function: RNA binding (GO:0003723);; Cellular Component: U1 snRNP (GO:0005685);; Cellular Component: cytosol (GO:0005829);; Cellular Component: mediator complex (GO:0016592);; Cellular Component: U2-type prespliceosome (GO:0071004);;	K12821|0|pop:POPTR_0014s01360g|K12821 pre-mRNA-processing factor 40 | (RefSeq) POPTRDRAFT_572009; FF domain-containing family protein	Spliceosome (ko03040)	[A]	RNA processing and modification	FF domain;; WW domain;; Domain of unknown function (DUF4378)	Pre-mRNA-processing protein 40A OS=Arabidopsis thaliana OX=3702 GN=PRP40A PE=1 SV=1	A	RNA processing and modification	hypothetical protein POPTR_014G013100v3 [Populus trichocarpa]
ptc-miR1446b	PAYG008961	down	--	--	Molecular Function: transcription factor activity, sequence-specific DNA binding (GO:0003700);; Cellular Component: nucleus (GO:0005634);; Biological Process: regulation of transcription, DNA-templated (GO:0006355);; Molecular Function: sequence-specific DNA binding (GO:0043565);;	K09338|9.1279e-122|pop:POPTR_0001s11380g|K09338 homeobox-leucine zipper protein | (RefSeq) POPTRDRAFT_548258; homeobox leucine zipper family protein	--	[K]	Transcription	Homeobox domain;; Homeobox associated leucine zipper;; Homeobox KN domain	Homeobox-leucine zipper protein ATHB-7 OS=Arabidopsis thaliana OX=3702 GN=ATHB-7 PE=1 SV=2	K	Transcription	homeobox leucine zipper family protein [Populus trichocarpa]
ptc-miR1446b	PAYG013493	down	--	--	--	--	--	--	--	--	Interactor of constitutive active ROPs 2, chloroplastic OS=Arabidopsis thaliana OX=3702 GN=ICR2 PE=1 SV=1	S	Function unknown	myosin heavy chain-related family protein [Populus trichocarpa]
ptc-miR1446b	PAYG009856	down	--	--	--	--	--	[R]	General function prediction only	HMG (high mobility group) box;; HMG-box domain	High mobility group B protein 3 OS=Arabidopsis thaliana OX=3702 GN=HMGB3 PE=1 SV=1	B	Chromatin structure and dynamics	PREDICTED: high mobility group B protein 3-like [Populus euphratica]
ptc-miR1446b	PAYG032224	down	[I]	Lipid transport and metabolism	Molecular Function: methyltransferase activity (GO:0008168);; Biological Process: methylation (GO:0032259);;	--	--	--	--	SAM dependent carboxyl methyltransferase	Salicylate/benzoate carboxyl methyltransferase OS=Arabidopsis thaliana OX=3702 GN=BSMT1 PE=1 SV=1	S	Function unknown	S-adenosyl-L-methionine:carboxyl methyltransferase family protein [Populus trichocarpa]
ptc-miR1446b	PAYG001751	down	[I]	Lipid transport and metabolism	Cellular Component: mitochondrial inner membrane (GO:0005743);; Biological Process: protein import into mitochondrial matrix (GO:0030150);; Molecular Function: chaperone binding (GO:0051087);;	K17804|0|pop:POPTR_0005s24590g|K17804 mitochondrial import inner membrane translocase subunit TIM44 | (RefSeq) POPTRDRAFT_831627; mitochondrial import inner membrane translocase subunit TIM44 family protein	--	[U]	Intracellular trafficking, secretion, and vesicular transport	Tim44-like domain	Mitochondrial import inner membrane translocase subunit TIM44-2 OS=Arabidopsis thaliana OX=3702 GN=TIM44-2 PE=1 SV=1	O	Posttranslational modification, protein turnover, chaperones	hypothetical protein POPTR_005G224500v3 [Populus trichocarpa]
ptc-miR1446b	PAYG014005	down	[IR]	Lipid transport and metabolism ;; General function prediction only	Molecular Function: diacylglycerol kinase activity (GO:0004143);; Molecular Function: ATP binding (GO:0005524);; Cellular Component: intracellular (GO:0005622);; Biological Process: protein kinase C-activating G-protein coupled receptor signaling pathway (GO:0007205);; Cellular Component: integral component of membrane (GO:0016021);; Biological Process: phosphorylation (GO:0016310);; Biological P…	K00901|0|pop:POPTR_0005s07190g|K00901 diacylglycerol kinase (ATP) [EC:2.7.1.107] | (RefSeq) POPTRDRAFT_715832; diacylglycerol kinase family protein	Phosphatidylinositol signaling system (ko04070)	[IT]	--	Diacylglycerol kinase accessory domain;; Diacylglycerol kinase catalytic domain;; Phorbol esters/diacylglycerol binding domain (C1 domain)	Diacylglycerol kinase 2 OS=Arabidopsis thaliana OX=3702 GN=DGK2 PE=1 SV=1	I	Lipid transport and metabolism	hypothetical protein POPTR_005G070900v3 [Populus trichocarpa]
ptc-miR1446b	PAYG018642	down	--	--	Biological Process: intra-Golgi vesicle-mediated transport (GO:0006891);; Cellular Component: Golgi transport complex (GO:0017119);;	K20292|1.45553e-20|pop:POPTR_0005s22560g|K20292 conserved oligomeric Golgi complex subunit 5 | (RefSeq) POPTRDRAFT_714877; hypothetical protein	--	[U]	Intracellular trafficking, secretion, and vesicular transport	Golgi transport complex subunit 5	--	S	Function unknown	PREDICTED: conserved oligomeric Golgi complex subunit 5-like [Populus euphratica]
ptc-miR1446b	PAYG018922	down	--	--	Molecular Function: 1-phosphatidylinositol 4-kinase activity (GO:0004430);; Molecular Function: phosphatidylinositol-4,5-bisphosphate binding (GO:0005546);; Cellular Component: plasma membrane (GO:0005886);; Biological Process: protein phosphorylation (GO:0006468);; Cellular Component: plasmodesma (GO:0009506);; Biological Process: phosphatidylinositol phosphorylation (GO:0046854);; Biological Pr…	K00888|0|pop:POPTR_0009s11660g|K00888 phosphatidylinositol 4-kinase A [EC:2.7.1.67] | (RefSeq) POPTRDRAFT_557279; phosphatidylinositol 4-kinase family protein	Phosphatidylinositol signaling system (ko04070)	[T]	Signal transduction mechanisms	Phosphatidylinositol 3- and 4-kinase;; Phosphoinositide 3-kinase family, accessory domain (PIK domain)	Phosphatidylinositol 4-kinase alpha 1 OS=Arabidopsis thaliana OX=3702 GN=PI4KA1 PE=1 SV=2	BDLTU	--	phosphatidylinositol 4-kinase family protein [Populus trichocarpa]
ptc-miR1446b	PAYG016825	down	[R]	General function prediction only	Cellular Component: integral component of membrane (GO:0016021);;	--	--	--	--	short chain dehydrogenase;; Enoyl-(Acyl carrier protein) reductase;; KR domain	Very-long-chain 3-oxoacyl-CoA reductase 1 OS=Arabidopsis thaliana OX=3702 GN=KCR1 PE=1 SV=1	S	Function unknown	hypothetical protein POPTR_008G181700v3 [Populus trichocarpa]
ptc-miR1446b	PAYG002362	down	--	--	Molecular Function: protein phosphatase inhibitor activity (GO:0004864);; Molecular Function: receptor activity (GO:0004872);; Cellular Component: nucleus (GO:0005634);; Cellular Component: cytoplasm (GO:0005737);; Biological Process: defense response (GO:0006952);; Biological Process: response to biotic stimulus (GO:0009607);; Biological Process: abscisic acid-activated signaling pathway (GO:000…	--	--	--	--	Pathogenesis-related protein Bet v I family	Major allergen Pru av 1 OS=Prunus avium OX=42229 GN=PRUA1 PE=1 SV=1	S	Function unknown	hypothetical protein POPTR_0008s23090g [Populus trichocarpa]
ptc-miR1446b	PAYG012463	down	--	--	--	--	--	--	--	--	Protein MODIFIER OF SNC1 1 OS=Arabidopsis thaliana OX=3702 GN=MOS1 PE=1 SV=2	S	Function unknown	hypothetical protein POPTR_015G079800v3 [Populus trichocarpa]
ptc-miR1446b	PAYG029939	down	--	--	Molecular Function: nucleic acid binding (GO:0003676);; Molecular Function: poly(A)-specific ribonuclease activity (GO:0004535);; Cellular Component: nucleus (GO:0005634);; Biological Process: RNA phosphodiester bond hydrolysis, exonucleolytic (GO:0090503);;	K01148|0|pop:POPTR_0014s01880g|K01148 poly(A)-specific ribonuclease [EC:3.1.13.4] | (RefSeq) POPTRDRAFT_572061; hypothetical protein	RNA degradation (ko03018)	[L]	Replication, recombination and repair	CAF1 family ribonuclease	Poly(A)-specific ribonuclease PARN-like OS=Arabidopsis thaliana OX=3702 GN=At3g25430 PE=2 SV=1	S	Function unknown	hypothetical protein POPTR_014G177400v3 [Populus trichocarpa]
ptc-miR1446b	PAYG013189	down	--	--	Molecular Function: metal ion binding (GO:0046872);;	--	--	[R]	General function prediction only	C2H2-type zinc finger;; C2H2-type zinc finger;; Zinc-finger double-stranded RNA-binding	Zinc finger protein ZAT4 OS=Arabidopsis thaliana OX=3702 GN=ZAT4 PE=2 SV=1	S	Function unknown	zinc finger family protein [Populus trichocarpa]
ptc-miR1446b	PAYG011976	down	[E]	Amino acid transport and metabolism	Molecular Function: magnesium ion binding (GO:0000287);; Molecular Function: shikimate kinase activity (GO:0004765);; Biological Process: aromatic amino acid family biosynthetic process (GO:0009073);; Cellular Component: chloroplast stroma (GO:0009570);; Biological Process: chloroplast organization (GO:0009658);; Biological Process: thylakoid membrane organization (GO:0010027);; Biological Proces…	K00891|6.73837e-168|pop:POPTR_0017s08970g|K00891 shikimate kinase [EC:2.7.1.71] | (RefSeq) shikimate kinase family protein	Biosynthesis of amino acids (ko01230)	--	--	Shikimate kinase	Probable inactive shikimate kinase like 1, chloroplastic OS=Arabidopsis thaliana OX=3702 GN=SKL1 PE=2 SV=1	E	Amino acid transport and metabolism	hypothetical protein POPTR_017G062800v3 [Populus trichocarpa]
ptc-miR1446b	PAYG003243	down	--	--	--	K14819|5.44864e-59|pop:POPTR_0004s05550g|K14819 dual specificity phosphatase 12 [EC:3.1.3.16 3.1.3.48] | (RefSeq) POPTRDRAFT_859125; dual specificity protein phosphatase	--	[V]	Defense mechanisms	--	Probable inactive dual specificity protein phosphatase-like At4g18593 OS=Arabidopsis thaliana OX=3702 GN=At4g18593 PE=2 SV=1	T	Signal transduction mechanisms	hypothetical protein POPTR_004G056600v3 [Populus trichocarpa]
ptc-miR1446b	PAYG039116	down	[L]	Replication, recombination and repair	Molecular Function: DNA clamp loader activity (GO:0003689);; Cellular Component: DNA replication factor C complex (GO:0005663);; Biological Process: DNA-dependent DNA replication (GO:0006261);;	K10756|0|pop:POPTR_0014s17680g|K10756 replication factor C subunit 3/5 | (RefSeq) POPTRDRAFT_775272; hypothetical protein	Mismatch repair (ko03430)	[DL]	--	--	Replication factor C subunit 3 OS=Arabidopsis thaliana OX=3702 GN=RFC3 PE=2 SV=1	L	Replication, recombination and repair	hypothetical protein POPTR_0014s17680g [Populus trichocarpa]
ptc-miR1446b	PAYG016795	down	--	--	Molecular Function: RNA polymerase II regulatory region sequence-specific DNA binding (GO:0000977);; Molecular Function: transcription factor activity, sequence-specific DNA binding (GO:0003700);; Cellular Component: nucleus (GO:0005634);; Biological Process: regulation of transcription from RNA polymerase II promoter (GO:0006357);;	--	--	--	--	--	Protein NLP8 OS=Arabidopsis thaliana OX=3702 GN=NLP8 PE=2 SV=1	S	Function unknown	NIN-like protein 2 [Populus trichocarpa]
ptc-miR1446b	PAYG020607	down	[E]	Amino acid transport and metabolism	Molecular Function: protein serine/threonine kinase activity (GO:0004674);; Molecular Function: ATP binding (GO:0005524);; Cellular Component: cytosol (GO:0005829);; Biological Process: protein phosphorylation (GO:0006468);;	K08856|0|pop:POPTR_0015s06550g|K08856 serine/threonine kinase 16 [EC:2.7.11.1] | (RefSeq) hypothetical protein	--	[KIT]	--	Protein kinase domain;; Protein tyrosine kinase	Serine/threonine-protein kinase Aurora-2 OS=Arabidopsis thaliana OX=3702 GN=AUR2 PE=2 SV=2	T	Signal transduction mechanisms	hypothetical protein POPTR_0015s06550g [Populus trichocarpa]
ptc-miR1446b	PAYG008353	down	[K]	Transcription	--	--	--	--	--	Uncharacterized ACR, COG1678	--	K	Transcription	hypothetical protein POPTR_0019s10190g [Populus trichocarpa]
ptc-miR1446b	PAYG035531	down	--	--	Molecular Function: nucleic acid binding (GO:0003676);; Molecular Function: ribonuclease activity (GO:0004540);; Cellular Component: nucleus (GO:0005634);; Biological Process: RNA modification (GO:0009451);; Cellular Component: chloroplast (GO:0009507);; Biological Process: mRNA metabolic process (GO:0016071);;	K01148|8.01213e-24|pop:POPTR_0014s175702|K01148 poly(A)-specific ribonuclease [EC:3.1.13.4] | (RefSeq) hypothetical protein	RNA degradation (ko03018)	[L]	Replication, recombination and repair	--	Poly(A)-specific ribonuclease PARN-like OS=Arabidopsis thaliana OX=3702 GN=At3g25430 PE=2 SV=1	S	Function unknown	hypothetical protein POPTR_0014s175702g, partial [Populus trichocarpa]
ptc-miR1446b	PAYG030700	down	--	--	--	--	--	[GMW]	--	Exostosin family	Probable xyloglucan galactosyltransferase GT19 OS=Arabidopsis thaliana OX=3702 GN=GT19 PE=2 SV=1	S	Function unknown	hypothetical protein POPTR_001G120800v3 [Populus trichocarpa]
ptc-miR1446b	PAYG009370	down	--	--	--	--	--	--	--	--	--	S	Function unknown	PREDICTED: uncharacterized protein LOC105124124 [Populus euphratica]
ptc-miR1446b	PAYG007416	down	--	--	Molecular Function: nucleic acid binding (GO:0003676);; Molecular Function: metal ion binding (GO:0046872);;	--	--	[A]	RNA processing and modification	G-patch domain	Zinc finger CCCH domain-containing protein 22 OS=Arabidopsis thaliana OX=3702 GN=At2g24830 PE=2 SV=1	K	Transcription	PREDICTED: zinc finger CCCH domain-containing protein 22-like [Populus euphratica]
ptc-miR1446b	PAYG026343	down	--	;;	Molecular Function: protein serine/threonine kinase activity (GO:0004674);; Molecular Function: ATP binding (GO:0005524);; Cellular Component: plasma membrane (GO:0005886);; Biological Process: protein phosphorylation (GO:0006468);; Cellular Component: integral component of membrane (GO:0016021);;	--	--	[T]	Signal transduction mechanisms	Protein kinase domain;; Protein tyrosine kinase	Putative receptor-like protein kinase At1g80870 OS=Arabidopsis thaliana OX=3702 GN=At1g80870 PE=3 SV=1	T	Signal transduction mechanisms	PREDICTED: putative receptor-like protein kinase At1g80870 [Populus euphratica]
ptc-miR1446b	PAYG025329	down	--	--	Cellular Component: intracellular non-membrane-bounded organelle (GO:0043232);; Biological Process: chromosome organization (GO:0051276);; Biological Process: positive regulation of response to DNA damage stimulus (GO:2001022);;	K11490|0|pop:POPTR_0010s01390g|K11490 condensin-2 complex subunit H2 | (RefSeq) POPTRDRAFT_229174; hypothetical protein	--	[S]	Function unknown	Condensin II complex subunit CAP-H2 or CNDH2, C-term;; Condensin II complex subunit CAP-H2 or CNDH2, N-terminal;; PF16858	Condensin-2 complex subunit H2 OS=Arabidopsis thaliana OX=3702 GN=CAPH2 PE=2 SV=1	S	Function unknown	hypothetical protein POPTR_T030400v3 [Populus trichocarpa]
ptc-miR1446b	PAYG004341	down	--	--	Molecular Function: RNA polymerase II regulatory region sequence-specific DNA binding (GO:0000977);; Molecular Function: transcription factor activity, sequence-specific DNA binding (GO:0003700);; Molecular Function: endopeptidase activity (GO:0004175);; Cellular Component: nucleus (GO:0005634);; Biological Process: regulation of transcription from RNA polymerase II promoter (GO:0006357);; Biolog…	--	--	--	--	Ulp1 protease family, C-terminal catalytic domain	Protein NLP8 OS=Arabidopsis thaliana OX=3702 GN=NLP8 PE=2 SV=1	S	Function unknown	hypothetical protein POPTR_T078500v3 [Populus trichocarpa]
ptc-miR1446b	PAYG024209	down	[K]	Transcription	--	--	--	[R]	General function prediction only	WD domain, G-beta repeat;; Nucleoporin Nup120/160	Protein JINGUBANG OS=Arabidopsis thaliana OX=3702 GN=JGB PE=1 SV=1	S	Function unknown	hypothetical protein POPTR_003G051100v3 [Populus trichocarpa]
ptc-miR1446b	PAYG013094	down	--	--	Molecular Function: iron ion transmembrane transporter activity (GO:0005381);; Cellular Component: integral component of membrane (GO:0016021);; Biological Process: iron ion transmembrane transport (GO:0034755);;	K14685|0|pop:POPTR_0016s13630g|K14685 solute carrier family 40 (iron-regulated transporter), member 1 | (RefSeq) hypothetical protein	--	[P]	Inorganic ion transport and metabolism	Ferroportin1 (FPN1);; Major Facilitator Superfamily	Solute carrier family 40 member 2 OS=Arabidopsis thaliana OX=3702 GN=IREG2 PE=2 SV=1	U	Intracellular trafficking, secretion, and vesicular transport	hypothetical protein POPTR_0016s13630g [Populus trichocarpa]
ptc-miR1446b	PAYG006456	down	[Q]	Secondary metabolites biosynthesis, transport and catabolism	Biological Process: suberin biosynthetic process (GO:0010345);; Biological Process: long-chain fatty-acyl-CoA metabolic process (GO:0035336);; Cellular Component: intracellular membrane-bounded organelle (GO:0043231);; Biological Process: oxidation-reduction process (GO:0055114);; Molecular Function: fatty-acyl-CoA reductase (alcohol-forming) activity (GO:0080019);;	K13356|0|pop:POPTR_0016s06210g|K13356 alcohol-forming fatty acyl-CoA reductase [EC:1.2.1.84] | (RefSeq) POPTRDRAFT_576417; Male sterility protein 2	Peroxisome (ko04146)	[I]	Lipid transport and metabolism	Male sterility protein;; Male sterility protein;; NAD dependent epimerase/dehydratase family	Fatty acyl-CoA reductase 2 OS=Arabidopsis thaliana OX=3702 GN=FAR2 PE=1 SV=2	S	Function unknown	PREDICTED: fatty acyl-CoA reductase 2-like isoform X1 [Populus euphratica]
ptc-miR1446b	PAYG032848	down	--	--	Biological Process: fatty acid metabolic process (GO:0006631);; Biological Process: response to heat (GO:0009408);; Cellular Component: chloroplast thylakoid (GO:0009534);; Biological Process: xanthophyll cycle (GO:0010028);; Biological Process: chlorophyll metabolic process (GO:0015994);; Cellular Component: thylakoid lumen (GO:0031977);; Molecular Function: violaxanthin de-epoxidase activity (G…	K09839|6.72344e-28|pop:POPTR_0013s05000g|K09839 violaxanthin de-epoxidase [EC:1.23.5.1] | (RefSeq) POPTRDRAFT_571158; hypothetical protein	Carotenoid biosynthesis (ko00906)	--	--	SNARE domain;; VDE lipocalin domain	Violaxanthin de-epoxidase, chloroplastic OS=Nicotiana tabacum OX=4097 GN=VDE1 PE=2 SV=1	I	Lipid transport and metabolism	hypothetical protein POPTR_0013s05000g [Populus trichocarpa]
ptc-miR1446b	PAYG028991	down	--	--	Molecular Function: core promoter sequence-specific DNA binding (GO:0001046);; Molecular Function: transcriptional activator activity, RNA polymerase II transcription regulatory region sequence-specific binding (GO:0001228);; Cellular Component: nucleus (GO:0005634);; Biological Process: positive regulation of transcription from RNA polymerase II promoter (GO:0045944);; Molecular Function: protei…	--	--	--	--	Helix-loop-helix DNA-binding domain	Transcription factor bHLH80 OS=Arabidopsis thaliana OX=3702 GN=BHLH80 PE=2 SV=1	K	Transcription	hypothetical protein POPTR_013G107500v3 [Populus trichocarpa]
ptc-miR1446b	PAYG026348	down	--	--	Molecular Function: magnesium ion transmembrane transporter activity (GO:0015095);; Biological Process: magnesium ion transport (GO:0015693);; Cellular Component: integral component of membrane (GO:0016021);; Biological Process: magnesium ion transmembrane transport (GO:1903830);;	K16075|0|pop:POPTR_0003s18180g|K16075 magnesium transporter | (RefSeq) POPTRDRAFT_554895; hypothetical protein	--	[P]	Inorganic ion transport and metabolism	CorA-like Mg2+ transporter protein	Magnesium transporter MRS2-1 OS=Arabidopsis thaliana OX=3702 GN=MRS2-1 PE=2 SV=1	U	Intracellular trafficking, secretion, and vesicular transport	PREDICTED: magnesium transporter MRS2-1 isoform X2 [Populus euphratica]
ptc-miR1446b	PAYG024142	down	--	--	Cellular Component: integral component of membrane (GO:0016021);;	K13348|0|pop:POPTR_0001s41510g|K13348 protein Mpv17 | (RefSeq) hypothetical protein	Peroxisome (ko04146)	[R]	General function prediction only	Mpv17 / PMP22 family	--	S	Function unknown	hypothetical protein POPTR_0001s41510g [Populus trichocarpa]
ptc-miR1446b	PAYG029884	down	--	--	Molecular Function: zinc ion binding (GO:0008270);; Cellular Component: integral component of membrane (GO:0016021);;	K19039|8.5927e-85|pop:POPTR_0013s09080g|K19039 E3 ubiquitin-protein ligase ATL7/58/59 [EC:2.3.2.27] | (RefSeq) POPTRDRAFT_730427; hypothetical protein	--	[O]	Posttranslational modification, protein turnover, chaperones	Ring finger domain;; RING-like zinc finger;; RING-type zinc-finger;; RING-H2 zinc finger domain;; Zinc finger, C3HC4 type (RING finger);; Zinc finger, C3HC4 type (RING finger);; Anaphase-promoting complex subunit 11 RING-H2 finger	RING-H2 finger protein ATL7 OS=Arabidopsis thaliana OX=3702 GN=ATL7 PE=2 SV=1	O	Posttranslational modification, protein turnover, chaperones	hypothetical protein POPTR_013G095100v3 [Populus trichocarpa]
ptc-miR1446b	PAYG021209	down	[I]	Lipid transport and metabolism	Cellular Component: mitochondrial inner membrane (GO:0005743);; Biological Process: protein import into mitochondrial matrix (GO:0030150);; Molecular Function: chaperone binding (GO:0051087);;	K17804|0|pop:POPTR_0002s03940g|K17804 mitochondrial import inner membrane translocase subunit TIM44 | (RefSeq) POPTRDRAFT_830077; mitochondrial import inner membrane translocase subunit TIM44 family protein	--	[U]	Intracellular trafficking, secretion, and vesicular transport	Tim44-like domain	Mitochondrial import inner membrane translocase subunit TIM44-2 OS=Arabidopsis thaliana OX=3702 GN=TIM44-2 PE=1 SV=1	O	Posttranslational modification, protein turnover, chaperones	mitochondrial import inner membrane translocase subunit TIM44 family protein [Populus trichocarpa]
ptc-miR1446b	PAYG004975	down	[Q]	Secondary metabolites biosynthesis, transport and catabolism	Cellular Component: chloroplast (GO:0009507);; Biological Process: suberin biosynthetic process (GO:0010345);; Biological Process: pollen exine formation (GO:0010584);; Biological Process: long-chain fatty-acyl-CoA metabolic process (GO:0035336);; Biological Process: oxidation-reduction process (GO:0055114);; Molecular Function: fatty-acyl-CoA reductase (alcohol-forming) activity (GO:0080019);;	K13356|7.96649e-87|pop:POPTR_0006s21100g|K13356 alcohol-forming fatty acyl-CoA reductase [EC:1.2.1.84] | (RefSeq) POPTRDRAFT_866086; Male sterility protein 2	Peroxisome (ko04146)	[I]	Lipid transport and metabolism	Male sterility protein	Fatty acyl-CoA reductase 2 OS=Arabidopsis thaliana OX=3702 GN=FAR2 PE=1 SV=2	S	Function unknown	Male sterility protein 2 [Populus trichocarpa]
ptc-miR1446b	PAYG030563	down	--	--	--	--	--	--	--	--	--	--	--	hypothetical protein POPTR_0006s01090g [Populus trichocarpa]
ptc-miR1446b	PAYG008399	down	[T]	Signal transduction mechanisms	Molecular Function: protein kinase activity (GO:0004672);; Molecular Function: ubiquitin-protein transferase activity (GO:0004842);; Molecular Function: ATP binding (GO:0005524);; Biological Process: protein phosphorylation (GO:0006468);; Biological Process: response to stress (GO:0006950);; Biological Process: protein ubiquitination (GO:0016567);;	--	--	--	--	Protein tyrosine kinase;; Protein kinase domain;; U-box domain	U-box domain-containing protein 33 OS=Arabidopsis thaliana OX=3702 GN=PUB33 PE=2 SV=2	T	Signal transduction mechanisms	hypothetical protein POPTR_001G239100v3 [Populus trichocarpa]
ptc-miR1446b	PAYG025226	down	[E]	Amino acid transport and metabolism	Molecular Function: glutamate-ammonia ligase activity (GO:0004356);; Molecular Function: ATP binding (GO:0005524);; Biological Process: glutamine biosynthetic process (GO:0006542);;	K01915|0|pop:POPTR_0008s20460g|K01915 glutamine synthetase [EC:6.3.1.2] | (RefSeq) POPTRDRAFT_820914; glutamine synthetase family protein	Biosynthesis of amino acids (ko01230)	[E]	Amino acid transport and metabolism	Glutamine synthetase, catalytic domain;; Glutamine synthetase, beta-Grasp domain	Glutamine synthetase, chloroplastic OS=Daucus carota OX=4039 GN=GLN2 PE=2 SV=1	E	Amino acid transport and metabolism	glutamine synthetase family protein [Populus trichocarpa]
ptc-miR1446b	PAYG000895	down	--	--	Cellular Component: membrane (GO:0016020);;	--	--	--	--	--	Sulfite exporter TauE/SafE family protein 5 OS=Arabidopsis thaliana OX=3702 GN=At4g21250 PE=2 SV=1	S	Function unknown	hypothetical protein POPTR_0011s03350g [Populus trichocarpa]
ptc-miR1446b	PAYG011525	down	[T]	Signal transduction mechanisms	Molecular Function: ubiquitin-protein transferase activity (GO:0004842);; Cellular Component: nucleus (GO:0005634);; Cellular Component: cytoplasm (GO:0005737);; Biological Process: protein ubiquitination (GO:0016567);; Molecular Function: ligase activity (GO:0016874);;	--	--	[S]	Function unknown	Armadillo/beta-catenin-like repeat;; U-box domain;; HEAT repeats;; Armadillo-like;; Kinesin-associated protein (KAP)	U-box domain-containing protein 15 OS=Arabidopsis thaliana OX=3702 GN=PUB15 PE=2 SV=2	S	Function unknown	hypothetical protein POPTR_009G165900v3 [Populus trichocarpa]
ptc-miR1446b	PAYG009510	down	--	--	Molecular Function: magnesium ion transmembrane transporter activity (GO:0015095);; Biological Process: magnesium ion transport (GO:0015693);; Cellular Component: integral component of membrane (GO:0016021);; Biological Process: magnesium ion transmembrane transport (GO:1903830);;	K16075|0|pop:POPTR_0003s18180g|K16075 magnesium transporter | (RefSeq) POPTRDRAFT_554895; hypothetical protein	--	[P]	Inorganic ion transport and metabolism	CorA-like Mg2+ transporter protein	Magnesium transporter MRS2-1 OS=Arabidopsis thaliana OX=3702 GN=MRS2-1 PE=2 SV=1	U	Intracellular trafficking, secretion, and vesicular transport	hypothetical protein POPTR_0003s18180g [Populus trichocarpa]
ptc-miR1446b	PAYG012066	down	--	--	--	--	--	[GMW]	--	Exostosin family	Probable xyloglucan galactosyltransferase GT19 OS=Arabidopsis thaliana OX=3702 GN=GT19 PE=2 SV=1	S	Function unknown	PREDICTED: xyloglucan galactosyltransferase KATAMARI1 homolog [Populus euphratica]
ptc-miR1446b	PAYG022003	down	--	--	Biological Process: flavonoid biosynthetic process (GO:0009813);; Cellular Component: intracellular membrane-bounded organelle (GO:0043231);; Biological Process: flavonoid glucuronidation (GO:0052696);; Molecular Function: quercetin 3-O-glucosyltransferase activity (GO:0080043);; Molecular Function: quercetin 7-O-glucosyltransferase activity (GO:0080044);;	--	--	[GC]	--	UDP-glucoronosyl and UDP-glucosyl transferase	UDP-glycosyltransferase 79B30 OS=Glycine max OX=3847 GN=FG3 PE=1 SV=2	S	Function unknown	PREDICTED: anthocyanidin 3-O-glucoside 2&apos;&apos;-O-glucosyltransferase-like [Populus euphratica]
ptc-miR1446b	PAYG034591	down	--	--	Molecular Function: DNA binding (GO:0003677);; Molecular Function: transcription factor activity, sequence-specific DNA binding (GO:0003700);; Cellular Component: nucleus (GO:0005634);; Biological Process: regulation of transcription, DNA-templated (GO:0006355);; Biological Process: multicellular organism development (GO:0007275);;	K09285|0|pop:POPTR_0016s05670g|K09285 AP2-like factor, ANT lineage | (RefSeq) POPTRDRAFT_825118; hypothetical protein	--	--	--	AP2 domain	AP2-like ethylene-responsive transcription factor At2g41710 OS=Arabidopsis thaliana OX=3702 GN=At2g41710 PE=2 SV=2	K	Transcription	hypothetical protein POPTR_016G056400v3 [Populus trichocarpa]
ptc-miR1446b	PAYG028584	down	--	--	Cellular Component: nuclear pore (GO:0005643);; Cellular Component: cytosol (GO:0005829);; Molecular Function: Ran GTPase binding (GO:0008536);; Biological Process: positive regulation of protein export from nucleus (GO:0046827);; Molecular Function: R-SMAD binding (GO:0070412);;	K15304|1.61149e-147|pop:POPTR_0003s05510g|K15304 Ran-binding protein 3 | (RefSeq) POPTRDRAFT_1073468; Ran-binding protein 1 domain-containing	--	[U]	Intracellular trafficking, secretion, and vesicular transport	RanBP1 domain;; NUP50 (Nucleoporin 50 kDa)	Nuclear pore complex protein NUP50A OS=Arabidopsis thaliana OX=3702 GN=NUP50A PE=1 SV=1	U	Intracellular trafficking, secretion, and vesicular transport	hypothetical protein POPTR_0003s05510g [Populus trichocarpa]
ptc-miR1446b	PAYG009452	down	[N]	Cell motility	Cellular Component: integral component of membrane (GO:0016021);; Molecular Function: cellulose synthase (UDP-forming) activity (GO:0016760);; Biological Process: cellulose biosynthetic process (GO:0030244);; Biological Process: cell wall organization (GO:0071555);;	K20924|0|pop:POPTR_0003s17630g|K20924 cellulose synthase-like protein [EC:2.4.1.-] | (RefSeq) POPTRDRAFT_757958; cellulose synthase family protein	--	--	--	Cellulose synthase;; Glycosyl transferase family group 2	Cellulose synthase-like protein D1 OS=Arabidopsis thaliana OX=3702 GN=CSLD1 PE=2 SV=1	M	Cell wall/membrane/envelope biogenesis	cellulose synthase-like protein D9 [Populus tomentosa]
ptc-miR1446b	PAYG009780	down	[T]	Signal transduction mechanisms	Molecular Function: transmembrane receptor protein tyrosine kinase activity (GO:0004714);; Molecular Function: ATP binding (GO:0005524);; Cellular Component: integral component of membrane (GO:0016021);; Biological Process: peptidyl-tyrosine phosphorylation (GO:0018108);;	--	--	--	--	Protein kinase domain;; Protein tyrosine kinase;; LysM domain	Protein LYK5 OS=Arabidopsis thaliana OX=3702 GN=LYK5 PE=2 SV=1	T	Signal transduction mechanisms	kinase family protein [Populus trichocarpa]
ptc-miR1446b	PAYG017676	down	[TK]	Signal transduction mechanisms ;; Transcription	Biological Process: phosphorelay signal transduction system (GO:0000160);; Cellular Component: intracellular (GO:0005622);;	--	--	[T]	Signal transduction mechanisms	Response regulator receiver domain	Two-component response regulator ORR42 OS=Oryza sativa subsp. japonica OX=39947 GN=RR42 PE=3 SV=2	T	Signal transduction mechanisms	hypothetical protein POPTR_0001s14400g [Populus trichocarpa]
ptc-miR1446b	PAYG018493	down	--	--	--	--	--	--	--	NPH3 family;; BTB/POZ domain	BTB/POZ domain-containing protein NPY2 OS=Arabidopsis thaliana OX=3702 GN=NPY2 PE=2 SV=1	S	Function unknown	phototropic-responsive NPH3 family protein [Populus tomentosa]
ptc-miR1446b	PAYG002361	down	--	--	Molecular Function: protein phosphatase inhibitor activity (GO:0004864);; Molecular Function: receptor activity (GO:0004872);; Cellular Component: nucleus (GO:0005634);; Cellular Component: cytoplasm (GO:0005737);; Biological Process: defense response (GO:0006952);; Biological Process: response to biotic stimulus (GO:0009607);; Biological Process: abscisic acid-activated signaling pathway (GO:000…	--	--	--	--	Pathogenesis-related protein Bet v I family	Major allergen Pru av 1 OS=Prunus avium OX=42229 GN=PRUA1 PE=1 SV=1	S	Function unknown	hypothetical protein POPTR_0008s23090g [Populus trichocarpa]
ptc-miR1446b	PAYG011760	down	--	--	Molecular Function: GTPase activity (GO:0003924);; Molecular Function: GTP binding (GO:0005525);;	--	--	[UR]	--	Dynamin family;; Dynamin central region;; Dynamin GTPase effector domain;; 50S ribosome-binding GTPase	Dynamin-related protein 1E OS=Arabidopsis thaliana OX=3702 GN=DRP1E PE=1 SV=1	S	Function unknown	hypothetical protein POPTR_002G135100v3 [Populus trichocarpa]
ptc-miR1446b	PAYG036761	down	--	--	Molecular Function: magnesium ion transmembrane transporter activity (GO:0015095);; Biological Process: magnesium ion transport (GO:0015693);; Cellular Component: integral component of membrane (GO:0016021);; Biological Process: magnesium ion transmembrane transport (GO:1903830);;	K16075|0|pop:POPTR_0010s16570g|K16075 magnesium transporter | (RefSeq) POPTRDRAFT_566926; magnesium transporter CorA-like family protein	--	[P]	Inorganic ion transport and metabolism	CorA-like Mg2+ transporter protein	Magnesium transporter MRS2-5 OS=Arabidopsis thaliana OX=3702 GN=MRS2-5 PE=2 SV=1	U	Intracellular trafficking, secretion, and vesicular transport	magnesium transporter CorA-like family protein [Populus trichocarpa]
ptc-miR1446b	PAYG014859	down	--	--	Cellular Component: nucleus (GO:0005634);; Cellular Component: cytoplasm (GO:0005737);; Cellular Component: plasma membrane (GO:0005886);; Biological Process: response to abscisic acid (GO:0009737);; Biological Process: negative regulation of seed germination (GO:0010187);;	--	--	[S]	Function unknown	Armadillo/beta-catenin-like repeat;; BTB/POZ domain;; HEAT repeats;; Spinocerebellar ataxia type 10 protein domain	ARM REPEAT PROTEIN INTERACTING WITH ABF2 OS=Arabidopsis thaliana OX=3702 GN=ARIA PE=1 SV=2	S	Function unknown	armadillo/beta-catenin repeat family protein [Populus trichocarpa]
ptc-miR1446b	PAYG014879	down	--	--	--	--	--	[I]	Lipid transport and metabolism	CRAL/TRIO domain	Patellin-6 OS=Arabidopsis thaliana OX=3702 GN=PATL6 PE=2 SV=1	S	Function unknown	hypothetical protein POPTR_008G152100v3 [Populus trichocarpa]
ptc-miR1446b	PAYG026347	down	--	--	Molecular Function: magnesium ion transmembrane transporter activity (GO:0015095);; Biological Process: magnesium ion transport (GO:0015693);; Cellular Component: integral component of membrane (GO:0016021);; Biological Process: magnesium ion transmembrane transport (GO:1903830);;	K16075|0|pop:POPTR_0003s18180g|K16075 magnesium transporter | (RefSeq) POPTRDRAFT_554895; hypothetical protein	--	[P]	Inorganic ion transport and metabolism	CorA-like Mg2+ transporter protein	Magnesium transporter MRS2-1 OS=Arabidopsis thaliana OX=3702 GN=MRS2-1 PE=2 SV=1	U	Intracellular trafficking, secretion, and vesicular transport	PREDICTED: magnesium transporter MRS2-1 isoform X2 [Populus euphratica]
ptc-miR1446b	PAYG025541	down	[P]	Inorganic ion transport and metabolism	Cellular Component: vacuolar membrane (GO:0005774);; Biological Process: cell tip growth (GO:0009932);; Molecular Function: potassium ion transmembrane transporter activity (GO:0015079);; Cellular Component: integral component of membrane (GO:0016021);; Biological Process: potassium ion transmembrane transport (GO:0071805);;	K03549|0|pop:POPTR_0002s23850g|K03549 KUP system potassium uptake protein | (RefSeq) POPTRDRAFT_816880; potassium transporter family protein	--	--	--	K+ potassium transporter;; Protein tyrosine kinase;; Protein kinase domain	Potassium transporter 4 OS=Arabidopsis thaliana OX=3702 GN=POT4 PE=1 SV=2	P	Inorganic ion transport and metabolism	potassium transporter family protein [Populus trichocarpa]
ptc-miR1446b	PAYG019027	down	--	--	Cellular Component: chromosome, centromeric region (GO:0000775);; Cellular Component: vacuolar membrane (GO:0005774);; Cellular Component: plasma membrane (GO:0005886);; Biological Process: mitotic cell cycle (GO:0007067);;	K11548|0|pop:POPTR_0017s07050g|K11548 kinetochore protein Nuf2 | (RefSeq) POPTRDRAFT_577300; hypothetical protein	--	[D]	Cell cycle control, cell division, chromosome partitioning	Nuf2 family	--	S	Function unknown	hypothetical protein POPTR_0017s07050g [Populus trichocarpa]
ptc-miR1446b	PAYG020097	down	[E]	Amino acid transport and metabolism	Molecular Function: serine-type carboxypeptidase activity (GO:0004185);; Cellular Component: integral component of membrane (GO:0016021);; Biological Process: proteolysis involved in cellular protein catabolic process (GO:0051603);;	K16297|0|pop:POPTR_0002s07260g|K16297 serine carboxypeptidase-like clade II [EC:3.4.16.-] | (RefSeq) POPTRDRAFT_551354; serine carboxypeptidase S10 family protein	--	[OE]	--	Serine carboxypeptidase	Serine carboxypeptidase-like 42 OS=Arabidopsis thaliana OX=3702 GN=SCPL42 PE=2 SV=1	E	Amino acid transport and metabolism	serine carboxypeptidase S10 family protein [Populus trichocarpa]
ptc-miR1446b	PAYG021624	down	--	--	--	--	--	[KTDL]	--	BRCT domain, a BRCA1 C-terminus domain;; BRCA1 C Terminus (BRCT) domain;; Acetyltransferase (GNAT) family	--	S	Function unknown	hypothetical protein POPTR_006G045100v3 [Populus trichocarpa]
ptc-miR1446b	PAYG008046	down	--	--	Molecular Function: RNA polymerase II regulatory region sequence-specific DNA binding (GO:0000977);; Molecular Function: transcription factor activity, sequence-specific DNA binding (GO:0003700);; Cellular Component: nucleus (GO:0005634);; Biological Process: regulation of transcription from RNA polymerase II promoter (GO:0006357);; Molecular Function: protein dimerization activity (GO:0046983);;	--	--	--	--	--	Protein NLP8 OS=Arabidopsis thaliana OX=3702 GN=NLP8 PE=2 SV=1	S	Function unknown	hypothetical protein POPTR_0017s05100g [Populus trichocarpa]
ptc-miR1446b	PAYG002779	down	--	--	Molecular Function: motor activity (GO:0003774);; Molecular Function: actin binding (GO:0003779);; Molecular Function: ATP binding (GO:0005524);; Biological Process: trichome morphogenesis (GO:0010090);; Cellular Component: myosin complex (GO:0016459);; Molecular Function: identical protein binding (GO:0042802);; Biological Process: gynoecium development (GO:0048467);; Biological Process: Golgi l…	K10357|0|pop:POPTR_0001s20640g|K10357 myosin V | (RefSeq) plant myosin MYS1 family protein	--	[Z]	Cytoskeleton	Myosin head (motor domain);; DIL domain;; IQ calmodulin-binding motif	Myosin-17 OS=Arabidopsis thaliana OX=3702 GN=XI-K PE=1 SV=2	Z	Cytoskeleton	hypothetical protein POPTR_001G199200v3 [Populus trichocarpa]
ptc-miR1446b	PAYG014961	down	[R]	General function prediction only	Biological Process: rRNA processing (GO:0006364);; Molecular Function: snoRNA binding (GO:0030515);; Cellular Component: small-subunit processome (GO:0032040);;	K14793|0|pop:POPTR_0005s06230g|K14793 ribosomal RNA-processing protein 9 | (RefSeq) POPTRDRAFT_558393; hypothetical protein	--	[A]	RNA processing and modification	WD domain, G-beta repeat;; Anaphase-promoting complex subunit 4 WD40 domain	U3 snoRNP-associated protein-like EMB2271 OS=Arabidopsis thaliana OX=3702 GN=EMB2271 PE=2 SV=1	S	Function unknown	transducin family protein [Populus trichocarpa]
ptc-miR1446b	PAYG013963	down	--	--	--	--	--	--	--	Filament-like plant protein, long coiled-coil	Filament-like plant protein (Fragment) OS=Solanum lycopersicum OX=4081 GN=FPP PE=1 SV=1	S	Function unknown	hypothetical protein POPTR_005G070400v3 [Populus trichocarpa]
ptc-miR1446b	PAYG025972	down	--	--	Cellular Component: chromosome, centromeric region (GO:0000775);; Cellular Component: vacuolar membrane (GO:0005774);; Cellular Component: plasma membrane (GO:0005886);; Biological Process: mitotic cell cycle (GO:0007067);;	K11548|0|pop:POPTR_0007s03160g|K11548 kinetochore protein Nuf2 | (RefSeq) POPTRDRAFT_562364; hypothetical protein	--	[D]	Cell cycle control, cell division, chromosome partitioning	Nuf2 family	--	S	Function unknown	hypothetical protein POPTR_0007s03160g [Populus trichocarpa]
ptc-miR1446b	PAYG033325	down	--	--	Cellular Component: cytoplasm (GO:0005737);; Molecular Function: glycolipid transporter activity (GO:0017089);; Biological Process: glycolipid transport (GO:0046836);; Molecular Function: glycolipid binding (GO:0051861);;	--	--	[S]	Function unknown	Glycolipid transfer protein (GLTP)	Accelerated cell death 11 OS=Arabidopsis thaliana OX=3702 GN=ACD11 PE=1 SV=1	U	Intracellular trafficking, secretion, and vesicular transport	accelerated cell death 11 family protein [Populus trichocarpa]
ptc-miR1446b	PAYG021511	down	--	--	--	--	--	--	--	--	--	--	--	PREDICTED: uncharacterized protein LOC105120606 [Populus euphratica]
ptc-miR1446b	PAYG022804	down	--	--	Molecular Function: DNA binding (GO:0003677);; Molecular Function: zinc ion binding (GO:0008270);;	--	--	[R]	General function prediction only	A20-like zinc finger;; AN1-like Zinc finger	Zinc finger A20 and AN1 domain-containing stress-associated protein 8 OS=Oryza sativa subsp. japonica OX=39947 GN=SAP8 PE=2 SV=1	S	Function unknown	zinc finger family protein [Populus trichocarpa]
ptc-miR1446b	PAYG019301	down	--	--	Molecular Function: oxidoreductase activity, acting on single donors with incorporation of molecular oxygen, incorporation of two atoms of oxygen (GO:0016702);; Biological Process: oxylipin biosynthetic process (GO:0031408);; Molecular Function: metal ion binding (GO:0046872);; Biological Process: oxidation-reduction process (GO:0055114);;	K15718|0|pop:POPTR_0005s03580g|K15718 linoleate 9S-lipoxygenase [EC:1.13.11.58] | (RefSeq) hypothetical protein	Linoleic acid metabolism (ko00591)	--	--	Lipoxygenase;; PLAT/LH2 domain	Probable linoleate 9S-lipoxygenase 5 OS=Solanum tuberosum OX=4113 GN=LOX1.5 PE=2 SV=1	S	Function unknown	hypothetical protein POPTR_0005s03580g [Populus trichocarpa]
ptc-miR1446b	PAYG004336	down	--	--	Molecular Function: RNA polymerase II regulatory region sequence-specific DNA binding (GO:0000977);; Molecular Function: transcription factor activity, sequence-specific DNA binding (GO:0003700);; Molecular Function: endopeptidase activity (GO:0004175);; Cellular Component: nucleus (GO:0005634);; Biological Process: regulation of transcription from RNA polymerase II promoter (GO:0006357);; Biolog…	--	--	--	--	Ulp1 protease family, C-terminal catalytic domain	Protein NLP8 OS=Arabidopsis thaliana OX=3702 GN=NLP8 PE=2 SV=1	S	Function unknown	hypothetical protein POPTR_0017s05100g [Populus trichocarpa]
ptc-miR1446b	PAYG001539	down	--	--	Molecular Function: inositol-1,4,5-trisphosphate 3-kinase activity (GO:0008440);; Biological Process: phosphorylation (GO:0016310);;	K00915|0|pop:POPTR_0012s11320g|K00915 inositol-polyphosphate multikinase [EC:2.7.1.140 2.7.1.151] | (RefSeq) POPTRDRAFT_423081; hypothetical protein	Phosphatidylinositol signaling system (ko04070)	[KIT]	--	Inositol polyphosphate kinase	Inositol polyphosphate multikinase beta OS=Arabidopsis thaliana OX=3702 GN=IPK2b PE=1 SV=1	T	Signal transduction mechanisms	hypothetical protein POPTR_0012s11320g [Populus trichocarpa]
ptc-miR1446e	PAYG016825	down	[R]	General function prediction only	Cellular Component: integral component of membrane (GO:0016021);;	--	--	--	--	short chain dehydrogenase;; Enoyl-(Acyl carrier protein) reductase;; KR domain	Very-long-chain 3-oxoacyl-CoA reductase 1 OS=Arabidopsis thaliana OX=3702 GN=KCR1 PE=1 SV=1	S	Function unknown	hypothetical protein POPTR_008G181700v3 [Populus trichocarpa]
ptc-miR1446e	PAYG029939	down	--	--	Molecular Function: nucleic acid binding (GO:0003676);; Molecular Function: poly(A)-specific ribonuclease activity (GO:0004535);; Cellular Component: nucleus (GO:0005634);; Biological Process: RNA phosphodiester bond hydrolysis, exonucleolytic (GO:0090503);;	K01148|0|pop:POPTR_0014s01880g|K01148 poly(A)-specific ribonuclease [EC:3.1.13.4] | (RefSeq) POPTRDRAFT_572061; hypothetical protein	RNA degradation (ko03018)	[L]	Replication, recombination and repair	CAF1 family ribonuclease	Poly(A)-specific ribonuclease PARN-like OS=Arabidopsis thaliana OX=3702 GN=At3g25430 PE=2 SV=1	S	Function unknown	hypothetical protein POPTR_014G177400v3 [Populus trichocarpa]
ptc-miR1446e	PAYG012463	down	--	--	--	--	--	--	--	--	Protein MODIFIER OF SNC1 1 OS=Arabidopsis thaliana OX=3702 GN=MOS1 PE=1 SV=2	S	Function unknown	hypothetical protein POPTR_015G079800v3 [Populus trichocarpa]
ptc-miR1446e	PAYG002362	down	--	--	Molecular Function: protein phosphatase inhibitor activity (GO:0004864);; Molecular Function: receptor activity (GO:0004872);; Cellular Component: nucleus (GO:0005634);; Cellular Component: cytoplasm (GO:0005737);; Biological Process: defense response (GO:0006952);; Biological Process: response to biotic stimulus (GO:0009607);; Biological Process: abscisic acid-activated signaling pathway (GO:000…	--	--	--	--	Pathogenesis-related protein Bet v I family	Major allergen Pru av 1 OS=Prunus avium OX=42229 GN=PRUA1 PE=1 SV=1	S	Function unknown	hypothetical protein POPTR_0008s23090g [Populus trichocarpa]
ptc-miR1446e	PAYG013189	down	--	--	Molecular Function: metal ion binding (GO:0046872);;	--	--	[R]	General function prediction only	C2H2-type zinc finger;; C2H2-type zinc finger;; Zinc-finger double-stranded RNA-binding	Zinc finger protein ZAT4 OS=Arabidopsis thaliana OX=3702 GN=ZAT4 PE=2 SV=1	S	Function unknown	zinc finger family protein [Populus trichocarpa]
ptc-miR1446e	PAYG003243	down	--	--	--	K14819|5.44864e-59|pop:POPTR_0004s05550g|K14819 dual specificity phosphatase 12 [EC:3.1.3.16 3.1.3.48] | (RefSeq) POPTRDRAFT_859125; dual specificity protein phosphatase	--	[V]	Defense mechanisms	--	Probable inactive dual specificity protein phosphatase-like At4g18593 OS=Arabidopsis thaliana OX=3702 GN=At4g18593 PE=2 SV=1	T	Signal transduction mechanisms	hypothetical protein POPTR_004G056600v3 [Populus trichocarpa]
ptc-miR1446e	PAYG011976	down	[E]	Amino acid transport and metabolism	Molecular Function: magnesium ion binding (GO:0000287);; Molecular Function: shikimate kinase activity (GO:0004765);; Biological Process: aromatic amino acid family biosynthetic process (GO:0009073);; Cellular Component: chloroplast stroma (GO:0009570);; Biological Process: chloroplast organization (GO:0009658);; Biological Process: thylakoid membrane organization (GO:0010027);; Biological Proces…	K00891|6.73837e-168|pop:POPTR_0017s08970g|K00891 shikimate kinase [EC:2.7.1.71] | (RefSeq) shikimate kinase family protein	Biosynthesis of amino acids (ko01230)	--	--	Shikimate kinase	Probable inactive shikimate kinase like 1, chloroplastic OS=Arabidopsis thaliana OX=3702 GN=SKL1 PE=2 SV=1	E	Amino acid transport and metabolism	hypothetical protein POPTR_017G062800v3 [Populus trichocarpa]
ptc-miR1446e	PAYG008353	down	[K]	Transcription	--	--	--	--	--	Uncharacterized ACR, COG1678	--	K	Transcription	hypothetical protein POPTR_0019s10190g [Populus trichocarpa]
ptc-miR1446e	PAYG035531	down	--	--	Molecular Function: nucleic acid binding (GO:0003676);; Molecular Function: ribonuclease activity (GO:0004540);; Cellular Component: nucleus (GO:0005634);; Biological Process: RNA modification (GO:0009451);; Cellular Component: chloroplast (GO:0009507);; Biological Process: mRNA metabolic process (GO:0016071);;	K01148|8.01213e-24|pop:POPTR_0014s175702|K01148 poly(A)-specific ribonuclease [EC:3.1.13.4] | (RefSeq) hypothetical protein	RNA degradation (ko03018)	[L]	Replication, recombination and repair	--	Poly(A)-specific ribonuclease PARN-like OS=Arabidopsis thaliana OX=3702 GN=At3g25430 PE=2 SV=1	S	Function unknown	hypothetical protein POPTR_0014s175702g, partial [Populus trichocarpa]
ptc-miR1446e	PAYG030700	down	--	--	--	--	--	[GMW]	--	Exostosin family	Probable xyloglucan galactosyltransferase GT19 OS=Arabidopsis thaliana OX=3702 GN=GT19 PE=2 SV=1	S	Function unknown	hypothetical protein POPTR_001G120800v3 [Populus trichocarpa]
ptc-miR1446e	PAYG016795	down	--	--	Molecular Function: RNA polymerase II regulatory region sequence-specific DNA binding (GO:0000977);; Molecular Function: transcription factor activity, sequence-specific DNA binding (GO:0003700);; Cellular Component: nucleus (GO:0005634);; Biological Process: regulation of transcription from RNA polymerase II promoter (GO:0006357);;	--	--	--	--	--	Protein NLP8 OS=Arabidopsis thaliana OX=3702 GN=NLP8 PE=2 SV=1	S	Function unknown	NIN-like protein 2 [Populus trichocarpa]
ptc-miR1446e	PAYG020607	down	[E]	Amino acid transport and metabolism	Molecular Function: protein serine/threonine kinase activity (GO:0004674);; Molecular Function: ATP binding (GO:0005524);; Cellular Component: cytosol (GO:0005829);; Biological Process: protein phosphorylation (GO:0006468);;	K08856|0|pop:POPTR_0015s06550g|K08856 serine/threonine kinase 16 [EC:2.7.11.1] | (RefSeq) hypothetical protein	--	[KIT]	--	Protein kinase domain;; Protein tyrosine kinase	Serine/threonine-protein kinase Aurora-2 OS=Arabidopsis thaliana OX=3702 GN=AUR2 PE=2 SV=2	T	Signal transduction mechanisms	hypothetical protein POPTR_0015s06550g [Populus trichocarpa]
ptc-miR1446e	PAYG039116	down	[L]	Replication, recombination and repair	Molecular Function: DNA clamp loader activity (GO:0003689);; Cellular Component: DNA replication factor C complex (GO:0005663);; Biological Process: DNA-dependent DNA replication (GO:0006261);;	K10756|0|pop:POPTR_0014s17680g|K10756 replication factor C subunit 3/5 | (RefSeq) POPTRDRAFT_775272; hypothetical protein	Mismatch repair (ko03430)	[DL]	--	--	Replication factor C subunit 3 OS=Arabidopsis thaliana OX=3702 GN=RFC3 PE=2 SV=1	L	Replication, recombination and repair	hypothetical protein POPTR_0014s17680g [Populus trichocarpa]
ptc-miR1446e	PAYG009370	down	--	--	--	--	--	--	--	--	--	S	Function unknown	PREDICTED: uncharacterized protein LOC105124124 [Populus euphratica]
ptc-miR1446e	PAYG007416	down	--	--	Molecular Function: nucleic acid binding (GO:0003676);; Molecular Function: metal ion binding (GO:0046872);;	--	--	[A]	RNA processing and modification	G-patch domain	Zinc finger CCCH domain-containing protein 22 OS=Arabidopsis thaliana OX=3702 GN=At2g24830 PE=2 SV=1	K	Transcription	PREDICTED: zinc finger CCCH domain-containing protein 22-like [Populus euphratica]
ptc-miR1446e	PAYG026343	down	--	;;	Molecular Function: protein serine/threonine kinase activity (GO:0004674);; Molecular Function: ATP binding (GO:0005524);; Cellular Component: plasma membrane (GO:0005886);; Biological Process: protein phosphorylation (GO:0006468);; Cellular Component: integral component of membrane (GO:0016021);;	--	--	[T]	Signal transduction mechanisms	Protein kinase domain;; Protein tyrosine kinase	Putative receptor-like protein kinase At1g80870 OS=Arabidopsis thaliana OX=3702 GN=At1g80870 PE=3 SV=1	T	Signal transduction mechanisms	PREDICTED: putative receptor-like protein kinase At1g80870 [Populus euphratica]
ptc-miR1446e	PAYG004341	down	--	--	Molecular Function: RNA polymerase II regulatory region sequence-specific DNA binding (GO:0000977);; Molecular Function: transcription factor activity, sequence-specific DNA binding (GO:0003700);; Molecular Function: endopeptidase activity (GO:0004175);; Cellular Component: nucleus (GO:0005634);; Biological Process: regulation of transcription from RNA polymerase II promoter (GO:0006357);; Biolog…	--	--	--	--	Ulp1 protease family, C-terminal catalytic domain	Protein NLP8 OS=Arabidopsis thaliana OX=3702 GN=NLP8 PE=2 SV=1	S	Function unknown	hypothetical protein POPTR_T078500v3 [Populus trichocarpa]
ptc-miR1446e	PAYG024209	down	[K]	Transcription	--	--	--	[R]	General function prediction only	WD domain, G-beta repeat;; Nucleoporin Nup120/160	Protein JINGUBANG OS=Arabidopsis thaliana OX=3702 GN=JGB PE=1 SV=1	S	Function unknown	hypothetical protein POPTR_003G051100v3 [Populus trichocarpa]
ptc-miR1446e	PAYG025329	down	--	--	Cellular Component: intracellular non-membrane-bounded organelle (GO:0043232);; Biological Process: chromosome organization (GO:0051276);; Biological Process: positive regulation of response to DNA damage stimulus (GO:2001022);;	K11490|0|pop:POPTR_0010s01390g|K11490 condensin-2 complex subunit H2 | (RefSeq) POPTRDRAFT_229174; hypothetical protein	--	[S]	Function unknown	Condensin II complex subunit CAP-H2 or CNDH2, C-term;; Condensin II complex subunit CAP-H2 or CNDH2, N-terminal;; PF16858	Condensin-2 complex subunit H2 OS=Arabidopsis thaliana OX=3702 GN=CAPH2 PE=2 SV=1	S	Function unknown	hypothetical protein POPTR_T030400v3 [Populus trichocarpa]
ptc-miR1446e	PAYG000392	down	--	--	--	--	--	--	--	--	--	S	Function unknown	hypothetical protein POPTR_0009s04320g [Populus trichocarpa]
ptc-miR1446e	PAYG003896	down	--	--	Cellular Component: mitochondrion (GO:0005739);; Molecular Function: zinc ion binding (GO:0008270);; Biological Process: protein transport (GO:0015031);; Cellular Component: integral component of membrane (GO:0016021);;	--	--	[A]	RNA processing and modification	RING-variant domain	--	O	Posttranslational modification, protein turnover, chaperones	PREDICTED: uncharacterized protein LOC105133103 [Populus euphratica]
ptc-miR1446e	PAYG016905	down	--	--	Molecular Function: microtubule motor activity (GO:0003777);; Molecular Function: ATP binding (GO:0005524);; Cellular Component: mitochondrion (GO:0005739);; Cellular Component: kinesin complex (GO:0005871);; Biological Process: microtubule-based movement (GO:0007018);; Molecular Function: microtubule binding (GO:0008017);; Biological Process: aerobic respiration (GO:0009060);; Biological Process…	K10406|0|pop:POPTR_0011s16800g|K10406 kinesin family member C2/C3 | (RefSeq) kinesin motor family protein	--	[Z]	Cytoskeleton	Kinesin motor domain;; Microtubule binding;; Calponin homology (CH) domain	Kinesin-like protein KIN-14F OS=Arabidopsis thaliana OX=3702 GN=KIN14F PE=1 SV=2	Z	Cytoskeleton	kinesin motor family protein [Populus trichocarpa]
ptc-miR1446e	PAYG006959	down	[F]	Nucleotide transport and metabolism	Molecular Function: ribonucleoside-diphosphate reductase activity, thioredoxin disulfide as acceptor (GO:0004748);; Molecular Function: ATP binding (GO:0005524);; Cellular Component: ribonucleoside-diphosphate reductase complex (GO:0005971);; Biological Process: DNA replication (GO:0006260);; Biological Process: deoxyribonucleotide biosynthetic process (GO:0009263);; Biological Process: oxidation…	K10807|0|pop:POPTR_0007s07100g|K10807 ribonucleoside-diphosphate reductase subunit M1 [EC:1.17.4.1] | (RefSeq) POPTRDRAFT_819876; ribonucleotide reductase large subunit B family protein	Glutathione metabolism (ko00480)	[F]	Nucleotide transport and metabolism	Ribonucleotide reductase, barrel domain;; Ribonucleotide reductase, all-alpha domain;; ATP cone domain	Ribonucleoside-diphosphate reductase large subunit OS=Arabidopsis thaliana OX=3702 GN=RNR1 PE=1 SV=1	F	Nucleotide transport and metabolism	ribonucleotide reductase large subunit B family protein [Populus trichocarpa]
ptc-miR1446e	PAYG031164	down	--	--	--	K15501|0|pop:POPTR_0009s02010g|K15501 serine/threonine-protein phosphatase 6 regulatory subunit 3 | (RefSeq) POPTRDRAFT_879398; SIT4 phosphatase-associated family protein	--	[D]	Cell cycle control, cell division, chromosome partitioning	SIT4 phosphatase-associated protein	--	T	Signal transduction mechanisms	hypothetical protein POPTR_009G014700v3 [Populus trichocarpa]
ptc-miR1446e	PAYG004343	down	--	--	Molecular Function: RNA polymerase II regulatory region sequence-specific DNA binding (GO:0000977);; Molecular Function: transcription factor activity, sequence-specific DNA binding (GO:0003700);; Molecular Function: endopeptidase activity (GO:0004175);; Cellular Component: nucleus (GO:0005634);; Biological Process: regulation of transcription from RNA polymerase II promoter (GO:0006357);; Biolog…	--	--	--	--	Ulp1 protease family, C-terminal catalytic domain	Protein NLP9 OS=Arabidopsis thaliana OX=3702 GN=NLP9 PE=2 SV=1	S	Function unknown	hypothetical protein POPTR_017G021300v3 [Populus trichocarpa]
ptc-miR1446e	PAYG006951	down	--	--	Molecular Function: nucleotide binding (GO:0000166);; Molecular Function: protein serine/threonine kinase activity (GO:0004674);; Biological Process: phosphorylation (GO:0016310);;	--	--	--	--	Domain of unknown function (DUF3511)	--	T	Signal transduction mechanisms	PREDICTED: uncharacterized protein LOC105126404 isoform X1 [Populus euphratica]
ptc-miR1446e	PAYG034387	down	[P]	Inorganic ion transport and metabolism	Molecular Function: calcium:proton antiporter activity (GO:0015369);; Cellular Component: integral component of membrane (GO:0016021);; Biological Process: calcium ion transmembrane transport (GO:0070588);;	K07300|0|rcu:8287861|K07300 Ca2+:H+ antiporter | (RefSeq) vacuolar cation/proton exchanger 5	--	[P]	Inorganic ion transport and metabolism	Sodium/calcium exchanger protein	Vacuolar cation/proton exchanger 5 OS=Arabidopsis thaliana OX=3702 GN=CAX5 PE=2 SV=1	P	Inorganic ion transport and metabolism	hypothetical protein POPTR_001G469800v3 [Populus trichocarpa]
ptc-miR1446e	PAYG038968	down	--	--	--	--	--	--	--	Domain of unknown function (DUF4378);; DUF761-associated sequence motif	--	S	Function unknown	hypothetical protein POPTR_0005s10470g [Populus trichocarpa]
ptc-miR1446e	PAYG028335	down	[F]	Nucleotide transport and metabolism	Molecular Function: ribonucleoside-diphosphate reductase activity, thioredoxin disulfide as acceptor (GO:0004748);; Molecular Function: ATP binding (GO:0005524);; Cellular Component: ribonucleoside-diphosphate reductase complex (GO:0005971);; Biological Process: DNA replication (GO:0006260);; Biological Process: deoxyribonucleotide biosynthetic process (GO:0009263);; Biological Process: oxidation…	K10807|0|pop:POPTR_0005s08950g|K10807 ribonucleoside-diphosphate reductase subunit M1 [EC:1.17.4.1] | (RefSeq) POPTRDRAFT_801022; ribonucleotide reductase large subunit B family protein	Glutathione metabolism (ko00480)	[F]	Nucleotide transport and metabolism	Ribonucleotide reductase, barrel domain;; Ribonucleotide reductase, all-alpha domain;; ATP cone domain	Ribonucleoside-diphosphate reductase large subunit OS=Arabidopsis thaliana OX=3702 GN=RNR1 PE=1 SV=1	F	Nucleotide transport and metabolism	ribonucleotide reductase large subunit B family protein [Populus trichocarpa]
ptc-miR1446e	PAYG017671	down	[N]	Cell motility	Cellular Component: integral component of membrane (GO:0016021);; Molecular Function: cellulose synthase (UDP-forming) activity (GO:0016760);; Biological Process: cellulose biosynthetic process (GO:0030244);; Biological Process: cell wall organization (GO:0071555);;	K20924|0|pop:POPTR_0001s14460g|K20924 cellulose synthase-like protein [EC:2.4.1.-] | (RefSeq) POPTRDRAFT_750839; cellulose synthase family protein	--	--	--	Cellulose synthase;; Glycosyl transferase family group 2	Cellulose synthase-like protein D1 OS=Arabidopsis thaliana OX=3702 GN=CSLD1 PE=2 SV=1	M	Cell wall/membrane/envelope biogenesis	cellulose synthase-like protein D10 [Populus tomentosa]
ptc-miR1446e	PAYG008961	down	--	--	Molecular Function: transcription factor activity, sequence-specific DNA binding (GO:0003700);; Cellular Component: nucleus (GO:0005634);; Biological Process: regulation of transcription, DNA-templated (GO:0006355);; Molecular Function: sequence-specific DNA binding (GO:0043565);;	K09338|9.1279e-122|pop:POPTR_0001s11380g|K09338 homeobox-leucine zipper protein | (RefSeq) POPTRDRAFT_548258; homeobox leucine zipper family protein	--	[K]	Transcription	Homeobox domain;; Homeobox associated leucine zipper;; Homeobox KN domain	Homeobox-leucine zipper protein ATHB-7 OS=Arabidopsis thaliana OX=3702 GN=ATHB-7 PE=1 SV=2	K	Transcription	homeobox leucine zipper family protein [Populus trichocarpa]
ptc-miR1446e	PAYG023806	down	--	--	--	--	--	--	--	Filament-like plant protein, long coiled-coil	Filament-like plant protein 7 OS=Arabidopsis thaliana OX=3702 GN=FPP7 PE=3 SV=2	S	Function unknown	hypothetical protein POPTR_0009s10240g [Populus trichocarpa]
ptc-miR1446e	PAYG013493	down	--	--	--	--	--	--	--	--	Interactor of constitutive active ROPs 2, chloroplastic OS=Arabidopsis thaliana OX=3702 GN=ICR2 PE=1 SV=1	S	Function unknown	myosin heavy chain-related family protein [Populus trichocarpa]
ptc-miR1446e	PAYG014265	down	--	--	Biological Process: mRNA splicing, via spliceosome (GO:0000398);; Molecular Function: RNA binding (GO:0003723);; Cellular Component: U1 snRNP (GO:0005685);; Cellular Component: cytosol (GO:0005829);; Cellular Component: mediator complex (GO:0016592);; Cellular Component: U2-type prespliceosome (GO:0071004);;	K12821|0|pop:POPTR_0014s01360g|K12821 pre-mRNA-processing factor 40 | (RefSeq) POPTRDRAFT_572009; FF domain-containing family protein	Spliceosome (ko03040)	[A]	RNA processing and modification	FF domain;; WW domain;; Domain of unknown function (DUF4378)	Pre-mRNA-processing protein 40A OS=Arabidopsis thaliana OX=3702 GN=PRP40A PE=1 SV=1	A	RNA processing and modification	hypothetical protein POPTR_014G013100v3 [Populus trichocarpa]
ptc-miR1446e	PAYG003507	down	--	--	--	K13096|0|pop:POPTR_0001s27650g|K13096 splicing factor 4 | (RefSeq) POPTRDRAFT_549340; GAMMA RESPONSE 1 family protein	--	[R]	General function prediction only	DNA repair protein endonuclease SAE2/CtIP C-terminus	Protein gamma response 1 OS=Arabidopsis thaliana OX=3702 GN=GR1 PE=1 SV=2	S	Function unknown	GAMMA RESPONSE 1 family protein [Populus trichocarpa]
ptc-miR1446e	PAYG014005	down	[IR]	Lipid transport and metabolism ;; General function prediction only	Molecular Function: diacylglycerol kinase activity (GO:0004143);; Molecular Function: ATP binding (GO:0005524);; Cellular Component: intracellular (GO:0005622);; Biological Process: protein kinase C-activating G-protein coupled receptor signaling pathway (GO:0007205);; Cellular Component: integral component of membrane (GO:0016021);; Biological Process: phosphorylation (GO:0016310);; Biological P…	K00901|0|pop:POPTR_0005s07190g|K00901 diacylglycerol kinase (ATP) [EC:2.7.1.107] | (RefSeq) POPTRDRAFT_715832; diacylglycerol kinase family protein	Phosphatidylinositol signaling system (ko04070)	[IT]	--	Diacylglycerol kinase accessory domain;; Diacylglycerol kinase catalytic domain;; Phorbol esters/diacylglycerol binding domain (C1 domain)	Diacylglycerol kinase 2 OS=Arabidopsis thaliana OX=3702 GN=DGK2 PE=1 SV=1	I	Lipid transport and metabolism	hypothetical protein POPTR_005G070900v3 [Populus trichocarpa]
ptc-miR1446e	PAYG001751	down	[I]	Lipid transport and metabolism	Cellular Component: mitochondrial inner membrane (GO:0005743);; Biological Process: protein import into mitochondrial matrix (GO:0030150);; Molecular Function: chaperone binding (GO:0051087);;	K17804|0|pop:POPTR_0005s24590g|K17804 mitochondrial import inner membrane translocase subunit TIM44 | (RefSeq) POPTRDRAFT_831627; mitochondrial import inner membrane translocase subunit TIM44 family protein	--	[U]	Intracellular trafficking, secretion, and vesicular transport	Tim44-like domain	Mitochondrial import inner membrane translocase subunit TIM44-2 OS=Arabidopsis thaliana OX=3702 GN=TIM44-2 PE=1 SV=1	O	Posttranslational modification, protein turnover, chaperones	hypothetical protein POPTR_005G224500v3 [Populus trichocarpa]
ptc-miR1446e	PAYG032224	down	[I]	Lipid transport and metabolism	Molecular Function: methyltransferase activity (GO:0008168);; Biological Process: methylation (GO:0032259);;	--	--	--	--	SAM dependent carboxyl methyltransferase	Salicylate/benzoate carboxyl methyltransferase OS=Arabidopsis thaliana OX=3702 GN=BSMT1 PE=1 SV=1	S	Function unknown	S-adenosyl-L-methionine:carboxyl methyltransferase family protein [Populus trichocarpa]
ptc-miR1446e	PAYG009856	down	--	--	--	--	--	[R]	General function prediction only	HMG (high mobility group) box;; HMG-box domain	High mobility group B protein 3 OS=Arabidopsis thaliana OX=3702 GN=HMGB3 PE=1 SV=1	B	Chromatin structure and dynamics	PREDICTED: high mobility group B protein 3-like [Populus euphratica]
ptc-miR1446e	PAYG018922	down	--	--	Molecular Function: 1-phosphatidylinositol 4-kinase activity (GO:0004430);; Molecular Function: phosphatidylinositol-4,5-bisphosphate binding (GO:0005546);; Cellular Component: plasma membrane (GO:0005886);; Biological Process: protein phosphorylation (GO:0006468);; Cellular Component: plasmodesma (GO:0009506);; Biological Process: phosphatidylinositol phosphorylation (GO:0046854);; Biological Pr…	K00888|0|pop:POPTR_0009s11660g|K00888 phosphatidylinositol 4-kinase A [EC:2.7.1.67] | (RefSeq) POPTRDRAFT_557279; phosphatidylinositol 4-kinase family protein	Phosphatidylinositol signaling system (ko04070)	[T]	Signal transduction mechanisms	Phosphatidylinositol 3- and 4-kinase;; Phosphoinositide 3-kinase family, accessory domain (PIK domain)	Phosphatidylinositol 4-kinase alpha 1 OS=Arabidopsis thaliana OX=3702 GN=PI4KA1 PE=1 SV=2	BDLTU	--	phosphatidylinositol 4-kinase family protein [Populus trichocarpa]
ptc-miR1446e	PAYG018642	down	--	--	Biological Process: intra-Golgi vesicle-mediated transport (GO:0006891);; Cellular Component: Golgi transport complex (GO:0017119);;	K20292|1.45553e-20|pop:POPTR_0005s22560g|K20292 conserved oligomeric Golgi complex subunit 5 | (RefSeq) POPTRDRAFT_714877; hypothetical protein	--	[U]	Intracellular trafficking, secretion, and vesicular transport	Golgi transport complex subunit 5	--	S	Function unknown	PREDICTED: conserved oligomeric Golgi complex subunit 5-like [Populus euphratica]
ptc-miR1446e	PAYG029704	down	--	--	Cellular Component: intracellular (GO:0005622);; Biological Process: intracellular protein transport (GO:0006886);; Cellular Component: membrane (GO:0016020);;	--	--	--	--	ENTH domain	VHS domain-containing protein At3g16270 OS=Arabidopsis thaliana OX=3702 GN=At3g16270 PE=1 SV=1	S	Function unknown	hypothetical protein POPTR_001G187000v3 [Populus trichocarpa]
ptc-miR1446e	PAYG028603	down	[S]	Function unknown	Molecular Function: potassium channel activity (GO:0005267);; Molecular Function: calcium ion binding (GO:0005509);; Cellular Component: plant-type vacuole membrane (GO:0009705);; Cellular Component: integral component of membrane (GO:0016021);; Biological Process: potassium ion transmembrane transport (GO:0071805);;	K05389|0|pop:POPTR_0016s00890g|K05389 potassium channel subfamily K, other eukaryote | (RefSeq) POPTRDRAFT_808283; pulvinus outward-rectifying channel for potassium SPOCK1 family protein	--	[P]	Inorganic ion transport and metabolism	Ion channel;; Ion transport protein	Two-pore potassium channel 1 OS=Arabidopsis thaliana OX=3702 GN=TPK1 PE=1 SV=2	P	Inorganic ion transport and metabolism	PREDICTED: two pore potassium channel a-like [Populus euphratica]
ptc-miR1446e	PAYG006588	down	--	--	Molecular Function: DNA binding (GO:0003677);; Molecular Function: DNA topoisomerase type I activity (GO:0003917);; Biological Process: DNA topological change (GO:0006265);; Molecular Function: zinc ion binding (GO:0008270);;	--	--	[O]	Posttranslational modification, protein turnover, chaperones	GRF zinc finger;; Zinc knuckle;; GAG-polyprotein viral zinc-finger	--	OU	--	cold shock domain-containing protein 3 [Populus tomentosa]
ptc-miR1446e	PAYG017130	down	--	--	Cellular Component: integral component of membrane (GO:0016021);; Biological Process: transmembrane transport (GO:0055085);;	--	--	[S]	Function unknown	Membrane transport protein	Protein PIN-LIKES 2 OS=Arabidopsis thaliana OX=3702 GN=PILS2 PE=2 SV=1	S	Function unknown	hypothetical protein POPTR_017G122400v3 [Populus trichocarpa]
ptc-miR1446e	PAYG031412	down	--	--	Molecular Function: protein phosphatase inhibitor activity (GO:0004864);; Molecular Function: receptor activity (GO:0004872);; Cellular Component: nucleus (GO:0005634);; Cellular Component: cytoplasm (GO:0005737);; Biological Process: abscisic acid-activated signaling pathway (GO:0009738);; Molecular Function: abscisic acid binding (GO:0010427);; Biological Process: regulation of protein serine/t…	--	--	--	--	Pathogenesis-related protein Bet v I family	Major allergen Pru av 1 OS=Prunus avium OX=42229 GN=PRUA1 PE=1 SV=1	S	Function unknown	hypothetical protein POPTR_0008s23090g [Populus trichocarpa]
ptc-miR1446e	PAYG008182	down	--	--	--	--	--	--	--	--	--	S	Function unknown	hypothetical protein POPTR_0004s22510g [Populus trichocarpa]
ptc-miR1446e	PAYG012007	down	--	--	--	--	--	--	--	--	Protein EFFECTOR OF TRANSCRIPTION 2 OS=Arabidopsis thaliana OX=3702 GN=ET2 PE=1 SV=1	S	Function unknown	hypothetical protein POPTR_006G150000v3 [Populus trichocarpa]
ptc-miR1446e	PAYG002938	down	--	--	Cellular Component: integral component of membrane (GO:0016021);;	--	--	--	--	--	--	S	Function unknown	hypothetical protein [Populus tomentosa]
ptc-miR1446e	PAYG016674	down	[M]	Cell wall/membrane/envelope biogenesis	Molecular Function: protein serine/threonine kinase activity (GO:0004674);; Molecular Function: ATP binding (GO:0005524);; Cellular Component: nucleus (GO:0005634);; Biological Process: double-strand break repair via nonhomologous end joining (GO:0006303);; Biological Process: protein phosphorylation (GO:0006468);; Biological Process: telomere maintenance via telomerase (GO:0007004);; Biological …	K06640|0|pop:POPTR_0004s18540g|K06640 serine/threonine-protein kinase ATR [EC:2.7.11.1] | (RefSeq) POPTRDRAFT_818220; FAT domain-containing family protein	--	[TBLD]	--	FAT domain;; Phosphatidylinositol 3- and 4-kinase;; Mechanosensitive ion channel;; UME (NUC010) domain;; FATC domain	Serine/threonine-protein kinase ATR OS=Arabidopsis thaliana OX=3702 GN=ATR PE=2 SV=2	BDLTU	--	PREDICTED: serine/threonine-protein kinase ATR isoform X2 [Populus euphratica]
ptc-miR1446e	PAYG015812	down	--	--	Molecular Function: GTPase activity (GO:0003924);; Molecular Function: GTP binding (GO:0005525);;	--	--	[UR]	--	Dynamin central region;; Dynamin family;; Dynamin GTPase effector domain;; 50S ribosome-binding GTPase	Dynamin-related protein 1E OS=Arabidopsis thaliana OX=3702 GN=DRP1E PE=1 SV=1	S	Function unknown	DYNAMIN-LIKE protein 4 [Populus trichocarpa]
ptc-miR1446e	PAYG010676	down	[G]	Carbohydrate transport and metabolism	Molecular Function: polygalacturonase activity (GO:0004650);; Cellular Component: extracellular region (GO:0005576);; Biological Process: carbohydrate metabolic process (GO:0005975);; Cellular Component: integral component of membrane (GO:0016021);; Molecular Function: lyase activity (GO:0016829);; Molecular Function: galacturan 1,4-alpha-galacturonidase activity (GO:0047911);; Biological Process…	K01213|0|pop:POPTR_0016s05510g|K01213 galacturan 1,4-alpha-galacturonidase [EC:3.2.1.67] | (RefSeq) POPTRDRAFT_735001; polygalacturonase family protein	--	--	--	Glycosyl hydrolases family 28	Polygalacturonase OS=Actinidia deliciosa OX=3627 PE=2 SV=1	M	Cell wall/membrane/envelope biogenesis	hypothetical protein POPTR_016G054800v3 [Populus trichocarpa]
ptc-miR1446e	PAYG003396	down	[P]	Inorganic ion transport and metabolism	Cellular Component: integral component of membrane (GO:0016021);;	--	--	[P]	Inorganic ion transport and metabolism	Transmembrane amino acid transporter protein;; Sodium/calcium exchanger protein	Vacuolar cation/proton exchanger 2 OS=Arabidopsis thaliana OX=3702 GN=CAX2 PE=1 SV=2	E	Amino acid transport and metabolism	hypothetical protein GOBAR_AA08596 [Gossypium barbadense]
ptc-miR1446e	PAYG022867	down	--	--	Molecular Function: thiol-dependent ubiquitin-specific protease activity (GO:0004843);; Biological Process: ubiquitin-dependent protein catabolic process (GO:0006511);; Molecular Function: zinc ion binding (GO:0008270);; Biological Process: protein deubiquitination (GO:0016579);;	K11836|0|pop:POPTR_0011s12760g|K11836 ubiquitin carboxyl-terminal hydrolase 5/13 [EC:3.4.19.12] | (RefSeq) POPTRDRAFT_1094402; TITAN6 family protein	--	[O]	Posttranslational modification, protein turnover, chaperones	Ubiquitin carboxyl-terminal hydrolase;; UBA/TS-N domain;; Zn-finger in ubiquitin-hydrolases and other protein;; Ubiquitin carboxyl-terminal hydrolase	Ubiquitin carboxyl-terminal hydrolase 14 OS=Arabidopsis thaliana OX=3702 GN=UBP14 PE=1 SV=1	O	Posttranslational modification, protein turnover, chaperones	hypothetical protein POPTR_011G125800v3 [Populus trichocarpa]
ptc-miR1446e	PAYG005471	down	--	--	Biological Process: response to stress (GO:0006950);;	--	--	--	--	Late embryogenesis abundant protein	Protein SENESCENCE-ASSOCIATED GENE 21, mitochondrial OS=Arabidopsis thaliana OX=3702 GN=SAG21 PE=2 SV=1	S	Function unknown	hypothetical protein POPTR_0014s12250g, partial [Populus trichocarpa]
ptc-miR1446e	PAYG023587	down	--	--	--	--	--	--	--	--	--	S	Function unknown	hypothetical protein POPTR_0001s37300g [Populus trichocarpa]
ptc-miR1446e	PAYG012754	down	[M]	Cell wall/membrane/envelope biogenesis	Molecular Function: dihydrokaempferol 4-reductase activity (GO:0045552);; Molecular Function: coenzyme binding (GO:0050662);; Biological Process: oxidation-reduction process (GO:0055114);;	--	--	[V]	Defense mechanisms	NAD dependent epimerase/dehydratase family;; 3-beta hydroxysteroid dehydrogenase/isomerase family;; GDP-mannose 4,6 dehydratase;; NAD(P)H-binding;; Male sterility protein;; KR domain;; Polysaccharide biosynthesis protein;; NmrA-like family;; 3-beta hydroxysteroid dehydrogenase/isomerase family	Cinnamoyl-CoA reductase 1 OS=Oryza sativa subsp. japonica OX=39947 GN=CCR1 PE=1 SV=1	M	Cell wall/membrane/envelope biogenesis	cinnamoyl-CoA reductase protein 11 [Populus tomentosa]
ptc-miR1446e	PAYG006009	down	--	--	Molecular Function: nutrient reservoir activity (GO:0045735);;	--	--	--	--	Cupin;; Cupin domain	Glutelin type-A 2 OS=Oryza sativa subsp. japonica OX=39947 GN=GLUA2 PE=1 SV=1	S	Function unknown	cupin family protein [Populus trichocarpa]
ptc-miR1446e	PAYG031411	down	--	--	Molecular Function: protein phosphatase inhibitor activity (GO:0004864);; Molecular Function: receptor activity (GO:0004872);; Cellular Component: nucleus (GO:0005634);; Cellular Component: cytoplasm (GO:0005737);; Biological Process: defense response (GO:0006952);; Biological Process: response to biotic stimulus (GO:0009607);; Biological Process: abscisic acid-activated signaling pathway (GO:000…	--	--	--	--	Pathogenesis-related protein Bet v I family	Major allergen Pru av 1 OS=Prunus avium OX=42229 GN=PRUA1 PE=1 SV=1	S	Function unknown	hypothetical protein POPTR_0008s23090g [Populus trichocarpa]
ptc-miR1446e	PAYG034567	down	[M]	Cell wall/membrane/envelope biogenesis	Molecular Function: catalytic activity (GO:0003824);; Molecular Function: coenzyme binding (GO:0050662);;	--	--	--	--	NAD dependent epimerase/dehydratase family;; NAD(P)H-binding	Chloroplast stem-loop binding protein of 41 kDa a, chloroplastic OS=Arabidopsis thaliana OX=3702 GN=CSP41A PE=1 SV=1	S	Function unknown	hypothetical protein POPTR_0005s23110g [Populus trichocarpa]
ptc-miR1446e	PAYG000416	down	--	--	--	--	--	--	--	Plant protein of unknown function (DUF641)	Protein GRAVITROPIC IN THE LIGHT 1 OS=Arabidopsis thaliana OX=3702 GN=GIL1 PE=2 SV=1	S	Function unknown	hypothetical protein POPTR_009G041000v3 [Populus trichocarpa]
ptc-miR1446e	PAYG029724	down	--	--	Cellular Component: plasma membrane (GO:0005886);; Cellular Component: integral component of membrane (GO:0016021);; Biological Process: carbohydrate transmembrane transport (GO:0034219);; Molecular Function: sugar transmembrane transporter activity (GO:0051119);;	K15382|0|pop:POPTR_0015s11360g|K15382 solute carrier family 50 (sugar transporter) | (RefSeq) POPTRDRAFT_575407; N3 like family protein	--	[R]	General function prediction only	Sugar efflux transporter for intercellular exchange;; PQ loop repeat	Bidirectional sugar transporter SWEET10 OS=Arabidopsis thaliana OX=3702 GN=SWEET10 PE=1 SV=1	U	Intracellular trafficking, secretion, and vesicular transport	hypothetical protein POPTR_015G101500v3 [Populus trichocarpa]
ptc-miR1446e	PAYG038008	down	[EQ]	Amino acid transport and metabolism ;; Secondary metabolites biosynthesis, transport and catabolism	Cellular Component: cytosol (GO:0005829);; Biological Process: glutathione catabolic process (GO:0006751);; Cellular Component: plasmodesma (GO:0009506);; Molecular Function: 5-oxoprolinase (ATP-hydrolyzing) activity (GO:0017168);;	K01469|0|pop:POPTR_0004s09010g|K01469 5-oxoprolinase (ATP-hydrolysing) [EC:3.5.2.9] | (RefSeq) POPTRDRAFT_759026; hypothetical protein	Glutathione metabolism (ko00480)	[E]	Amino acid transport and metabolism	Hydantoinase B/oxoprolinase;; Hydantoinase/oxoprolinase;; Hydantoinase/oxoprolinase N-terminal region;; Aminotransferase ubiquitination site	5-oxoprolinase OS=Arabidopsis thaliana OX=3702 GN=OXP1 PE=1 SV=1	EQ	--	hypothetical protein POPTR_0004s09010g [Populus trichocarpa]
ptc-miR1446e	PAYG028291	down	[E]	Amino acid transport and metabolism	Molecular Function: obsolete gamma-glutamyltransferase activity (GO:0003840);; Biological Process: glutathione metabolic process (GO:0006749);; Cellular Component: integral component of membrane (GO:0016021);;	K18592|0|pop:POPTR_0005s08450g|K18592 gamma-glutamyltranspeptidase / glutathione hydrolase / leukotriene-C4 hydrolase [EC:2.3.2.2 3.4.19.13 3.4.19.14] | (RefSeq) POPTRDRAFT_760175; gamma-glutamyltranspeptidase family protein	Arachidonic acid metabolism (ko00590)	[E]	Amino acid transport and metabolism	Gamma-glutamyltranspeptidase	Glutathione hydrolase 1 OS=Arabidopsis thaliana OX=3702 GN=GGT1 PE=2 SV=1	E	Amino acid transport and metabolism	putative gamma-glutamyl transferase, partial [Populus tremula x Populus alba]
ptc-miR1446e	PAYG015687	down	--	--	Cellular Component: endosome (GO:0005768);; Cellular Component: trans-Golgi network (GO:0005802);; Biological Process: intra-Golgi vesicle-mediated transport (GO:0006891);; Cellular Component: integral component of Golgi membrane (GO:0030173);;	K09313|0|pop:POPTR_0012s05810g|K09313 homeobox protein cut-like | (RefSeq) POPTRDRAFT_569871; CCAAT displacement family protein	--	[K]	Transcription	CASP C terminal	Protein CASP OS=Arabidopsis thaliana OX=3702 GN=CASP PE=1 SV=2	U	Intracellular trafficking, secretion, and vesicular transport	hypothetical protein POPTR_012G061000v3 [Populus trichocarpa]
ptc-miR1446e	PAYG030948	down	--	--	Cellular Component: exocyst (GO:0000145);; Molecular Function: SNARE binding (GO:0000149);; Biological Process: exocytosis (GO:0006887);; Biological Process: exocyst localization (GO:0051601);;	K06110|0|pop:POPTR_0013s12170g|K06110 exocyst complex component 3 | (RefSeq) hypothetical protein	--	[U]	Intracellular trafficking, secretion, and vesicular transport	Exocyst complex component Sec6	Exocyst complex component SEC6 OS=Arabidopsis thaliana OX=3702 GN=SEC6 PE=1 SV=1	U	Intracellular trafficking, secretion, and vesicular transport	hypothetical protein POPTR_013G117400v3 [Populus trichocarpa]
ptc-miR1446e	PAYG028966	down	[O]	Posttranslational modification, protein turnover, chaperones	--	--	--	[O]	Posttranslational modification, protein turnover, chaperones	Ubiquitin family;; Ubiquitin-2 like Rad60 SUMO-like;; Ubiquitin-like domain	Ubiquitin domain-containing protein DSK2b OS=Arabidopsis thaliana OX=3702 GN=DSK2B PE=1 SV=1	O	Posttranslational modification, protein turnover, chaperones	ubiquitin family protein [Populus trichocarpa]
ptc-miR1446e	PAYG030231	down	[O]	Posttranslational modification, protein turnover, chaperones	Biological Process: protein folding (GO:0006457);; Molecular Function: unfolded protein binding (GO:0051082);;	K09517|0|pop:POPTR_0014s11770g|K09517 DnaJ homolog subfamily B member 11 | (RefSeq) POPTRDRAFT_572634; DNAJ heat shock family protein	Protein processing in endoplasmic reticulum (ko04141)	[O]	Posttranslational modification, protein turnover, chaperones	DnaJ C terminal domain;; DnaJ domain	DnaJ protein ERDJ3B OS=Arabidopsis thaliana OX=3702 GN=ERDJ3B PE=1 SV=1	O	Posttranslational modification, protein turnover, chaperones	DNAJ heat shock family protein [Populus trichocarpa]
ptc-miR1446e	PAYG031448	down	--	--	Cellular Component: endosome (GO:0005768);; Cellular Component: trans-Golgi network (GO:0005802);; Biological Process: intra-Golgi vesicle-mediated transport (GO:0006891);; Cellular Component: integral component of Golgi membrane (GO:0030173);;	K09313|0|pop:POPTR_0012s05810g|K09313 homeobox protein cut-like | (RefSeq) POPTRDRAFT_569871; CCAAT displacement family protein	--	[K]	Transcription	CASP C terminal	Protein CASP OS=Arabidopsis thaliana OX=3702 GN=CASP PE=1 SV=2	U	Intracellular trafficking, secretion, and vesicular transport	hypothetical protein POPTR_012G061000v3 [Populus trichocarpa]
ptc-miR1446e	PAYG011516	down	--	--	--	--	--	--	--	Protein of unknown function (DUF632);; Protein of unknown function (DUF630)	Nitrate regulatory gene2 protein OS=Arabidopsis thaliana OX=3702 GN=NRG2 PE=1 SV=1	S	Function unknown	hypothetical protein POPTR_0009s16060g [Populus trichocarpa]
ptc-miR1446e	PAYG013443	down	[R]	General function prediction only	Biological Process: rRNA processing (GO:0006364);; Molecular Function: snoRNA binding (GO:0030515);; Cellular Component: small-subunit processome (GO:0032040);;	K14793|0|pop:POPTR_0007s03960g|K14793 ribosomal RNA-processing protein 9 | (RefSeq) POPTRDRAFT_217089; hypothetical protein	--	[A]	RNA processing and modification	WD domain, G-beta repeat;; Anaphase-promoting complex subunit 4 WD40 domain	U3 snoRNP-associated protein-like EMB2271 OS=Arabidopsis thaliana OX=3702 GN=EMB2271 PE=2 SV=1	S	Function unknown	hypothetical protein POPTR_0007s03960g [Populus trichocarpa]
ptc-miR1446e	PAYG009068	down	--	--	Biological Process: transport (GO:0006810);; Cellular Component: integral component of Golgi membrane (GO:0030173);;	--	--	[S]	Function unknown	UNC-50 family	--	S	Function unknown	hypothetical protein POPTR_0001s30740g [Populus trichocarpa]
ptc-miR1446e	PAYG013104	down	--	--	Biological Process: transport (GO:0006810);; Cellular Component: integral component of membrane (GO:0016021);;	--	--	[I]	Lipid transport and metabolism	CRAL/TRIO domain;; CRAL/TRIO, N-terminal domain	Patellin-6 OS=Arabidopsis thaliana OX=3702 GN=PATL6 PE=2 SV=1	S	Function unknown	PREDICTED: patellin-6 [Populus euphratica]
ptc-miR1446e	PAYG004340	down	--	--	Molecular Function: RNA polymerase II regulatory region sequence-specific DNA binding (GO:0000977);; Molecular Function: transcription factor activity, sequence-specific DNA binding (GO:0003700);; Molecular Function: endopeptidase activity (GO:0004175);; Cellular Component: nucleus (GO:0005634);; Biological Process: regulation of transcription from RNA polymerase II promoter (GO:0006357);; Biolog…	--	--	--	--	Ulp1 protease family, C-terminal catalytic domain	Protein NLP8 OS=Arabidopsis thaliana OX=3702 GN=NLP8 PE=2 SV=1	S	Function unknown	hypothetical protein POPTR_017G021300v3 [Populus trichocarpa]
ptc-miR1446e	PAYG025346	down	--	--	Molecular Function: DNA binding (GO:0003677);;	--	--	--	--	ZF-HD protein dimerisation region	Zinc-finger homeodomain protein 5 OS=Arabidopsis thaliana OX=3702 GN=ZHD5 PE=1 SV=1	S	Function unknown	hypothetical protein POPTR_0007s12970g [Populus trichocarpa]
ptc-miR1446e	PAYG037397	down	--	--	--	--	--	--	--	--	--	S	Function unknown	hypothetical protein POPTR_0013s01050g [Populus trichocarpa]
ptc-miR1446e	PAYG004338	down	--	--	Molecular Function: RNA polymerase II regulatory region sequence-specific DNA binding (GO:0000977);; Molecular Function: transcription factor activity, sequence-specific DNA binding (GO:0003700);; Cellular Component: nucleus (GO:0005634);; Biological Process: regulation of transcription from RNA polymerase II promoter (GO:0006357);; Molecular Function: protein dimerization activity (GO:0046983);;	--	--	--	--	--	Protein NLP8 OS=Arabidopsis thaliana OX=3702 GN=NLP8 PE=2 SV=1	S	Function unknown	hypothetical protein POPTR_0017s05100g [Populus trichocarpa]
ptc-miR1446e	PAYG010695	down	--	--	Molecular Function: DNA binding (GO:0003677);; Molecular Function: transcription factor activity, sequence-specific DNA binding (GO:0003700);; Cellular Component: nucleus (GO:0005634);; Biological Process: regulation of transcription, DNA-templated (GO:0006355);; Biological Process: multicellular organism development (GO:0007275);;	K09285|0|pop:POPTR_0016s05670g|K09285 AP2-like factor, ANT lineage | (RefSeq) POPTRDRAFT_825118; hypothetical protein	--	--	--	AP2 domain	AP2-like ethylene-responsive transcription factor At2g41710 OS=Arabidopsis thaliana OX=3702 GN=At2g41710 PE=2 SV=2	K	Transcription	hypothetical protein POPTR_016G056400v3 [Populus trichocarpa]
ptc-miR1446e	PAYG025013	down	--	--	--	--	--	--	--	--	--	S	Function unknown	hypothetical protein POPTR_0011s04160g [Populus trichocarpa]
ptc-miR1446e	PAYG020097	down	[E]	Amino acid transport and metabolism	Molecular Function: serine-type carboxypeptidase activity (GO:0004185);; Cellular Component: integral component of membrane (GO:0016021);; Biological Process: proteolysis involved in cellular protein catabolic process (GO:0051603);;	K16297|0|pop:POPTR_0002s07260g|K16297 serine carboxypeptidase-like clade II [EC:3.4.16.-] | (RefSeq) POPTRDRAFT_551354; serine carboxypeptidase S10 family protein	--	[OE]	--	Serine carboxypeptidase	Serine carboxypeptidase-like 42 OS=Arabidopsis thaliana OX=3702 GN=SCPL42 PE=2 SV=1	E	Amino acid transport and metabolism	serine carboxypeptidase S10 family protein [Populus trichocarpa]
ptc-miR1446e	PAYG021624	down	--	--	--	--	--	[KTDL]	--	BRCT domain, a BRCA1 C-terminus domain;; BRCA1 C Terminus (BRCT) domain;; Acetyltransferase (GNAT) family	--	S	Function unknown	hypothetical protein POPTR_006G045100v3 [Populus trichocarpa]
ptc-miR1446e	PAYG019027	down	--	--	Cellular Component: chromosome, centromeric region (GO:0000775);; Cellular Component: vacuolar membrane (GO:0005774);; Cellular Component: plasma membrane (GO:0005886);; Biological Process: mitotic cell cycle (GO:0007067);;	K11548|0|pop:POPTR_0017s07050g|K11548 kinetochore protein Nuf2 | (RefSeq) POPTRDRAFT_577300; hypothetical protein	--	[D]	Cell cycle control, cell division, chromosome partitioning	Nuf2 family	--	S	Function unknown	hypothetical protein POPTR_0017s07050g [Populus trichocarpa]
ptc-miR1446e	PAYG008046	down	--	--	Molecular Function: RNA polymerase II regulatory region sequence-specific DNA binding (GO:0000977);; Molecular Function: transcription factor activity, sequence-specific DNA binding (GO:0003700);; Cellular Component: nucleus (GO:0005634);; Biological Process: regulation of transcription from RNA polymerase II promoter (GO:0006357);; Molecular Function: protein dimerization activity (GO:0046983);;	--	--	--	--	--	Protein NLP8 OS=Arabidopsis thaliana OX=3702 GN=NLP8 PE=2 SV=1	S	Function unknown	hypothetical protein POPTR_0017s05100g [Populus trichocarpa]
ptc-miR1446e	PAYG013963	down	--	--	--	--	--	--	--	Filament-like plant protein, long coiled-coil	Filament-like plant protein (Fragment) OS=Solanum lycopersicum OX=4081 GN=FPP PE=1 SV=1	S	Function unknown	hypothetical protein POPTR_005G070400v3 [Populus trichocarpa]
ptc-miR1446e	PAYG002779	down	--	--	Molecular Function: motor activity (GO:0003774);; Molecular Function: actin binding (GO:0003779);; Molecular Function: ATP binding (GO:0005524);; Biological Process: trichome morphogenesis (GO:0010090);; Cellular Component: myosin complex (GO:0016459);; Molecular Function: identical protein binding (GO:0042802);; Biological Process: gynoecium development (GO:0048467);; Biological Process: Golgi l…	K10357|0|pop:POPTR_0001s20640g|K10357 myosin V | (RefSeq) plant myosin MYS1 family protein	--	[Z]	Cytoskeleton	Myosin head (motor domain);; DIL domain;; IQ calmodulin-binding motif	Myosin-17 OS=Arabidopsis thaliana OX=3702 GN=XI-K PE=1 SV=2	Z	Cytoskeleton	hypothetical protein POPTR_001G199200v3 [Populus trichocarpa]
ptc-miR1446e	PAYG014961	down	[R]	General function prediction only	Biological Process: rRNA processing (GO:0006364);; Molecular Function: snoRNA binding (GO:0030515);; Cellular Component: small-subunit processome (GO:0032040);;	K14793|0|pop:POPTR_0005s06230g|K14793 ribosomal RNA-processing protein 9 | (RefSeq) POPTRDRAFT_558393; hypothetical protein	--	[A]	RNA processing and modification	WD domain, G-beta repeat;; Anaphase-promoting complex subunit 4 WD40 domain	U3 snoRNP-associated protein-like EMB2271 OS=Arabidopsis thaliana OX=3702 GN=EMB2271 PE=2 SV=1	S	Function unknown	transducin family protein [Populus trichocarpa]
ptc-miR1446e	PAYG025972	down	--	--	Cellular Component: chromosome, centromeric region (GO:0000775);; Cellular Component: vacuolar membrane (GO:0005774);; Cellular Component: plasma membrane (GO:0005886);; Biological Process: mitotic cell cycle (GO:0007067);;	K11548|0|pop:POPTR_0007s03160g|K11548 kinetochore protein Nuf2 | (RefSeq) POPTRDRAFT_562364; hypothetical protein	--	[D]	Cell cycle control, cell division, chromosome partitioning	Nuf2 family	--	S	Function unknown	hypothetical protein POPTR_0007s03160g [Populus trichocarpa]
ptc-miR1446e	PAYG033325	down	--	--	Cellular Component: cytoplasm (GO:0005737);; Molecular Function: glycolipid transporter activity (GO:0017089);; Biological Process: glycolipid transport (GO:0046836);; Molecular Function: glycolipid binding (GO:0051861);;	--	--	[S]	Function unknown	Glycolipid transfer protein (GLTP)	Accelerated cell death 11 OS=Arabidopsis thaliana OX=3702 GN=ACD11 PE=1 SV=1	U	Intracellular trafficking, secretion, and vesicular transport	accelerated cell death 11 family protein [Populus trichocarpa]
ptc-miR1446e	PAYG021511	down	--	--	--	--	--	--	--	--	--	--	--	PREDICTED: uncharacterized protein LOC105120606 [Populus euphratica]
ptc-miR1446e	PAYG004336	down	--	--	Molecular Function: RNA polymerase II regulatory region sequence-specific DNA binding (GO:0000977);; Molecular Function: transcription factor activity, sequence-specific DNA binding (GO:0003700);; Molecular Function: endopeptidase activity (GO:0004175);; Cellular Component: nucleus (GO:0005634);; Biological Process: regulation of transcription from RNA polymerase II promoter (GO:0006357);; Biolog…	--	--	--	--	Ulp1 protease family, C-terminal catalytic domain	Protein NLP8 OS=Arabidopsis thaliana OX=3702 GN=NLP8 PE=2 SV=1	S	Function unknown	hypothetical protein POPTR_0017s05100g [Populus trichocarpa]
ptc-miR1446e	PAYG019301	down	--	--	Molecular Function: oxidoreductase activity, acting on single donors with incorporation of molecular oxygen, incorporation of two atoms of oxygen (GO:0016702);; Biological Process: oxylipin biosynthetic process (GO:0031408);; Molecular Function: metal ion binding (GO:0046872);; Biological Process: oxidation-reduction process (GO:0055114);;	K15718|0|pop:POPTR_0005s03580g|K15718 linoleate 9S-lipoxygenase [EC:1.13.11.58] | (RefSeq) hypothetical protein	Linoleic acid metabolism (ko00591)	--	--	Lipoxygenase;; PLAT/LH2 domain	Probable linoleate 9S-lipoxygenase 5 OS=Solanum tuberosum OX=4113 GN=LOX1.5 PE=2 SV=1	S	Function unknown	hypothetical protein POPTR_0005s03580g [Populus trichocarpa]
ptc-miR1446e	PAYG022804	down	--	--	Molecular Function: DNA binding (GO:0003677);; Molecular Function: zinc ion binding (GO:0008270);;	--	--	[R]	General function prediction only	A20-like zinc finger;; AN1-like Zinc finger	Zinc finger A20 and AN1 domain-containing stress-associated protein 8 OS=Oryza sativa subsp. japonica OX=39947 GN=SAP8 PE=2 SV=1	S	Function unknown	zinc finger family protein [Populus trichocarpa]
ptc-miR1446e	PAYG001539	down	--	--	Molecular Function: inositol-1,4,5-trisphosphate 3-kinase activity (GO:0008440);; Biological Process: phosphorylation (GO:0016310);;	K00915|0|pop:POPTR_0012s11320g|K00915 inositol-polyphosphate multikinase [EC:2.7.1.140 2.7.1.151] | (RefSeq) POPTRDRAFT_423081; hypothetical protein	Phosphatidylinositol signaling system (ko04070)	[KIT]	--	Inositol polyphosphate kinase	Inositol polyphosphate multikinase beta OS=Arabidopsis thaliana OX=3702 GN=IPK2b PE=1 SV=1	T	Signal transduction mechanisms	hypothetical protein POPTR_0012s11320g [Populus trichocarpa]
ptc-miR1446e	PAYG028584	down	--	--	Cellular Component: nuclear pore (GO:0005643);; Cellular Component: cytosol (GO:0005829);; Molecular Function: Ran GTPase binding (GO:0008536);; Biological Process: positive regulation of protein export from nucleus (GO:0046827);; Molecular Function: R-SMAD binding (GO:0070412);;	K15304|1.61149e-147|pop:POPTR_0003s05510g|K15304 Ran-binding protein 3 | (RefSeq) POPTRDRAFT_1073468; Ran-binding protein 1 domain-containing	--	[U]	Intracellular trafficking, secretion, and vesicular transport	RanBP1 domain;; NUP50 (Nucleoporin 50 kDa)	Nuclear pore complex protein NUP50A OS=Arabidopsis thaliana OX=3702 GN=NUP50A PE=1 SV=1	U	Intracellular trafficking, secretion, and vesicular transport	hypothetical protein POPTR_0003s05510g [Populus trichocarpa]
ptc-miR1446e	PAYG009452	down	[N]	Cell motility	Cellular Component: integral component of membrane (GO:0016021);; Molecular Function: cellulose synthase (UDP-forming) activity (GO:0016760);; Biological Process: cellulose biosynthetic process (GO:0030244);; Biological Process: cell wall organization (GO:0071555);;	K20924|0|pop:POPTR_0003s17630g|K20924 cellulose synthase-like protein [EC:2.4.1.-] | (RefSeq) POPTRDRAFT_757958; cellulose synthase family protein	--	--	--	Cellulose synthase;; Glycosyl transferase family group 2	Cellulose synthase-like protein D1 OS=Arabidopsis thaliana OX=3702 GN=CSLD1 PE=2 SV=1	M	Cell wall/membrane/envelope biogenesis	cellulose synthase-like protein D9 [Populus tomentosa]
ptc-miR1446e	PAYG018493	down	--	--	--	--	--	--	--	NPH3 family;; BTB/POZ domain	BTB/POZ domain-containing protein NPY2 OS=Arabidopsis thaliana OX=3702 GN=NPY2 PE=2 SV=1	S	Function unknown	phototropic-responsive NPH3 family protein [Populus tomentosa]
ptc-miR1446e	PAYG009780	down	[T]	Signal transduction mechanisms	Molecular Function: transmembrane receptor protein tyrosine kinase activity (GO:0004714);; Molecular Function: ATP binding (GO:0005524);; Cellular Component: integral component of membrane (GO:0016021);; Biological Process: peptidyl-tyrosine phosphorylation (GO:0018108);;	--	--	--	--	Protein kinase domain;; Protein tyrosine kinase;; LysM domain	Protein LYK5 OS=Arabidopsis thaliana OX=3702 GN=LYK5 PE=2 SV=1	T	Signal transduction mechanisms	kinase family protein [Populus trichocarpa]
ptc-miR1446e	PAYG017676	down	[TK]	Signal transduction mechanisms ;; Transcription	Biological Process: phosphorelay signal transduction system (GO:0000160);; Cellular Component: intracellular (GO:0005622);;	--	--	[T]	Signal transduction mechanisms	Response regulator receiver domain	Two-component response regulator ORR42 OS=Oryza sativa subsp. japonica OX=39947 GN=RR42 PE=3 SV=2	T	Signal transduction mechanisms	hypothetical protein POPTR_0001s14400g [Populus trichocarpa]
ptc-miR1446e	PAYG036761	down	--	--	Molecular Function: magnesium ion transmembrane transporter activity (GO:0015095);; Biological Process: magnesium ion transport (GO:0015693);; Cellular Component: integral component of membrane (GO:0016021);; Biological Process: magnesium ion transmembrane transport (GO:1903830);;	K16075|0|pop:POPTR_0010s16570g|K16075 magnesium transporter | (RefSeq) POPTRDRAFT_566926; magnesium transporter CorA-like family protein	--	[P]	Inorganic ion transport and metabolism	CorA-like Mg2+ transporter protein	Magnesium transporter MRS2-5 OS=Arabidopsis thaliana OX=3702 GN=MRS2-5 PE=2 SV=1	U	Intracellular trafficking, secretion, and vesicular transport	magnesium transporter CorA-like family protein [Populus trichocarpa]
ptc-miR1446e	PAYG014879	down	--	--	--	--	--	[I]	Lipid transport and metabolism	CRAL/TRIO domain	Patellin-6 OS=Arabidopsis thaliana OX=3702 GN=PATL6 PE=2 SV=1	S	Function unknown	hypothetical protein POPTR_008G152100v3 [Populus trichocarpa]
ptc-miR1446e	PAYG014859	down	--	--	Cellular Component: nucleus (GO:0005634);; Cellular Component: cytoplasm (GO:0005737);; Cellular Component: plasma membrane (GO:0005886);; Biological Process: response to abscisic acid (GO:0009737);; Biological Process: negative regulation of seed germination (GO:0010187);;	--	--	[S]	Function unknown	Armadillo/beta-catenin-like repeat;; BTB/POZ domain;; HEAT repeats;; Spinocerebellar ataxia type 10 protein domain	ARM REPEAT PROTEIN INTERACTING WITH ABF2 OS=Arabidopsis thaliana OX=3702 GN=ARIA PE=1 SV=2	S	Function unknown	armadillo/beta-catenin repeat family protein [Populus trichocarpa]
ptc-miR1446e	PAYG011760	down	--	--	Molecular Function: GTPase activity (GO:0003924);; Molecular Function: GTP binding (GO:0005525);;	--	--	[UR]	--	Dynamin family;; Dynamin central region;; Dynamin GTPase effector domain;; 50S ribosome-binding GTPase	Dynamin-related protein 1E OS=Arabidopsis thaliana OX=3702 GN=DRP1E PE=1 SV=1	S	Function unknown	hypothetical protein POPTR_002G135100v3 [Populus trichocarpa]
ptc-miR1446e	PAYG002361	down	--	--	Molecular Function: protein phosphatase inhibitor activity (GO:0004864);; Molecular Function: receptor activity (GO:0004872);; Cellular Component: nucleus (GO:0005634);; Cellular Component: cytoplasm (GO:0005737);; Biological Process: defense response (GO:0006952);; Biological Process: response to biotic stimulus (GO:0009607);; Biological Process: abscisic acid-activated signaling pathway (GO:000…	--	--	--	--	Pathogenesis-related protein Bet v I family	Major allergen Pru av 1 OS=Prunus avium OX=42229 GN=PRUA1 PE=1 SV=1	S	Function unknown	hypothetical protein POPTR_0008s23090g [Populus trichocarpa]
ptc-miR1446e	PAYG026347	down	--	--	Molecular Function: magnesium ion transmembrane transporter activity (GO:0015095);; Biological Process: magnesium ion transport (GO:0015693);; Cellular Component: integral component of membrane (GO:0016021);; Biological Process: magnesium ion transmembrane transport (GO:1903830);;	K16075|0|pop:POPTR_0003s18180g|K16075 magnesium transporter | (RefSeq) POPTRDRAFT_554895; hypothetical protein	--	[P]	Inorganic ion transport and metabolism	CorA-like Mg2+ transporter protein	Magnesium transporter MRS2-1 OS=Arabidopsis thaliana OX=3702 GN=MRS2-1 PE=2 SV=1	U	Intracellular trafficking, secretion, and vesicular transport	PREDICTED: magnesium transporter MRS2-1 isoform X2 [Populus euphratica]
ptc-miR1446e	PAYG025541	down	[P]	Inorganic ion transport and metabolism	Cellular Component: vacuolar membrane (GO:0005774);; Biological Process: cell tip growth (GO:0009932);; Molecular Function: potassium ion transmembrane transporter activity (GO:0015079);; Cellular Component: integral component of membrane (GO:0016021);; Biological Process: potassium ion transmembrane transport (GO:0071805);;	K03549|0|pop:POPTR_0002s23850g|K03549 KUP system potassium uptake protein | (RefSeq) POPTRDRAFT_816880; potassium transporter family protein	--	--	--	K+ potassium transporter;; Protein tyrosine kinase;; Protein kinase domain	Potassium transporter 4 OS=Arabidopsis thaliana OX=3702 GN=POT4 PE=1 SV=2	P	Inorganic ion transport and metabolism	potassium transporter family protein [Populus trichocarpa]
ptc-miR1446e	PAYG004975	down	[Q]	Secondary metabolites biosynthesis, transport and catabolism	Cellular Component: chloroplast (GO:0009507);; Biological Process: suberin biosynthetic process (GO:0010345);; Biological Process: pollen exine formation (GO:0010584);; Biological Process: long-chain fatty-acyl-CoA metabolic process (GO:0035336);; Biological Process: oxidation-reduction process (GO:0055114);; Molecular Function: fatty-acyl-CoA reductase (alcohol-forming) activity (GO:0080019);;	K13356|7.96649e-87|pop:POPTR_0006s21100g|K13356 alcohol-forming fatty acyl-CoA reductase [EC:1.2.1.84] | (RefSeq) POPTRDRAFT_866086; Male sterility protein 2	Peroxisome (ko04146)	[I]	Lipid transport and metabolism	Male sterility protein	Fatty acyl-CoA reductase 2 OS=Arabidopsis thaliana OX=3702 GN=FAR2 PE=1 SV=2	S	Function unknown	Male sterility protein 2 [Populus trichocarpa]
ptc-miR1446e	PAYG021209	down	[I]	Lipid transport and metabolism	Cellular Component: mitochondrial inner membrane (GO:0005743);; Biological Process: protein import into mitochondrial matrix (GO:0030150);; Molecular Function: chaperone binding (GO:0051087);;	K17804|0|pop:POPTR_0002s03940g|K17804 mitochondrial import inner membrane translocase subunit TIM44 | (RefSeq) POPTRDRAFT_830077; mitochondrial import inner membrane translocase subunit TIM44 family protein	--	[U]	Intracellular trafficking, secretion, and vesicular transport	Tim44-like domain	Mitochondrial import inner membrane translocase subunit TIM44-2 OS=Arabidopsis thaliana OX=3702 GN=TIM44-2 PE=1 SV=1	O	Posttranslational modification, protein turnover, chaperones	mitochondrial import inner membrane translocase subunit TIM44 family protein [Populus trichocarpa]
ptc-miR1446e	PAYG030563	down	--	--	--	--	--	--	--	--	--	--	--	hypothetical protein POPTR_0006s01090g [Populus trichocarpa]
ptc-miR1446e	PAYG008399	down	[T]	Signal transduction mechanisms	Molecular Function: protein kinase activity (GO:0004672);; Molecular Function: ubiquitin-protein transferase activity (GO:0004842);; Molecular Function: ATP binding (GO:0005524);; Biological Process: protein phosphorylation (GO:0006468);; Biological Process: response to stress (GO:0006950);; Biological Process: protein ubiquitination (GO:0016567);;	--	--	--	--	Protein tyrosine kinase;; Protein kinase domain;; U-box domain	U-box domain-containing protein 33 OS=Arabidopsis thaliana OX=3702 GN=PUB33 PE=2 SV=2	T	Signal transduction mechanisms	hypothetical protein POPTR_001G239100v3 [Populus trichocarpa]
ptc-miR1446e	PAYG025226	down	[E]	Amino acid transport and metabolism	Molecular Function: glutamate-ammonia ligase activity (GO:0004356);; Molecular Function: ATP binding (GO:0005524);; Biological Process: glutamine biosynthetic process (GO:0006542);;	K01915|0|pop:POPTR_0008s20460g|K01915 glutamine synthetase [EC:6.3.1.2] | (RefSeq) POPTRDRAFT_820914; glutamine synthetase family protein	Biosynthesis of amino acids (ko01230)	[E]	Amino acid transport and metabolism	Glutamine synthetase, catalytic domain;; Glutamine synthetase, beta-Grasp domain	Glutamine synthetase, chloroplastic OS=Daucus carota OX=4039 GN=GLN2 PE=2 SV=1	E	Amino acid transport and metabolism	glutamine synthetase family protein [Populus trichocarpa]
ptc-miR1446e	PAYG011525	down	[T]	Signal transduction mechanisms	Molecular Function: ubiquitin-protein transferase activity (GO:0004842);; Cellular Component: nucleus (GO:0005634);; Cellular Component: cytoplasm (GO:0005737);; Biological Process: protein ubiquitination (GO:0016567);; Molecular Function: ligase activity (GO:0016874);;	--	--	[S]	Function unknown	Armadillo/beta-catenin-like repeat;; U-box domain;; HEAT repeats;; Armadillo-like;; Kinesin-associated protein (KAP)	U-box domain-containing protein 15 OS=Arabidopsis thaliana OX=3702 GN=PUB15 PE=2 SV=2	S	Function unknown	hypothetical protein POPTR_009G165900v3 [Populus trichocarpa]
ptc-miR1446e	PAYG000895	down	--	--	Cellular Component: membrane (GO:0016020);;	--	--	--	--	--	Sulfite exporter TauE/SafE family protein 5 OS=Arabidopsis thaliana OX=3702 GN=At4g21250 PE=2 SV=1	S	Function unknown	hypothetical protein POPTR_0011s03350g [Populus trichocarpa]
ptc-miR1446e	PAYG009510	down	--	--	Molecular Function: magnesium ion transmembrane transporter activity (GO:0015095);; Biological Process: magnesium ion transport (GO:0015693);; Cellular Component: integral component of membrane (GO:0016021);; Biological Process: magnesium ion transmembrane transport (GO:1903830);;	K16075|0|pop:POPTR_0003s18180g|K16075 magnesium transporter | (RefSeq) POPTRDRAFT_554895; hypothetical protein	--	[P]	Inorganic ion transport and metabolism	CorA-like Mg2+ transporter protein	Magnesium transporter MRS2-1 OS=Arabidopsis thaliana OX=3702 GN=MRS2-1 PE=2 SV=1	U	Intracellular trafficking, secretion, and vesicular transport	hypothetical protein POPTR_0003s18180g [Populus trichocarpa]
ptc-miR1446e	PAYG022003	down	--	--	Biological Process: flavonoid biosynthetic process (GO:0009813);; Cellular Component: intracellular membrane-bounded organelle (GO:0043231);; Biological Process: flavonoid glucuronidation (GO:0052696);; Molecular Function: quercetin 3-O-glucosyltransferase activity (GO:0080043);; Molecular Function: quercetin 7-O-glucosyltransferase activity (GO:0080044);;	--	--	[GC]	--	UDP-glucoronosyl and UDP-glucosyl transferase	UDP-glycosyltransferase 79B30 OS=Glycine max OX=3847 GN=FG3 PE=1 SV=2	S	Function unknown	PREDICTED: anthocyanidin 3-O-glucoside 2&apos;&apos;-O-glucosyltransferase-like [Populus euphratica]
ptc-miR1446e	PAYG012066	down	--	--	--	--	--	[GMW]	--	Exostosin family	Probable xyloglucan galactosyltransferase GT19 OS=Arabidopsis thaliana OX=3702 GN=GT19 PE=2 SV=1	S	Function unknown	PREDICTED: xyloglucan galactosyltransferase KATAMARI1 homolog [Populus euphratica]
ptc-miR1446e	PAYG034591	down	--	--	Molecular Function: DNA binding (GO:0003677);; Molecular Function: transcription factor activity, sequence-specific DNA binding (GO:0003700);; Cellular Component: nucleus (GO:0005634);; Biological Process: regulation of transcription, DNA-templated (GO:0006355);; Biological Process: multicellular organism development (GO:0007275);;	K09285|0|pop:POPTR_0016s05670g|K09285 AP2-like factor, ANT lineage | (RefSeq) POPTRDRAFT_825118; hypothetical protein	--	--	--	AP2 domain	AP2-like ethylene-responsive transcription factor At2g41710 OS=Arabidopsis thaliana OX=3702 GN=At2g41710 PE=2 SV=2	K	Transcription	hypothetical protein POPTR_016G056400v3 [Populus trichocarpa]
ptc-miR1446e	PAYG006456	down	[Q]	Secondary metabolites biosynthesis, transport and catabolism	Biological Process: suberin biosynthetic process (GO:0010345);; Biological Process: long-chain fatty-acyl-CoA metabolic process (GO:0035336);; Cellular Component: intracellular membrane-bounded organelle (GO:0043231);; Biological Process: oxidation-reduction process (GO:0055114);; Molecular Function: fatty-acyl-CoA reductase (alcohol-forming) activity (GO:0080019);;	K13356|0|pop:POPTR_0016s06210g|K13356 alcohol-forming fatty acyl-CoA reductase [EC:1.2.1.84] | (RefSeq) POPTRDRAFT_576417; Male sterility protein 2	Peroxisome (ko04146)	[I]	Lipid transport and metabolism	Male sterility protein;; Male sterility protein;; NAD dependent epimerase/dehydratase family	Fatty acyl-CoA reductase 2 OS=Arabidopsis thaliana OX=3702 GN=FAR2 PE=1 SV=2	S	Function unknown	PREDICTED: fatty acyl-CoA reductase 2-like isoform X1 [Populus euphratica]
ptc-miR1446e	PAYG013094	down	--	--	Molecular Function: iron ion transmembrane transporter activity (GO:0005381);; Cellular Component: integral component of membrane (GO:0016021);; Biological Process: iron ion transmembrane transport (GO:0034755);;	K14685|0|pop:POPTR_0016s13630g|K14685 solute carrier family 40 (iron-regulated transporter), member 1 | (RefSeq) hypothetical protein	--	[P]	Inorganic ion transport and metabolism	Ferroportin1 (FPN1);; Major Facilitator Superfamily	Solute carrier family 40 member 2 OS=Arabidopsis thaliana OX=3702 GN=IREG2 PE=2 SV=1	U	Intracellular trafficking, secretion, and vesicular transport	hypothetical protein POPTR_0016s13630g [Populus trichocarpa]
ptc-miR1446e	PAYG032848	down	--	--	Biological Process: fatty acid metabolic process (GO:0006631);; Biological Process: response to heat (GO:0009408);; Cellular Component: chloroplast thylakoid (GO:0009534);; Biological Process: xanthophyll cycle (GO:0010028);; Biological Process: chlorophyll metabolic process (GO:0015994);; Cellular Component: thylakoid lumen (GO:0031977);; Molecular Function: violaxanthin de-epoxidase activity (G…	K09839|6.72344e-28|pop:POPTR_0013s05000g|K09839 violaxanthin de-epoxidase [EC:1.23.5.1] | (RefSeq) POPTRDRAFT_571158; hypothetical protein	Carotenoid biosynthesis (ko00906)	--	--	SNARE domain;; VDE lipocalin domain	Violaxanthin de-epoxidase, chloroplastic OS=Nicotiana tabacum OX=4097 GN=VDE1 PE=2 SV=1	I	Lipid transport and metabolism	hypothetical protein POPTR_0013s05000g [Populus trichocarpa]
ptc-miR1446e	PAYG028991	down	--	--	Molecular Function: core promoter sequence-specific DNA binding (GO:0001046);; Molecular Function: transcriptional activator activity, RNA polymerase II transcription regulatory region sequence-specific binding (GO:0001228);; Cellular Component: nucleus (GO:0005634);; Biological Process: positive regulation of transcription from RNA polymerase II promoter (GO:0045944);; Molecular Function: protei…	--	--	--	--	Helix-loop-helix DNA-binding domain	Transcription factor bHLH80 OS=Arabidopsis thaliana OX=3702 GN=BHLH80 PE=2 SV=1	K	Transcription	hypothetical protein POPTR_013G107500v3 [Populus trichocarpa]
ptc-miR1446e	PAYG026348	down	--	--	Molecular Function: magnesium ion transmembrane transporter activity (GO:0015095);; Biological Process: magnesium ion transport (GO:0015693);; Cellular Component: integral component of membrane (GO:0016021);; Biological Process: magnesium ion transmembrane transport (GO:1903830);;	K16075|0|pop:POPTR_0003s18180g|K16075 magnesium transporter | (RefSeq) POPTRDRAFT_554895; hypothetical protein	--	[P]	Inorganic ion transport and metabolism	CorA-like Mg2+ transporter protein	Magnesium transporter MRS2-1 OS=Arabidopsis thaliana OX=3702 GN=MRS2-1 PE=2 SV=1	U	Intracellular trafficking, secretion, and vesicular transport	PREDICTED: magnesium transporter MRS2-1 isoform X2 [Populus euphratica]
ptc-miR1446e	PAYG024142	down	--	--	Cellular Component: integral component of membrane (GO:0016021);;	K13348|0|pop:POPTR_0001s41510g|K13348 protein Mpv17 | (RefSeq) hypothetical protein	Peroxisome (ko04146)	[R]	General function prediction only	Mpv17 / PMP22 family	--	S	Function unknown	hypothetical protein POPTR_0001s41510g [Populus trichocarpa]
ptc-miR1446e	PAYG029884	down	--	--	Molecular Function: zinc ion binding (GO:0008270);; Cellular Component: integral component of membrane (GO:0016021);;	K19039|8.5927e-85|pop:POPTR_0013s09080g|K19039 E3 ubiquitin-protein ligase ATL7/58/59 [EC:2.3.2.27] | (RefSeq) POPTRDRAFT_730427; hypothetical protein	--	[O]	Posttranslational modification, protein turnover, chaperones	Ring finger domain;; RING-like zinc finger;; RING-type zinc-finger;; RING-H2 zinc finger domain;; Zinc finger, C3HC4 type (RING finger);; Zinc finger, C3HC4 type (RING finger);; Anaphase-promoting complex subunit 11 RING-H2 finger	RING-H2 finger protein ATL7 OS=Arabidopsis thaliana OX=3702 GN=ATL7 PE=2 SV=1	O	Posttranslational modification, protein turnover, chaperones	hypothetical protein POPTR_013G095100v3 [Populus trichocarpa]
ptc-miR1450	PAYG018531	down	--	--	Cellular Component: plasma membrane (GO:0005886);;	--	--	--	--	--	--	S	Function unknown	hypothetical protein POPTR_005G196300v3 [Populus trichocarpa]
ptc-miR1450	PAYG020197	down	--	--	--	--	--	--	--	--	--	S	Function unknown	hypothetical protein POPTR_0002s06550g [Populus trichocarpa]
ptc-miR1450	PAYG007099	down	--	--	Molecular Function: zinc ion binding (GO:0008270);; Cellular Component: integral component of membrane (GO:0016021);; Molecular Function: polysaccharide binding (GO:0030247);;	--	--	--	--	Ring finger domain;; Wall-associated receptor kinase galacturonan-binding;; Wall-associated receptor kinase C-terminal;; RING-like zinc finger;; Zinc finger, C3HC4 type (RING finger)	Putative RING-H2 finger protein ATL21A OS=Arabidopsis thaliana OX=3702 GN=ATL21A PE=3 SV=1	O	Posttranslational modification, protein turnover, chaperones	hypothetical protein POPTR_T136300v3 [Populus trichocarpa]
ptc-miR1450	PAYG026977	down	--	--	--	--	--	[K]	Transcription	Myb/SANT-like DNA-binding domain;; Alcohol dehydrogenase transcription factor Myb/SANT-like	Trihelix transcription factor ASIL2 OS=Arabidopsis thaliana OX=3702 GN=ASIL2 PE=1 SV=1	K	Transcription	hypothetical protein POPTR_0002s14030g [Populus trichocarpa]
ptc-miR1450	PAYG021283	down	[U]	Intracellular trafficking, secretion, and vesicular transport	--	--	--	--	--	--	--	S	Function unknown	hypothetical protein POPTR_002G045500v3 [Populus trichocarpa]
ptc-miR1450	PAYG031651	down	--	--	Cellular Component: intracellular part (GO:0044424);;	K19034|3.17196e-40|pop:POPTR_0006s02920g|K19034 50S ribosomal protein 5 | (RefSeq) POPTRDRAFT_560310; hypothetical protein	--	--	--	--	--	S	Function unknown	hypothetical protein POPTR_006G028100v3 [Populus trichocarpa]
ptc-miR1450	PAYG016816	down	--	--	Cellular Component: protein phosphatase type 2A complex (GO:0000159);; Biological Process: signal transduction (GO:0007165);; Biological Process: regulation of phosphoprotein phosphatase activity (GO:0034047);;	K11584|0|pop:POPTR_0008s18010g|K11584 serine/threonine-protein phosphatase 2A regulatory subunit B' | (RefSeq) POPTRDRAFT_766577; hypothetical protein	mRNA surveillance pathway (ko03015)	[T]	Signal transduction mechanisms	Protein phosphatase 2A regulatory B subunit (B56 family)	Serine/threonine protein phosphatase 2A 59 kDa regulatory subunit B&apos; eta isoform OS=Arabidopsis thaliana OX=3702 GN=B&apos;ETA PE=1 SV=1	T	Signal transduction mechanisms	hypothetical protein POPTR_0008s18010g [Populus trichocarpa]
ptc-miR160e-5p	PAYG026118	down	--	--	Cellular Component: endosome (GO:0005768);; Cellular Component: trans-Golgi network (GO:0005802);; Cellular Component: plasma membrane (GO:0005886);; Biological Process: response to light stimulus (GO:0009416);; Cellular Component: plant-type cell wall (GO:0009505);; Biological Process: plasmodesma organization (GO:0009663);; Biological Process: response to abscisic acid (GO:0009737);; Biological…	--	--	--	--	--	Glycosyltransferase-like KOBITO 1 OS=Arabidopsis thaliana OX=3702 GN=ELD1 PE=1 SV=1	S	Function unknown	elongation defective 1 family protein [Populus tomentosa]
ptc-miR160e-5p	PAYG020387	down	--	--	--	--	--	--	--	IQ calmodulin-binding motif	Protein IQ-DOMAIN 1 OS=Arabidopsis thaliana OX=3702 GN=IQD1 PE=1 SV=1	--	--	hypothetical protein POPTR_0001s22260g [Populus trichocarpa]
ptc-miR160e-5p	PAYG008552	down	--	--	Molecular Function: DNA binding (GO:0003677);; Cellular Component: nucleus (GO:0005634);; Biological Process: regulation of transcription, DNA-templated (GO:0006355);; Biological Process: auxin-activated signaling pathway (GO:0009734);;	--	--	--	--	Auxin response factor;; B3 DNA binding domain	Auxin response factor 17 OS=Arabidopsis thaliana OX=3702 GN=ARF17 PE=2 SV=1	K	Transcription	hypothetical protein POPTR_0005s16320g [Populus trichocarpa]
ptc-miR160e-5p	PAYG031165	down	--	--	Molecular Function: DNA binding (GO:0003677);; Cellular Component: nucleus (GO:0005634);; Biological Process: regulation of transcription, DNA-templated (GO:0006355);; Biological Process: auxin-activated signaling pathway (GO:0009734);;	--	--	--	--	Auxin response factor;; B3 DNA binding domain	Auxin response factor 18 OS=Oryza sativa subsp. japonica OX=39947 GN=ARF18 PE=2 SV=1	K	Transcription	PREDICTED: auxin response factor 18-like [Populus euphratica]
ptc-miR160e-5p	PAYG029141	down	--	--	Molecular Function: methyltransferase activity (GO:0008168);; Biological Process: methylation (GO:0032259);;	--	--	[R]	General function prediction only	Lysine methyltransferase	--	S	Function unknown	hypothetical protein POPTR_0017s06020g [Populus trichocarpa]
ptc-miR160e-5p	PAYG022332	down	--	--	Molecular Function: DNA binding (GO:0003677);; Molecular Function: transcription factor activity, sequence-specific DNA binding (GO:0003700);; Cellular Component: nucleus (GO:0005634);; Biological Process: regulation of transcription, DNA-templated (GO:0006355);; Molecular Function: transferase activity (GO:0016740);;	--	--	[R]	General function prediction only	AP2 domain	Ethylene-responsive transcription factor 12 OS=Arabidopsis thaliana OX=3702 GN=ERF12 PE=1 SV=1	K	Transcription	PREDICTED: ethylene-responsive transcription factor 12 [Populus euphratica]
ptc-miR160e-5p	PAYG005674	down	--	--	Cellular Component: exocyst (GO:0000145);; Biological Process: vesicle docking involved in exocytosis (GO:0006904);;	K19985|0|pop:POPTR_0014s12220g|K19985 exocyst complex component 6 | (RefSeq) POPTRDRAFT_664416; hypothetical protein	--	[U]	Intracellular trafficking, secretion, and vesicular transport	Exocyst complex subunit Sec15-like	Exocyst complex component SEC15B OS=Arabidopsis thaliana OX=3702 GN=SEC15B PE=1 SV=1	U	Intracellular trafficking, secretion, and vesicular transport	hypothetical protein POPTR_0014s12220g [Populus trichocarpa]
ptc-miR160e-5p	PAYG037074	down	--	--	--	--	--	--	--	--	--	S	Function unknown	hypothetical protein POPTR_010G056200v3 [Populus trichocarpa]
ptc-miR160e-5p	PAYG026210	down	[T]	Signal transduction mechanisms	Molecular Function: protein serine/threonine kinase activity (GO:0004674);; Molecular Function: structural constituent of cell wall (GO:0005199);; Molecular Function: ATP binding (GO:0005524);; Biological Process: protein phosphorylation (GO:0006468);; Cellular Component: integral component of membrane (GO:0016021);;	--	--	[T]	Signal transduction mechanisms	Protein kinase domain;; Protein tyrosine kinase	Proline-rich receptor-like protein kinase PERK1 OS=Arabidopsis thaliana OX=3702 GN=PERK1 PE=1 SV=1	T	Signal transduction mechanisms	hypothetical protein [Populus tomentosa]
ptc-miR160e-5p	PAYG030282	down	--	--	--	--	--	--	--	--	--	--	--	hypothetical protein POPTR_0001s32710g, partial [Populus trichocarpa]
ptc-miR160e-5p	PAYG024120	down	--	--	Molecular Function: methyltransferase activity (GO:0008168);; Biological Process: methylation (GO:0032259);;	--	--	[R]	General function prediction only	--	--	S	Function unknown	hypothetical protein POPTR_0017s06020g [Populus trichocarpa]
ptc-miR160e-5p	PAYG021964	down	--	--	Molecular Function: DNA binding (GO:0003677);; Cellular Component: nucleus (GO:0005634);; Biological Process: regulation of transcription, DNA-templated (GO:0006355);; Biological Process: auxin-activated signaling pathway (GO:0009734);;	--	--	--	--	Auxin response factor;; B3 DNA binding domain	Auxin response factor 18 OS=Oryza sativa subsp. japonica OX=39947 GN=ARF18 PE=2 SV=1	K	Transcription	auxin response factor 17-like [Populus tomentosa]
ptc-miR160e-5p	PAYG025541	down	[P]	Inorganic ion transport and metabolism	Cellular Component: vacuolar membrane (GO:0005774);; Biological Process: cell tip growth (GO:0009932);; Molecular Function: potassium ion transmembrane transporter activity (GO:0015079);; Cellular Component: integral component of membrane (GO:0016021);; Biological Process: potassium ion transmembrane transport (GO:0071805);;	K03549|0|pop:POPTR_0002s23850g|K03549 KUP system potassium uptake protein | (RefSeq) POPTRDRAFT_816880; potassium transporter family protein	--	--	--	K+ potassium transporter;; Protein tyrosine kinase;; Protein kinase domain	Potassium transporter 4 OS=Arabidopsis thaliana OX=3702 GN=POT4 PE=1 SV=2	P	Inorganic ion transport and metabolism	potassium transporter family protein [Populus trichocarpa]
ptc-miR160e-5p	PAYG032420	down	--	--	Molecular Function: DNA binding (GO:0003677);; Cellular Component: nucleus (GO:0005634);; Biological Process: regulation of transcription, DNA-templated (GO:0006355);; Biological Process: auxin-activated signaling pathway (GO:0009734);;	--	--	--	--	Auxin response factor;; B3 DNA binding domain;; AUX/IAA family	Auxin response factor 18 OS=Oryza sativa subsp. japonica OX=39947 GN=ARF18 PE=2 SV=1	K	Transcription	auxin response factor 10-like [Populus tomentosa]
ptc-miR160e-5p	PAYG024125	down	--	--	Molecular Function: DNA binding (GO:0003677);; Molecular Function: transcription factor activity, sequence-specific DNA binding (GO:0003700);; Cellular Component: nucleus (GO:0005634);; Biological Process: regulation of transcription, DNA-templated (GO:0006355);; Molecular Function: transferase activity (GO:0016740);;	--	--	[R]	General function prediction only	AP2 domain	Ethylene-responsive transcription factor 12 OS=Arabidopsis thaliana OX=3702 GN=ERF12 PE=1 SV=1	K	Transcription	PREDICTED: ethylene-responsive transcription factor 12 [Populus euphratica]
ptc-miR160e-5p	PAYG029979	down	--	--	Molecular Function: DNA binding (GO:0003677);; Cellular Component: nucleus (GO:0005634);; Biological Process: regulation of transcription, DNA-templated (GO:0006355);; Biological Process: auxin-activated signaling pathway (GO:0009734);;	--	--	--	--	Auxin response factor;; B3 DNA binding domain	Auxin response factor 17 OS=Arabidopsis thaliana OX=3702 GN=ARF17 PE=2 SV=1	K	Transcription	hypothetical protein POPTR_002G089900v3 [Populus trichocarpa]
ptc-miR160e-5p	PAYG018578	down	--	--	Cellular Component: cilium (GO:0005929);; Molecular Function: hydrolase activity (GO:0016787);; Molecular Function: phosphatidylinositol binding (GO:0035091);; Biological Process: protein localization to cilium (GO:0061512);;	--	--	[R]	General function prediction only	Tub family;; F-box domain;; F-box-like	Tubby-like F-box protein 8 OS=Oryza sativa subsp. japonica OX=39947 GN=TULP8 PE=2 SV=1	S	Function unknown	hypothetical protein POPTR_0005s21450g [Populus trichocarpa]
ptc-miR160e-5p	PAYG025639	down	[G]	Carbohydrate transport and metabolism	Molecular Function: alpha,alpha-trehalose-phosphate synthase (UDP-forming) activity (GO:0003825);; Molecular Function: trehalose-phosphatase activity (GO:0004805);; Biological Process: trehalose biosynthetic process (GO:0005992);; Biological Process: dephosphorylation (GO:0016311);;	K16055|0|pop:POPTR_0011s10490g|K16055 trehalose 6-phosphate synthase/phosphatase [EC:2.4.1.15 3.1.3.12] | (RefSeq) hypothetical protein	Starch and sucrose metabolism (ko00500)	[G]	Carbohydrate transport and metabolism	Glycosyltransferase family 20;; Trehalose-phosphatase	Alpha,alpha-trehalose-phosphate synthase [UDP-forming] 1 OS=Arabidopsis thaliana OX=3702 GN=TPS1 PE=1 SV=1	G	Carbohydrate transport and metabolism	hypothetical protein POPTR_0011s10490g [Populus trichocarpa]
ptc-miR160e-5p	PAYG024518	down	[J]	Translation, ribosomal structure and biogenesis	Molecular Function: ATP-dependent RNA helicase activity (GO:0004004);; Molecular Function: ATP binding (GO:0005524);; Cellular Component: nucleus (GO:0005634);; Cellular Component: cytoplasm (GO:0005737);; Biological Process: RNA processing (GO:0006396);; Molecular Function: RNA binding (GO:0044822);;	K14442|0|pop:POPTR_0008s01470g|K14442 ATP-dependent RNA helicase DHX36 [EC:3.6.4.13] | (RefSeq) POPTRDRAFT_420510; hypothetical protein	RNA degradation (ko03018)	[A]	RNA processing and modification	Helicase associated domain (HA2);; Oligonucleotide/oligosaccharide-binding (OB)-fold;; Helicase conserved C-terminal domain;; Double-stranded RNA binding motif;; DEAD/DEAH box helicase	DExH-box ATP-dependent RNA helicase DExH3 OS=Arabidopsis thaliana OX=3702 GN=At1g48650 PE=3 SV=1	L	Replication, recombination and repair	hypothetical protein POPTR_0008s01470g [Populus trichocarpa]
ptc-miR160e-5p	PAYG014604	down	--	--	Molecular Function: DNA binding (GO:0003677);; Cellular Component: nucleus (GO:0005634);; Biological Process: regulation of transcription, DNA-templated (GO:0006355);; Biological Process: auxin-activated signaling pathway (GO:0009734);;	--	--	--	--	Auxin response factor;; B3 DNA binding domain	Auxin response factor 18 OS=Oryza sativa subsp. japonica OX=39947 GN=ARF18 PE=2 SV=1	K	Transcription	auxin response factor 16 [Populus tomentosa]
ptc-miR160e-5p	PAYG007252	down	--	--	Molecular Function: translation initiation factor activity (GO:0003743);; Biological Process: translational initiation (GO:0006413);;	K11593|0|pop:POPTR_0009s00660g|K11593 eukaryotic translation initiation factor 2C | (RefSeq) POPTRDRAFT_821668; argonaute family protein	--	[J]	Translation, ribosomal structure and biogenesis	Piwi domain;; N-terminal domain of argonaute;; PAZ domain;; Argonaute linker 1 domain;; Argonaute linker 2 domain;; Mid domain of argonaute	Protein argonaute 5 OS=Arabidopsis thaliana OX=3702 GN=AGO5 PE=1 SV=2	J	Translation, ribosomal structure and biogenesis	hypothetical protein POPTR_009G001500v3 [Populus trichocarpa]
ptc-miR160e-5p	PAYG024133	down	--	--	Molecular Function: protein serine/threonine kinase activity (GO:0004674);; Molecular Function: ATP binding (GO:0005524);; Cellular Component: plasma membrane (GO:0005886);; Cellular Component: plasmodesma (GO:0009506);; Cellular Component: integral component of membrane (GO:0016021);; Biological Process: protein autophosphorylation (GO:0046777);;	--	--	[T]	Signal transduction mechanisms	Carbohydrate-binding protein of the ER;; Di-glucose binding within endoplasmic reticulum	Receptor-like protein kinase THESEUS 1 OS=Arabidopsis thaliana OX=3702 GN=THE1 PE=1 SV=1	T	Signal transduction mechanisms	hypothetical protein COLO4_09464 [Corchorus olitorius]
ptc-miR160e-5p	PAYG008770	down	--	--	Molecular Function: DNA binding (GO:0003677);; Cellular Component: nucleus (GO:0005634);; Biological Process: regulation of transcription, DNA-templated (GO:0006355);; Biological Process: pattern specification process (GO:0007389);; Biological Process: auxin-activated signaling pathway (GO:0009734);; Biological Process: root cap development (GO:0048829);; Biological Process: cell division (GO:005…	--	--	--	--	Auxin response factor;; B3 DNA binding domain	Auxin response factor 18 OS=Oryza sativa subsp. japonica OX=39947 GN=ARF18 PE=2 SV=1	K	Transcription	ARF family protein [Populus trichocarpa]
ptc-miR160e-5p	PAYG005580	down	--	--	Biological Process: amino acid transmembrane transport (GO:0003333);; Molecular Function: amino acid transmembrane transporter activity (GO:0015171);; Cellular Component: integral component of membrane (GO:0016021);;	--	--	[E]	Amino acid transport and metabolism	Transmembrane amino acid transporter protein	Amino acid transporter AVT1H OS=Arabidopsis thaliana OX=3702 GN=AVT1H PE=3 SV=1	E	Amino acid transport and metabolism	hypothetical protein POPTR_014G146700v3 [Populus trichocarpa]
ptc-miR160e-5p	PAYG019760	down	--	--	Molecular Function: DNA binding (GO:0003677);; Cellular Component: nucleus (GO:0005634);; Biological Process: regulation of transcription, DNA-templated (GO:0006355);; Biological Process: pattern specification process (GO:0007389);; Biological Process: auxin-activated signaling pathway (GO:0009734);; Biological Process: root cap development (GO:0048829);; Biological Process: cell division (GO:005…	--	--	--	--	Auxin response factor;; B3 DNA binding domain	Auxin response factor 18 OS=Oryza sativa subsp. japonica OX=39947 GN=ARF18 PE=2 SV=1	K	Transcription	hypothetical protein POPTR_0008s03890g [Populus trichocarpa]
ptc-miR160f	PAYG037074	down	--	--	--	--	--	--	--	--	--	S	Function unknown	hypothetical protein POPTR_010G056200v3 [Populus trichocarpa]
ptc-miR160f	PAYG030282	down	--	--	--	--	--	--	--	--	--	--	--	hypothetical protein POPTR_0001s32710g, partial [Populus trichocarpa]
ptc-miR160f	PAYG026210	down	[T]	Signal transduction mechanisms	Molecular Function: protein serine/threonine kinase activity (GO:0004674);; Molecular Function: structural constituent of cell wall (GO:0005199);; Molecular Function: ATP binding (GO:0005524);; Biological Process: protein phosphorylation (GO:0006468);; Cellular Component: integral component of membrane (GO:0016021);;	--	--	[T]	Signal transduction mechanisms	Protein kinase domain;; Protein tyrosine kinase	Proline-rich receptor-like protein kinase PERK1 OS=Arabidopsis thaliana OX=3702 GN=PERK1 PE=1 SV=1	T	Signal transduction mechanisms	hypothetical protein [Populus tomentosa]
ptc-miR160f	PAYG005674	down	--	--	Cellular Component: exocyst (GO:0000145);; Biological Process: vesicle docking involved in exocytosis (GO:0006904);;	K19985|0|pop:POPTR_0014s12220g|K19985 exocyst complex component 6 | (RefSeq) POPTRDRAFT_664416; hypothetical protein	--	[U]	Intracellular trafficking, secretion, and vesicular transport	Exocyst complex subunit Sec15-like	Exocyst complex component SEC15B OS=Arabidopsis thaliana OX=3702 GN=SEC15B PE=1 SV=1	U	Intracellular trafficking, secretion, and vesicular transport	hypothetical protein POPTR_0014s12220g [Populus trichocarpa]
ptc-miR160f	PAYG031165	down	--	--	Molecular Function: DNA binding (GO:0003677);; Cellular Component: nucleus (GO:0005634);; Biological Process: regulation of transcription, DNA-templated (GO:0006355);; Biological Process: auxin-activated signaling pathway (GO:0009734);;	--	--	--	--	Auxin response factor;; B3 DNA binding domain	Auxin response factor 18 OS=Oryza sativa subsp. japonica OX=39947 GN=ARF18 PE=2 SV=1	K	Transcription	PREDICTED: auxin response factor 18-like [Populus euphratica]
ptc-miR160f	PAYG029141	down	--	--	Molecular Function: methyltransferase activity (GO:0008168);; Biological Process: methylation (GO:0032259);;	--	--	[R]	General function prediction only	Lysine methyltransferase	--	S	Function unknown	hypothetical protein POPTR_0017s06020g [Populus trichocarpa]
ptc-miR160f	PAYG022332	down	--	--	Molecular Function: DNA binding (GO:0003677);; Molecular Function: transcription factor activity, sequence-specific DNA binding (GO:0003700);; Cellular Component: nucleus (GO:0005634);; Biological Process: regulation of transcription, DNA-templated (GO:0006355);; Molecular Function: transferase activity (GO:0016740);;	--	--	[R]	General function prediction only	AP2 domain	Ethylene-responsive transcription factor 12 OS=Arabidopsis thaliana OX=3702 GN=ERF12 PE=1 SV=1	K	Transcription	PREDICTED: ethylene-responsive transcription factor 12 [Populus euphratica]
ptc-miR160f	PAYG026118	down	--	--	Cellular Component: endosome (GO:0005768);; Cellular Component: trans-Golgi network (GO:0005802);; Cellular Component: plasma membrane (GO:0005886);; Biological Process: response to light stimulus (GO:0009416);; Cellular Component: plant-type cell wall (GO:0009505);; Biological Process: plasmodesma organization (GO:0009663);; Biological Process: response to abscisic acid (GO:0009737);; Biological…	--	--	--	--	--	Glycosyltransferase-like KOBITO 1 OS=Arabidopsis thaliana OX=3702 GN=ELD1 PE=1 SV=1	S	Function unknown	elongation defective 1 family protein [Populus tomentosa]
ptc-miR160f	PAYG008552	down	--	--	Molecular Function: DNA binding (GO:0003677);; Cellular Component: nucleus (GO:0005634);; Biological Process: regulation of transcription, DNA-templated (GO:0006355);; Biological Process: auxin-activated signaling pathway (GO:0009734);;	--	--	--	--	Auxin response factor;; B3 DNA binding domain	Auxin response factor 17 OS=Arabidopsis thaliana OX=3702 GN=ARF17 PE=2 SV=1	K	Transcription	hypothetical protein POPTR_0005s16320g [Populus trichocarpa]
ptc-miR160f	PAYG020387	down	--	--	--	--	--	--	--	IQ calmodulin-binding motif	Protein IQ-DOMAIN 1 OS=Arabidopsis thaliana OX=3702 GN=IQD1 PE=1 SV=1	--	--	hypothetical protein POPTR_0001s22260g [Populus trichocarpa]
ptc-miR160f	PAYG024518	down	[J]	Translation, ribosomal structure and biogenesis	Molecular Function: ATP-dependent RNA helicase activity (GO:0004004);; Molecular Function: ATP binding (GO:0005524);; Cellular Component: nucleus (GO:0005634);; Cellular Component: cytoplasm (GO:0005737);; Biological Process: RNA processing (GO:0006396);; Molecular Function: RNA binding (GO:0044822);;	K14442|0|pop:POPTR_0008s01470g|K14442 ATP-dependent RNA helicase DHX36 [EC:3.6.4.13] | (RefSeq) POPTRDRAFT_420510; hypothetical protein	RNA degradation (ko03018)	[A]	RNA processing and modification	Helicase associated domain (HA2);; Oligonucleotide/oligosaccharide-binding (OB)-fold;; Helicase conserved C-terminal domain;; Double-stranded RNA binding motif;; DEAD/DEAH box helicase	DExH-box ATP-dependent RNA helicase DExH3 OS=Arabidopsis thaliana OX=3702 GN=At1g48650 PE=3 SV=1	L	Replication, recombination and repair	hypothetical protein POPTR_0008s01470g [Populus trichocarpa]
ptc-miR160f	PAYG025639	down	[G]	Carbohydrate transport and metabolism	Molecular Function: alpha,alpha-trehalose-phosphate synthase (UDP-forming) activity (GO:0003825);; Molecular Function: trehalose-phosphatase activity (GO:0004805);; Biological Process: trehalose biosynthetic process (GO:0005992);; Biological Process: dephosphorylation (GO:0016311);;	K16055|0|pop:POPTR_0011s10490g|K16055 trehalose 6-phosphate synthase/phosphatase [EC:2.4.1.15 3.1.3.12] | (RefSeq) hypothetical protein	Starch and sucrose metabolism (ko00500)	[G]	Carbohydrate transport and metabolism	Glycosyltransferase family 20;; Trehalose-phosphatase	Alpha,alpha-trehalose-phosphate synthase [UDP-forming] 1 OS=Arabidopsis thaliana OX=3702 GN=TPS1 PE=1 SV=1	G	Carbohydrate transport and metabolism	hypothetical protein POPTR_0011s10490g [Populus trichocarpa]
ptc-miR160f	PAYG018578	down	--	--	Cellular Component: cilium (GO:0005929);; Molecular Function: hydrolase activity (GO:0016787);; Molecular Function: phosphatidylinositol binding (GO:0035091);; Biological Process: protein localization to cilium (GO:0061512);;	--	--	[R]	General function prediction only	Tub family;; F-box domain;; F-box-like	Tubby-like F-box protein 8 OS=Oryza sativa subsp. japonica OX=39947 GN=TULP8 PE=2 SV=1	S	Function unknown	hypothetical protein POPTR_0005s21450g [Populus trichocarpa]
ptc-miR160f	PAYG032420	down	--	--	Molecular Function: DNA binding (GO:0003677);; Cellular Component: nucleus (GO:0005634);; Biological Process: regulation of transcription, DNA-templated (GO:0006355);; Biological Process: auxin-activated signaling pathway (GO:0009734);;	--	--	--	--	Auxin response factor;; B3 DNA binding domain;; AUX/IAA family	Auxin response factor 18 OS=Oryza sativa subsp. japonica OX=39947 GN=ARF18 PE=2 SV=1	K	Transcription	auxin response factor 10-like [Populus tomentosa]
ptc-miR160f	PAYG025541	down	[P]	Inorganic ion transport and metabolism	Cellular Component: vacuolar membrane (GO:0005774);; Biological Process: cell tip growth (GO:0009932);; Molecular Function: potassium ion transmembrane transporter activity (GO:0015079);; Cellular Component: integral component of membrane (GO:0016021);; Biological Process: potassium ion transmembrane transport (GO:0071805);;	K03549|0|pop:POPTR_0002s23850g|K03549 KUP system potassium uptake protein | (RefSeq) POPTRDRAFT_816880; potassium transporter family protein	--	--	--	K+ potassium transporter;; Protein tyrosine kinase;; Protein kinase domain	Potassium transporter 4 OS=Arabidopsis thaliana OX=3702 GN=POT4 PE=1 SV=2	P	Inorganic ion transport and metabolism	potassium transporter family protein [Populus trichocarpa]
ptc-miR160f	PAYG029979	down	--	--	Molecular Function: DNA binding (GO:0003677);; Cellular Component: nucleus (GO:0005634);; Biological Process: regulation of transcription, DNA-templated (GO:0006355);; Biological Process: auxin-activated signaling pathway (GO:0009734);;	--	--	--	--	Auxin response factor;; B3 DNA binding domain	Auxin response factor 17 OS=Arabidopsis thaliana OX=3702 GN=ARF17 PE=2 SV=1	K	Transcription	hypothetical protein POPTR_002G089900v3 [Populus trichocarpa]
ptc-miR160f	PAYG024125	down	--	--	Molecular Function: DNA binding (GO:0003677);; Molecular Function: transcription factor activity, sequence-specific DNA binding (GO:0003700);; Cellular Component: nucleus (GO:0005634);; Biological Process: regulation of transcription, DNA-templated (GO:0006355);; Molecular Function: transferase activity (GO:0016740);;	--	--	[R]	General function prediction only	AP2 domain	Ethylene-responsive transcription factor 12 OS=Arabidopsis thaliana OX=3702 GN=ERF12 PE=1 SV=1	K	Transcription	PREDICTED: ethylene-responsive transcription factor 12 [Populus euphratica]
ptc-miR160f	PAYG024120	down	--	--	Molecular Function: methyltransferase activity (GO:0008168);; Biological Process: methylation (GO:0032259);;	--	--	[R]	General function prediction only	--	--	S	Function unknown	hypothetical protein POPTR_0017s06020g [Populus trichocarpa]
ptc-miR160f	PAYG021964	down	--	--	Molecular Function: DNA binding (GO:0003677);; Cellular Component: nucleus (GO:0005634);; Biological Process: regulation of transcription, DNA-templated (GO:0006355);; Biological Process: auxin-activated signaling pathway (GO:0009734);;	--	--	--	--	Auxin response factor;; B3 DNA binding domain	Auxin response factor 18 OS=Oryza sativa subsp. japonica OX=39947 GN=ARF18 PE=2 SV=1	K	Transcription	auxin response factor 17-like [Populus tomentosa]
ptc-miR160f	PAYG024133	down	--	--	Molecular Function: protein serine/threonine kinase activity (GO:0004674);; Molecular Function: ATP binding (GO:0005524);; Cellular Component: plasma membrane (GO:0005886);; Cellular Component: plasmodesma (GO:0009506);; Cellular Component: integral component of membrane (GO:0016021);; Biological Process: protein autophosphorylation (GO:0046777);;	--	--	[T]	Signal transduction mechanisms	Carbohydrate-binding protein of the ER;; Di-glucose binding within endoplasmic reticulum	Receptor-like protein kinase THESEUS 1 OS=Arabidopsis thaliana OX=3702 GN=THE1 PE=1 SV=1	T	Signal transduction mechanisms	hypothetical protein COLO4_09464 [Corchorus olitorius]
ptc-miR160f	PAYG014604	down	--	--	Molecular Function: DNA binding (GO:0003677);; Cellular Component: nucleus (GO:0005634);; Biological Process: regulation of transcription, DNA-templated (GO:0006355);; Biological Process: auxin-activated signaling pathway (GO:0009734);;	--	--	--	--	Auxin response factor;; B3 DNA binding domain	Auxin response factor 18 OS=Oryza sativa subsp. japonica OX=39947 GN=ARF18 PE=2 SV=1	K	Transcription	auxin response factor 16 [Populus tomentosa]
ptc-miR160f	PAYG007252	down	--	--	Molecular Function: translation initiation factor activity (GO:0003743);; Biological Process: translational initiation (GO:0006413);;	K11593|0|pop:POPTR_0009s00660g|K11593 eukaryotic translation initiation factor 2C | (RefSeq) POPTRDRAFT_821668; argonaute family protein	--	[J]	Translation, ribosomal structure and biogenesis	Piwi domain;; N-terminal domain of argonaute;; PAZ domain;; Argonaute linker 1 domain;; Argonaute linker 2 domain;; Mid domain of argonaute	Protein argonaute 5 OS=Arabidopsis thaliana OX=3702 GN=AGO5 PE=1 SV=2	J	Translation, ribosomal structure and biogenesis	hypothetical protein POPTR_009G001500v3 [Populus trichocarpa]
ptc-miR160f	PAYG005580	down	--	--	Biological Process: amino acid transmembrane transport (GO:0003333);; Molecular Function: amino acid transmembrane transporter activity (GO:0015171);; Cellular Component: integral component of membrane (GO:0016021);;	--	--	[E]	Amino acid transport and metabolism	Transmembrane amino acid transporter protein	Amino acid transporter AVT1H OS=Arabidopsis thaliana OX=3702 GN=AVT1H PE=3 SV=1	E	Amino acid transport and metabolism	hypothetical protein POPTR_014G146700v3 [Populus trichocarpa]
ptc-miR160f	PAYG019760	down	--	--	Molecular Function: DNA binding (GO:0003677);; Cellular Component: nucleus (GO:0005634);; Biological Process: regulation of transcription, DNA-templated (GO:0006355);; Biological Process: pattern specification process (GO:0007389);; Biological Process: auxin-activated signaling pathway (GO:0009734);; Biological Process: root cap development (GO:0048829);; Biological Process: cell division (GO:005…	--	--	--	--	Auxin response factor;; B3 DNA binding domain	Auxin response factor 18 OS=Oryza sativa subsp. japonica OX=39947 GN=ARF18 PE=2 SV=1	K	Transcription	hypothetical protein POPTR_0008s03890g [Populus trichocarpa]
ptc-miR160f	PAYG008770	down	--	--	Molecular Function: DNA binding (GO:0003677);; Cellular Component: nucleus (GO:0005634);; Biological Process: regulation of transcription, DNA-templated (GO:0006355);; Biological Process: pattern specification process (GO:0007389);; Biological Process: auxin-activated signaling pathway (GO:0009734);; Biological Process: root cap development (GO:0048829);; Biological Process: cell division (GO:005…	--	--	--	--	Auxin response factor;; B3 DNA binding domain	Auxin response factor 18 OS=Oryza sativa subsp. japonica OX=39947 GN=ARF18 PE=2 SV=1	K	Transcription	ARF family protein [Populus trichocarpa]
ptc-miR164a	PAYG002486	down	[O]	Posttranslational modification, protein turnover, chaperones	Molecular Function: serine-type endopeptidase activity (GO:0004252);; Cellular Component: integral component of membrane (GO:0016021);; Biological Process: protein processing (GO:0016485);;	--	--	[T]	Signal transduction mechanisms	Rhomboid family	RHOMBOID-like protein 1 OS=Arabidopsis thaliana OX=3702 GN=RBL1 PE=2 SV=1	S	Function unknown	PREDICTED: rhomboid-like protease 2 [Populus euphratica]
ptc-miR164a	PAYG027908	down	[O]	Posttranslational modification, protein turnover, chaperones	Molecular Function: hydrolase activity (GO:0016787);; Biological Process: protein metabolic process (GO:0019538);;	--	--	[O]	Posttranslational modification, protein turnover, chaperones	Clp amino terminal domain, pathogenicity island component	Protein SUPPRESSOR OF MAX2 1 OS=Arabidopsis thaliana OX=3702 GN=SMAX1 PE=1 SV=1	O	Posttranslational modification, protein turnover, chaperones	hypothetical protein POPTR_0006s18960g [Populus trichocarpa]
ptc-miR164a	PAYG034911	down	--	--	Molecular Function: DNA binding (GO:0003677);; Cellular Component: nucleus (GO:0005634);; Biological Process: regulation of transcription, DNA-templated (GO:0006355);;	--	--	--	--	No apical meristem (NAM) protein	NAC domain-containing protein 100 OS=Arabidopsis thaliana OX=3702 GN=NAC100 PE=2 SV=1	S	Function unknown	no apical meristem-like family protein [Populus trichocarpa]
ptc-miR164a	PAYG012492	down	--	--	Cellular Component: integral component of membrane (GO:0016021);;	--	--	[T]	Signal transduction mechanisms	--	--	S	Function unknown	hypothetical protein POPTR_015G079000v3 [Populus trichocarpa]
ptc-miR164a	PAYG031751	down	--	--	Molecular Function: DNA binding (GO:0003677);; Cellular Component: nucleus (GO:0005634);; Cellular Component: integral component of membrane (GO:0016021);;	--	--	--	--	SBP domain	Squamosa promoter-binding-like protein 7 OS=Arabidopsis thaliana OX=3702 GN=SPL7 PE=1 SV=2	S	Function unknown	hypothetical protein POPTR_010G026200v3 [Populus trichocarpa]
ptc-miR164a	PAYG000542	down	[G]	Carbohydrate transport and metabolism	Molecular Function: polygalacturonase activity (GO:0004650);; Cellular Component: extracellular region (GO:0005576);; Biological Process: carbohydrate metabolic process (GO:0005975);; Molecular Function: lyase activity (GO:0016829);; Molecular Function: galacturan 1,4-alpha-galacturonidase activity (GO:0047911);; Biological Process: cell wall organization (GO:0071555);;	K01184|0|pop:POPTR_0017s03950g|K01184 polygalacturonase [EC:3.2.1.15] | (RefSeq) polygalacturonase family protein	Starch and sucrose metabolism (ko00500)	--	--	Glycosyl hydrolases family 28;; Pectate lyase superfamily protein;; Pectate lyase	Polygalacturonase OS=Prunus persica OX=3760 PE=2 SV=1	M	Cell wall/membrane/envelope biogenesis	polygalacturonase family protein [Populus trichocarpa]
ptc-miR164a	PAYG003744	down	[J]	Translation, ribosomal structure and biogenesis	Molecular Function: structural constituent of ribosome (GO:0003735);; Cellular Component: ribosome (GO:0005840);;	K02876|4.42169e-92|pop:POPTR_0008s12000g|K02876 large subunit ribosomal protein L15 | (RefSeq) POPTRDRAFT_766070; hypothetical protein	Ribosome (ko03010)	[J]	Translation, ribosomal structure and biogenesis	Ribosomal proteins 50S-L15, 50S-L18e, 60S-L27A	50S ribosomal protein L15, chloroplastic OS=Arabidopsis thaliana OX=3702 GN=RPL15 PE=1 SV=2	J	Translation, ribosomal structure and biogenesis	hypothetical protein POPTR_0008s12000g [Populus trichocarpa]
ptc-miR164a	PAYG020080	down	[DZ]	Cell cycle control, cell division, chromosome partitioning ;; Cytoskeleton	Molecular Function: metal ion binding (GO:0046872);;	--	--	--	--	Regulator of chromosome condensation (RCC1) repeat;; Transcription factor regulating root and shoot growth via Pin3;; Regulator of chromosome condensation (RCC1) repeat;; Transcription factor BRX N-terminal domain;; FYVE zinc finger	PH, RCC1 and FYVE domains-containing protein 1 OS=Arabidopsis thaliana OX=3702 GN=PRAF1 PE=1 SV=1	DZ	--	hypothetical protein POPTR_002G070300v3 [Populus trichocarpa]
ptc-miR164a	PAYG015759	down	[M]	Cell wall/membrane/envelope biogenesis	Cellular Component: integral component of membrane (GO:0016021);;	K08678|0|pop:POPTR_0006s23050g|K08678 UDP-glucuronate decarboxylase [EC:4.1.1.35] | (RefSeq) POPTRDRAFT_653746; hypothetical protein	Amino sugar and nucleotide sugar metabolism (ko00520)	[GM]	--	GDP-mannose 4,6 dehydratase;; NAD dependent epimerase/dehydratase family;; 3-beta hydroxysteroid dehydrogenase/isomerase family;; Male sterility protein;; RmlD substrate binding domain;; Polysaccharide biosynthesis protein	UDP-glucuronic acid decarboxylase 1 OS=Arabidopsis thaliana OX=3702 GN=UXS1 PE=1 SV=1	M	Cell wall/membrane/envelope biogenesis	hypothetical protein POPTR_0006s23050g [Populus trichocarpa]
ptc-miR164a	PAYG017487	down	--	--	Molecular Function: DNA binding (GO:0003677);; Cellular Component: nucleus (GO:0005634);; Biological Process: regulation of transcription, DNA-templated (GO:0006355);;	--	--	--	--	No apical meristem (NAM) protein	Protein CUP-SHAPED COTYLEDON 2 OS=Arabidopsis thaliana OX=3702 GN=NAC098 PE=1 SV=1	S	Function unknown	hypothetical protein POPTR_0011s11600g [Populus trichocarpa]
ptc-miR164a	PAYG027873	down	[J]	Translation, ribosomal structure and biogenesis	Molecular Function: nucleic acid binding (GO:0003676);; Cellular Component: nucleus (GO:0005634);; Molecular Function: 23S rRNA (adenine(1618)-N(6))-methyltransferase activity (GO:0052907);; Biological Process: rRNA base methylation (GO:0070475);;	K06970|0|pop:POPTR_0004s17790g|K06970 23S rRNA (adenine1618-N6)-methyltransferase [EC:2.1.1.181] | (RefSeq) POPTRDRAFT_195974; hypothetical protein	--	[S]	Function unknown	Protein of unknown function (DUF890)	--	S	Function unknown	PREDICTED: methyltransferase-like protein 16 isoform X1 [Populus euphratica]
ptc-miR164a	PAYG015257	down	--	--	Molecular Function: protein dimerization activity (GO:0046983);;	--	--	--	--	Helix-loop-helix DNA-binding domain	Transcription factor ILR3 OS=Arabidopsis thaliana OX=3702 GN=ILR3 PE=1 SV=1	K	Transcription	unknown [Populus trichocarpa x Populus deltoides]
ptc-miR164a	PAYG013311	down	--	--	Cellular Component: endoplasmic reticulum (GO:0005783);; Cellular Component: integral component of membrane (GO:0016021);;	--	--	[S]	Function unknown	Domain of unknown function (DUF4149)	--	S	Function unknown	hypothetical protein POPTR_0002s19890g [Populus trichocarpa]
ptc-miR164a	PAYG005195	down	[M]	Cell wall/membrane/envelope biogenesis	Molecular Function: UDP-glucuronate decarboxylase activity (GO:0048040);;	K08678|0|pop:POPTR_0010s21420g|K08678 UDP-glucuronate decarboxylase [EC:4.1.1.35] | (RefSeq) POPTRDRAFT_822488; hypothetical protein	Amino sugar and nucleotide sugar metabolism (ko00520)	[GM]	--	GDP-mannose 4,6 dehydratase;; NAD dependent epimerase/dehydratase family;; Polysaccharide biosynthesis protein;; 3-beta hydroxysteroid dehydrogenase/isomerase family;; Male sterility protein;; RmlD substrate binding domain	UDP-glucuronic acid decarboxylase 6 OS=Arabidopsis thaliana OX=3702 GN=UXS6 PE=2 SV=1	M	Cell wall/membrane/envelope biogenesis	PREDICTED: UDP-glucuronic acid decarboxylase 6-like [Populus euphratica]
ptc-miR164a	PAYG035870	down	--	--	Molecular Function: DNA binding (GO:0003677);; Cellular Component: nucleus (GO:0005634);; Biological Process: regulation of transcription, DNA-templated (GO:0006355);;	--	--	--	--	--	NAC domain-containing protein 100 OS=Arabidopsis thaliana OX=3702 GN=NAC100 PE=2 SV=1	S	Function unknown	no apical meristem-like family protein [Populus trichocarpa]
ptc-miR164a	PAYG029114	down	[O]	Posttranslational modification, protein turnover, chaperones	Molecular Function: ubiquitin activating enzyme activity (GO:0004839);; Molecular Function: ubiquitin-protein transferase activity (GO:0004842);; Molecular Function: ATP binding (GO:0005524);; Cellular Component: nucleus (GO:0005634);; Cellular Component: cytosol (GO:0005829);; Cellular Component: integral component of membrane (GO:0016021);; Biological Process: protein ubiquitination (GO:0016567…	K03178|0|pop:POPTR_0001s28750g|K03178 ubiquitin-activating enzyme E1 [EC:6.2.1.45] | (RefSeq) POPTRDRAFT_815464; ubiquitin activating enzyme 2 family protein	Ubiquitin mediated proteolysis (ko04120)	[O]	Posttranslational modification, protein turnover, chaperones	ThiF family;; Ubiquitin-activating enzyme active site;; Ubiquitin-activating enzyme E1 FCCH domain;; Ubiquitin-activating enzyme E1 four-helix bundle;; Ubiquitin fold domain	Ubiquitin-activating enzyme E1 1 OS=Arabidopsis thaliana OX=3702 GN=UBA1 PE=1 SV=1	H	Coenzyme transport and metabolism	hypothetical protein POPTR_0009s07960g [Populus trichocarpa]
ptc-miR164a	PAYG038837	down	--	--	Molecular Function: DNA binding (GO:0003677);; Cellular Component: nucleus (GO:0005634);; Biological Process: regulation of transcription, DNA-templated (GO:0006355);;	--	--	--	--	No apical meristem (NAM) protein	NAC domain-containing protein 21/22 OS=Arabidopsis thaliana OX=3702 GN=NAC021 PE=1 SV=2	S	Function unknown	hypothetical protein POPTR_005G098200v3 [Populus trichocarpa]
ptc-miR164a	PAYG002017	down	--	--	Molecular Function: enzyme inhibitor activity (GO:0004857);; Biological Process: negative regulation of catalytic activity (GO:0043086);;	--	--	--	--	Plant invertase/pectin methylesterase inhibitor	21 kDa protein OS=Daucus carota OX=4039 PE=2 SV=1	S	Function unknown	hypothetical protein POPTR_0010s11950g [Populus trichocarpa]
ptc-miR164a	PAYG025084	down	[M]	Cell wall/membrane/envelope biogenesis	Molecular Function: protein kinase activity (GO:0004672);; Molecular Function: ATP binding (GO:0005524);; Biological Process: protein phosphorylation (GO:0006468);;	K08818|0|pop:POPTR_0015s10410g|K08818 cell division cycle 2-like [EC:2.7.11.22] | (RefSeq) POPTRDRAFT_808062; hypothetical protein	--	[R]	General function prediction only	Protein kinase domain;; Protein tyrosine kinase	Cyclin-dependent kinase G-2 OS=Oryza sativa subsp. japonica OX=39947 GN=CDKG-2 PE=2 SV=2	T	Signal transduction mechanisms	hypothetical protein POPTR_015G092100v3 [Populus trichocarpa]
ptc-miR164a	PAYG004605	down	[T]	Signal transduction mechanisms	Molecular Function: ATP binding (GO:0005524);; Cellular Component: plasma membrane (GO:0005886);; Biological Process: protein phosphorylation (GO:0006468);; Cellular Component: integral component of membrane (GO:0016021);; Molecular Function: 2-alkenal reductase [NAD(P)] activity (GO:0032440);; Molecular Function: tau-protein kinase activity (GO:0050321);; Biological Process: oxidation-reduction …	--	--	--	--	Protein kinase domain;; Protein tyrosine kinase;; Leucine rich repeat;; Leucine Rich repeats (2 copies);; Leucine rich repeat N-terminal domain	Probable inactive receptor kinase At5g58300 OS=Arabidopsis thaliana OX=3702 GN=At5g58300 PE=2 SV=1	S	Function unknown	putative plant disease resistance family protein [Populus trichocarpa]
ptc-miR164a	PAYG020734	down	[T]	Signal transduction mechanisms	Molecular Function: protein kinase activity (GO:0004672);; Molecular Function: ATP binding (GO:0005524);; Biological Process: protein phosphorylation (GO:0006468);; Molecular Function: zinc ion binding (GO:0008270);;	K16279|0|pop:POPTR_0001s28170g|K16279 E3 ubiquitin-protein ligase KEG [EC:2.7.11.1 2.3.2.27] | (RefSeq) POPTRDRAFT_1068557, POPTRDRAFT_641445; hypothetical protein	--	--	--	Ankyrin repeats (3 copies);; Ankyrin repeats (many copies);; Ankyrin repeats (many copies);; Protein kinase domain;; Protein tyrosine kinase;; Ankyrin repeat;; Ankyrin repeat;; Ring finger domain;; RING-type zinc-finger;; Zinc finger, C3HC4 type (RING finger);; HAS barrel domain	E3 ubiquitin-protein ligase KEG OS=Arabidopsis thaliana OX=3702 GN=KEG PE=1 SV=2	S	Function unknown	hypothetical protein POPTR_001G274900v3 [Populus trichocarpa]
ptc-miR164a	PAYG037112	down	--	--	--	--	--	[S]	Function unknown	ELMO/CED-12 family	--	S	Function unknown	hypothetical protein POPTR_010G060700v3 [Populus trichocarpa]
ptc-miR164a	PAYG029230	down	[GR]	Carbohydrate transport and metabolism ;; General function prediction only	Molecular Function: riboflavin kinase activity (GO:0008531);; Molecular Function: phosphoglycolate phosphatase activity (GO:0008967);; Biological Process: riboflavin biosynthetic process (GO:0009231);; Biological Process: phosphorylation (GO:0016310);; Biological Process: dephosphorylation (GO:0016311);; Molecular Function: nucleotidyltransferase activity (GO:0016779);;	K20884|0|pop:POPTR_0002s07770g|K20884 riboflavin kinase / FMN hydrolase [EC:2.7.1.26 3.1.3.102] | (RefSeq) POPTRDRAFT_798665; hypothetical protein	Riboflavin metabolism (ko00740)	[H]	Coenzyme transport and metabolism	Riboflavin kinase;; Haloacid dehalogenase-like hydrolase;; haloacid dehalogenase-like hydrolase;; HAD-hyrolase-like	Bifunctional riboflavin kinase/FMN phosphatase OS=Arabidopsis thaliana OX=3702 GN=FHY PE=1 SV=1	S	Function unknown	hypothetical protein POPTR_002G077200v3 [Populus trichocarpa]
ptc-miR164a	PAYG035932	down	--	--	Molecular Function: DNA binding (GO:0003677);; Cellular Component: nucleus (GO:0005634);; Biological Process: regulation of transcription, DNA-templated (GO:0006355);;	--	--	--	--	No apical meristem (NAM) protein	NAC domain-containing protein 100 OS=Arabidopsis thaliana OX=3702 GN=NAC100 PE=2 SV=1	S	Function unknown	hypothetical protein POPTR_017G086200v3 [Populus trichocarpa]
ptc-miR164a	PAYG032023	down	--	--	Molecular Function: DNA binding (GO:0003677);; Cellular Component: nucleus (GO:0005634);; Biological Process: regulation of transcription, DNA-templated (GO:0006355);;	--	--	--	--	No apical meristem (NAM) protein	Protein CUP-SHAPED COTYLEDON 2 OS=Arabidopsis thaliana OX=3702 GN=NAC098 PE=1 SV=1	S	Function unknown	hypothetical protein POPTR_001G396400v3 [Populus trichocarpa]
ptc-miR164a	PAYG025864	down	[K]	Transcription	Molecular Function: protein serine/threonine kinase activity (GO:0004674);; Molecular Function: ATP binding (GO:0005524);; Biological Process: protein phosphorylation (GO:0006468);; Cellular Component: integral component of membrane (GO:0016021);; Molecular Function: 2-alkenal reductase [NAD(P)] activity (GO:0032440);; Biological Process: oxidation-reduction process (GO:0055114);;	--	--	--	--	Leucine rich repeat;; Protein kinase domain;; Leucine Rich repeats (2 copies);; Protein tyrosine kinase;; Leucine Rich Repeat;; Leucine Rich repeat;; Leucine rich repeat N-terminal domain	Serine/threonine-protein kinase BRI1-like 2 OS=Arabidopsis thaliana OX=3702 GN=BRL2 PE=1 SV=1	S	Function unknown	leucine-rich repeat transmembrane protein kinase [Populus trichocarpa]
ptc-miR164a	PAYG037740	down	--	--	Molecular Function: polygalacturonase activity (GO:0004650);; Cellular Component: extracellular region (GO:0005576);; Biological Process: carbohydrate metabolic process (GO:0005975);; Molecular Function: lyase activity (GO:0016829);; Molecular Function: galacturan 1,4-alpha-galacturonidase activity (GO:0047911);; Biological Process: cell wall organization (GO:0071555);;	K01184|4.23862e-88|pop:POPTR_0017s03950g|K01184 polygalacturonase [EC:3.2.1.15] | (RefSeq) polygalacturonase family protein	Starch and sucrose metabolism (ko00500)	--	--	Glycosyl hydrolases family 28;; Pectate lyase superfamily protein	Polygalacturonase OS=Prunus persica OX=3760 PE=2 SV=1	M	Cell wall/membrane/envelope biogenesis	polygalacturonase family protein [Populus trichocarpa]
ptc-miR164a	PAYG007685	down	--	--	Molecular Function: transferase activity (GO:0016740);;	K20823|0|pop:POPTR_0006s06370g|K20823 N-alpha-acetyltransferase 35, NatC auxiliary subunit | (RefSeq) POPTRDRAFT_560565; N(alpha)-terminal acetyltransferase family protein	--	[R]	General function prediction only	Mak10 subunit, NatC N(alpha)-terminal acetyltransferase	--	S	Function unknown	hypothetical protein POPTR_0025s00790g [Populus trichocarpa]
ptc-miR164a	PAYG002804	down	[O]	Posttranslational modification, protein turnover, chaperones	Cellular Component: mitochondrion (GO:0005739);; Biological Process: proton-transporting ATP synthase complex assembly (GO:0043461);;	K07556|1.27008e-168|pop:POPTR_0001s36070g|K07556 ATP synthase mitochondrial F1 complex assembly factor 2 | (RefSeq) POPTRDRAFT_1069022; hypothetical protein	--	[C]	Energy production and conversion	ATP12 chaperone protein	--	O	Posttranslational modification, protein turnover, chaperones	hypothetical protein POPTR_0001s36070g [Populus trichocarpa]
ptc-miR164a	PAYG026433	down	--	--	Molecular Function: DNA binding (GO:0003677);; Cellular Component: nucleus (GO:0005634);; Biological Process: regulation of transcription, DNA-templated (GO:0006355);;	--	--	--	--	No apical meristem (NAM) protein	NAC domain-containing protein 100 OS=Arabidopsis thaliana OX=3702 GN=NAC100 PE=2 SV=1	S	Function unknown	no apical meristem-like family protein [Populus trichocarpa]
ptc-miR164a	PAYG030302	down	--	--	Molecular Function: transferase activity, transferring glycosyl groups (GO:0016757);;	--	--	--	--	GDP-fucose protein O-fucosyltransferase	O-fucosyltransferase 39 OS=Arabidopsis thaliana OX=3702 GN=OFUT39 PE=2 SV=1	S	Function unknown	hypothetical protein POPTR_0007s14280g [Populus trichocarpa]
ptc-miR164a	PAYG035867	down	[HI]	Coenzyme transport and metabolism ;; Lipid transport and metabolism	Molecular Function: acetyl-CoA carboxylase activity (GO:0003989);; Biological Process: fatty acid biosynthetic process (GO:0006633);; Cellular Component: acetyl-CoA carboxylase complex (GO:0009317);;	K02160|1.77141e-149|pop:POPTR_0017s12810g|K02160 acetyl-CoA carboxylase biotin carboxyl carrier protein | (RefSeq) POPTRDRAFT_736443; hypothetical protein	Fatty acid metabolism (ko01212)	--	--	Biotin-requiring enzyme;; Biotin-lipoyl like	Biotin carboxyl carrier protein of acetyl-CoA carboxylase 1, chloroplastic OS=Arabidopsis thaliana OX=3702 GN=BCCP1 PE=1 SV=2	I	Lipid transport and metabolism	hypothetical protein POPTR_017G092500v3 [Populus trichocarpa]
ptc-miR164a	PAYG014945	down	--	--	--	--	--	--	--	--	BTB/POZ domain-containing protein At2g13690 OS=Arabidopsis thaliana OX=3702 GN=PRL1-IFG PE=2 SV=2	S	Function unknown	PRLI-interacting factor family protein [Populus trichocarpa]
ptc-miR164a	PAYG037739	down	[G]	Carbohydrate transport and metabolism	Molecular Function: polygalacturonase activity (GO:0004650);; Cellular Component: extracellular region (GO:0005576);; Biological Process: carbohydrate metabolic process (GO:0005975);; Molecular Function: lyase activity (GO:0016829);; Molecular Function: galacturan 1,4-alpha-galacturonidase activity (GO:0047911);; Biological Process: cell wall organization (GO:0071555);;	K01184|0|pop:POPTR_0017s03950g|K01184 polygalacturonase [EC:3.2.1.15] | (RefSeq) polygalacturonase family protein	Starch and sucrose metabolism (ko00500)	--	--	Glycosyl hydrolases family 28;; Pectate lyase superfamily protein	Polygalacturonase OS=Prunus persica OX=3760 PE=2 SV=1	M	Cell wall/membrane/envelope biogenesis	polygalacturonase family protein [Populus trichocarpa]
ptc-miR164a	PAYG010392	down	[M]	Cell wall/membrane/envelope biogenesis	Cellular Component: integral component of membrane (GO:0016021);;	K08678|0|pop:POPTR_0006s23050g|K08678 UDP-glucuronate decarboxylase [EC:4.1.1.35] | (RefSeq) POPTRDRAFT_653746; hypothetical protein	Amino sugar and nucleotide sugar metabolism (ko00520)	[GM]	--	GDP-mannose 4,6 dehydratase;; NAD dependent epimerase/dehydratase family;; 3-beta hydroxysteroid dehydrogenase/isomerase family;; RmlD substrate binding domain;; Male sterility protein	UDP-glucuronic acid decarboxylase 1 OS=Arabidopsis thaliana OX=3702 GN=UXS1 PE=1 SV=1	M	Cell wall/membrane/envelope biogenesis	hypothetical protein POPTR_0006s23050g [Populus trichocarpa]
ptc-miR164a	PAYG032997	down	--	--	Molecular Function: DNA binding (GO:0003677);; Cellular Component: nucleus (GO:0005634);; Biological Process: regulation of transcription, DNA-templated (GO:0006355);;	--	--	--	--	No apical meristem (NAM) protein	NAC domain-containing protein 21/22 OS=Arabidopsis thaliana OX=3702 GN=NAC021 PE=1 SV=2	S	Function unknown	PREDICTED: NAC domain-containing protein 21/22-like isoform X2 [Populus euphratica]
ptc-miR164a	PAYG008419	down	[M]	Cell wall/membrane/envelope biogenesis	--	K08678|0|cit:102630895|K08678 UDP-glucuronate decarboxylase [EC:4.1.1.35] | (RefSeq) UDP-glucuronic acid decarboxylase 6	Amino sugar and nucleotide sugar metabolism (ko00520)	[GM]	--	GDP-mannose 4,6 dehydratase;; NAD dependent epimerase/dehydratase family;; Polysaccharide biosynthesis protein;; Male sterility protein;; 3-beta hydroxysteroid dehydrogenase/isomerase family;; RmlD substrate binding domain	UDP-glucuronic acid decarboxylase 5 OS=Arabidopsis thaliana OX=3702 GN=UXS5 PE=2 SV=1	M	Cell wall/membrane/envelope biogenesis	UDP-glucuronate decarboxylase protein 3 [Populus tomentosa]
ptc-miR164b	PAYG035932	down	--	--	Molecular Function: DNA binding (GO:0003677);; Cellular Component: nucleus (GO:0005634);; Biological Process: regulation of transcription, DNA-templated (GO:0006355);;	--	--	--	--	No apical meristem (NAM) protein	NAC domain-containing protein 100 OS=Arabidopsis thaliana OX=3702 GN=NAC100 PE=2 SV=1	S	Function unknown	hypothetical protein POPTR_017G086200v3 [Populus trichocarpa]
ptc-miR164b	PAYG020734	down	[T]	Signal transduction mechanisms	Molecular Function: protein kinase activity (GO:0004672);; Molecular Function: ATP binding (GO:0005524);; Biological Process: protein phosphorylation (GO:0006468);; Molecular Function: zinc ion binding (GO:0008270);;	K16279|0|pop:POPTR_0001s28170g|K16279 E3 ubiquitin-protein ligase KEG [EC:2.7.11.1 2.3.2.27] | (RefSeq) POPTRDRAFT_1068557, POPTRDRAFT_641445; hypothetical protein	--	--	--	Ankyrin repeats (3 copies);; Ankyrin repeats (many copies);; Ankyrin repeats (many copies);; Protein kinase domain;; Protein tyrosine kinase;; Ankyrin repeat;; Ankyrin repeat;; Ring finger domain;; RING-type zinc-finger;; Zinc finger, C3HC4 type (RING finger);; HAS barrel domain	E3 ubiquitin-protein ligase KEG OS=Arabidopsis thaliana OX=3702 GN=KEG PE=1 SV=2	S	Function unknown	hypothetical protein POPTR_001G274900v3 [Populus trichocarpa]
ptc-miR164b	PAYG004605	down	[T]	Signal transduction mechanisms	Molecular Function: ATP binding (GO:0005524);; Cellular Component: plasma membrane (GO:0005886);; Biological Process: protein phosphorylation (GO:0006468);; Cellular Component: integral component of membrane (GO:0016021);; Molecular Function: 2-alkenal reductase [NAD(P)] activity (GO:0032440);; Molecular Function: tau-protein kinase activity (GO:0050321);; Biological Process: oxidation-reduction …	--	--	--	--	Protein kinase domain;; Protein tyrosine kinase;; Leucine rich repeat;; Leucine Rich repeats (2 copies);; Leucine rich repeat N-terminal domain	Probable inactive receptor kinase At5g58300 OS=Arabidopsis thaliana OX=3702 GN=At5g58300 PE=2 SV=1	S	Function unknown	putative plant disease resistance family protein [Populus trichocarpa]
ptc-miR164b	PAYG029230	down	[GR]	Carbohydrate transport and metabolism ;; General function prediction only	Molecular Function: riboflavin kinase activity (GO:0008531);; Molecular Function: phosphoglycolate phosphatase activity (GO:0008967);; Biological Process: riboflavin biosynthetic process (GO:0009231);; Biological Process: phosphorylation (GO:0016310);; Biological Process: dephosphorylation (GO:0016311);; Molecular Function: nucleotidyltransferase activity (GO:0016779);;	K20884|0|pop:POPTR_0002s07770g|K20884 riboflavin kinase / FMN hydrolase [EC:2.7.1.26 3.1.3.102] | (RefSeq) POPTRDRAFT_798665; hypothetical protein	Riboflavin metabolism (ko00740)	[H]	Coenzyme transport and metabolism	Riboflavin kinase;; Haloacid dehalogenase-like hydrolase;; haloacid dehalogenase-like hydrolase;; HAD-hyrolase-like	Bifunctional riboflavin kinase/FMN phosphatase OS=Arabidopsis thaliana OX=3702 GN=FHY PE=1 SV=1	S	Function unknown	hypothetical protein POPTR_002G077200v3 [Populus trichocarpa]
ptc-miR164b	PAYG037112	down	--	--	--	--	--	[S]	Function unknown	ELMO/CED-12 family	--	S	Function unknown	hypothetical protein POPTR_010G060700v3 [Populus trichocarpa]
ptc-miR164b	PAYG029114	down	[O]	Posttranslational modification, protein turnover, chaperones	Molecular Function: ubiquitin activating enzyme activity (GO:0004839);; Molecular Function: ubiquitin-protein transferase activity (GO:0004842);; Molecular Function: ATP binding (GO:0005524);; Cellular Component: nucleus (GO:0005634);; Cellular Component: cytosol (GO:0005829);; Cellular Component: integral component of membrane (GO:0016021);; Biological Process: protein ubiquitination (GO:0016567…	K03178|0|pop:POPTR_0001s28750g|K03178 ubiquitin-activating enzyme E1 [EC:6.2.1.45] | (RefSeq) POPTRDRAFT_815464; ubiquitin activating enzyme 2 family protein	Ubiquitin mediated proteolysis (ko04120)	[O]	Posttranslational modification, protein turnover, chaperones	ThiF family;; Ubiquitin-activating enzyme active site;; Ubiquitin-activating enzyme E1 FCCH domain;; Ubiquitin-activating enzyme E1 four-helix bundle;; Ubiquitin fold domain	Ubiquitin-activating enzyme E1 1 OS=Arabidopsis thaliana OX=3702 GN=UBA1 PE=1 SV=1	H	Coenzyme transport and metabolism	hypothetical protein POPTR_0009s07960g [Populus trichocarpa]
ptc-miR164b	PAYG038837	down	--	--	Molecular Function: DNA binding (GO:0003677);; Cellular Component: nucleus (GO:0005634);; Biological Process: regulation of transcription, DNA-templated (GO:0006355);;	--	--	--	--	No apical meristem (NAM) protein	NAC domain-containing protein 21/22 OS=Arabidopsis thaliana OX=3702 GN=NAC021 PE=1 SV=2	S	Function unknown	hypothetical protein POPTR_005G098200v3 [Populus trichocarpa]
ptc-miR164b	PAYG002017	down	--	--	Molecular Function: enzyme inhibitor activity (GO:0004857);; Biological Process: negative regulation of catalytic activity (GO:0043086);;	--	--	--	--	Plant invertase/pectin methylesterase inhibitor	21 kDa protein OS=Daucus carota OX=4039 PE=2 SV=1	S	Function unknown	hypothetical protein POPTR_0010s11950g [Populus trichocarpa]
ptc-miR164b	PAYG025084	down	[M]	Cell wall/membrane/envelope biogenesis	Molecular Function: protein kinase activity (GO:0004672);; Molecular Function: ATP binding (GO:0005524);; Biological Process: protein phosphorylation (GO:0006468);;	K08818|0|pop:POPTR_0015s10410g|K08818 cell division cycle 2-like [EC:2.7.11.22] | (RefSeq) POPTRDRAFT_808062; hypothetical protein	--	[R]	General function prediction only	Protein kinase domain;; Protein tyrosine kinase	Cyclin-dependent kinase G-2 OS=Oryza sativa subsp. japonica OX=39947 GN=CDKG-2 PE=2 SV=2	T	Signal transduction mechanisms	hypothetical protein POPTR_015G092100v3 [Populus trichocarpa]
ptc-miR164b	PAYG013311	down	--	--	Cellular Component: endoplasmic reticulum (GO:0005783);; Cellular Component: integral component of membrane (GO:0016021);;	--	--	[S]	Function unknown	Domain of unknown function (DUF4149)	--	S	Function unknown	hypothetical protein POPTR_0002s19890g [Populus trichocarpa]
ptc-miR164b	PAYG035870	down	--	--	Molecular Function: DNA binding (GO:0003677);; Cellular Component: nucleus (GO:0005634);; Biological Process: regulation of transcription, DNA-templated (GO:0006355);;	--	--	--	--	--	NAC domain-containing protein 100 OS=Arabidopsis thaliana OX=3702 GN=NAC100 PE=2 SV=1	S	Function unknown	no apical meristem-like family protein [Populus trichocarpa]
ptc-miR164b	PAYG005195	down	[M]	Cell wall/membrane/envelope biogenesis	Molecular Function: UDP-glucuronate decarboxylase activity (GO:0048040);;	K08678|0|pop:POPTR_0010s21420g|K08678 UDP-glucuronate decarboxylase [EC:4.1.1.35] | (RefSeq) POPTRDRAFT_822488; hypothetical protein	Amino sugar and nucleotide sugar metabolism (ko00520)	[GM]	--	GDP-mannose 4,6 dehydratase;; NAD dependent epimerase/dehydratase family;; Polysaccharide biosynthesis protein;; 3-beta hydroxysteroid dehydrogenase/isomerase family;; Male sterility protein;; RmlD substrate binding domain	UDP-glucuronic acid decarboxylase 6 OS=Arabidopsis thaliana OX=3702 GN=UXS6 PE=2 SV=1	M	Cell wall/membrane/envelope biogenesis	PREDICTED: UDP-glucuronic acid decarboxylase 6-like [Populus euphratica]
ptc-miR164b	PAYG008419	down	[M]	Cell wall/membrane/envelope biogenesis	--	K08678|0|cit:102630895|K08678 UDP-glucuronate decarboxylase [EC:4.1.1.35] | (RefSeq) UDP-glucuronic acid decarboxylase 6	Amino sugar and nucleotide sugar metabolism (ko00520)	[GM]	--	GDP-mannose 4,6 dehydratase;; NAD dependent epimerase/dehydratase family;; Polysaccharide biosynthesis protein;; Male sterility protein;; 3-beta hydroxysteroid dehydrogenase/isomerase family;; RmlD substrate binding domain	UDP-glucuronic acid decarboxylase 5 OS=Arabidopsis thaliana OX=3702 GN=UXS5 PE=2 SV=1	M	Cell wall/membrane/envelope biogenesis	UDP-glucuronate decarboxylase protein 3 [Populus tomentosa]
ptc-miR164b	PAYG032997	down	--	--	Molecular Function: DNA binding (GO:0003677);; Cellular Component: nucleus (GO:0005634);; Biological Process: regulation of transcription, DNA-templated (GO:0006355);;	--	--	--	--	No apical meristem (NAM) protein	NAC domain-containing protein 21/22 OS=Arabidopsis thaliana OX=3702 GN=NAC021 PE=1 SV=2	S	Function unknown	PREDICTED: NAC domain-containing protein 21/22-like isoform X2 [Populus euphratica]
ptc-miR164b	PAYG030302	down	--	--	Molecular Function: transferase activity, transferring glycosyl groups (GO:0016757);;	--	--	--	--	GDP-fucose protein O-fucosyltransferase	O-fucosyltransferase 39 OS=Arabidopsis thaliana OX=3702 GN=OFUT39 PE=2 SV=1	S	Function unknown	hypothetical protein POPTR_0007s14280g [Populus trichocarpa]
ptc-miR164b	PAYG010392	down	[M]	Cell wall/membrane/envelope biogenesis	Cellular Component: integral component of membrane (GO:0016021);;	K08678|0|pop:POPTR_0006s23050g|K08678 UDP-glucuronate decarboxylase [EC:4.1.1.35] | (RefSeq) POPTRDRAFT_653746; hypothetical protein	Amino sugar and nucleotide sugar metabolism (ko00520)	[GM]	--	GDP-mannose 4,6 dehydratase;; NAD dependent epimerase/dehydratase family;; 3-beta hydroxysteroid dehydrogenase/isomerase family;; RmlD substrate binding domain;; Male sterility protein	UDP-glucuronic acid decarboxylase 1 OS=Arabidopsis thaliana OX=3702 GN=UXS1 PE=1 SV=1	M	Cell wall/membrane/envelope biogenesis	hypothetical protein POPTR_0006s23050g [Populus trichocarpa]
ptc-miR164b	PAYG037739	down	[G]	Carbohydrate transport and metabolism	Molecular Function: polygalacturonase activity (GO:0004650);; Cellular Component: extracellular region (GO:0005576);; Biological Process: carbohydrate metabolic process (GO:0005975);; Molecular Function: lyase activity (GO:0016829);; Molecular Function: galacturan 1,4-alpha-galacturonidase activity (GO:0047911);; Biological Process: cell wall organization (GO:0071555);;	K01184|0|pop:POPTR_0017s03950g|K01184 polygalacturonase [EC:3.2.1.15] | (RefSeq) polygalacturonase family protein	Starch and sucrose metabolism (ko00500)	--	--	Glycosyl hydrolases family 28;; Pectate lyase superfamily protein	Polygalacturonase OS=Prunus persica OX=3760 PE=2 SV=1	M	Cell wall/membrane/envelope biogenesis	polygalacturonase family protein [Populus trichocarpa]
ptc-miR164b	PAYG035867	down	[HI]	Coenzyme transport and metabolism ;; Lipid transport and metabolism	Molecular Function: acetyl-CoA carboxylase activity (GO:0003989);; Biological Process: fatty acid biosynthetic process (GO:0006633);; Cellular Component: acetyl-CoA carboxylase complex (GO:0009317);;	K02160|1.77141e-149|pop:POPTR_0017s12810g|K02160 acetyl-CoA carboxylase biotin carboxyl carrier protein | (RefSeq) POPTRDRAFT_736443; hypothetical protein	Fatty acid metabolism (ko01212)	--	--	Biotin-requiring enzyme;; Biotin-lipoyl like	Biotin carboxyl carrier protein of acetyl-CoA carboxylase 1, chloroplastic OS=Arabidopsis thaliana OX=3702 GN=BCCP1 PE=1 SV=2	I	Lipid transport and metabolism	hypothetical protein POPTR_017G092500v3 [Populus trichocarpa]
ptc-miR164b	PAYG014945	down	--	--	--	--	--	--	--	--	BTB/POZ domain-containing protein At2g13690 OS=Arabidopsis thaliana OX=3702 GN=PRL1-IFG PE=2 SV=2	S	Function unknown	PRLI-interacting factor family protein [Populus trichocarpa]
ptc-miR164b	PAYG037740	down	--	--	Molecular Function: polygalacturonase activity (GO:0004650);; Cellular Component: extracellular region (GO:0005576);; Biological Process: carbohydrate metabolic process (GO:0005975);; Molecular Function: lyase activity (GO:0016829);; Molecular Function: galacturan 1,4-alpha-galacturonidase activity (GO:0047911);; Biological Process: cell wall organization (GO:0071555);;	K01184|4.23862e-88|pop:POPTR_0017s03950g|K01184 polygalacturonase [EC:3.2.1.15] | (RefSeq) polygalacturonase family protein	Starch and sucrose metabolism (ko00500)	--	--	Glycosyl hydrolases family 28;; Pectate lyase superfamily protein	Polygalacturonase OS=Prunus persica OX=3760 PE=2 SV=1	M	Cell wall/membrane/envelope biogenesis	polygalacturonase family protein [Populus trichocarpa]
ptc-miR164b	PAYG002804	down	[O]	Posttranslational modification, protein turnover, chaperones	Cellular Component: mitochondrion (GO:0005739);; Biological Process: proton-transporting ATP synthase complex assembly (GO:0043461);;	K07556|1.27008e-168|pop:POPTR_0001s36070g|K07556 ATP synthase mitochondrial F1 complex assembly factor 2 | (RefSeq) POPTRDRAFT_1069022; hypothetical protein	--	[C]	Energy production and conversion	ATP12 chaperone protein	--	O	Posttranslational modification, protein turnover, chaperones	hypothetical protein POPTR_0001s36070g [Populus trichocarpa]
ptc-miR164b	PAYG026433	down	--	--	Molecular Function: DNA binding (GO:0003677);; Cellular Component: nucleus (GO:0005634);; Biological Process: regulation of transcription, DNA-templated (GO:0006355);;	--	--	--	--	No apical meristem (NAM) protein	NAC domain-containing protein 100 OS=Arabidopsis thaliana OX=3702 GN=NAC100 PE=2 SV=1	S	Function unknown	no apical meristem-like family protein [Populus trichocarpa]
ptc-miR164b	PAYG007685	down	--	--	Molecular Function: transferase activity (GO:0016740);;	K20823|0|pop:POPTR_0006s06370g|K20823 N-alpha-acetyltransferase 35, NatC auxiliary subunit | (RefSeq) POPTRDRAFT_560565; N(alpha)-terminal acetyltransferase family protein	--	[R]	General function prediction only	Mak10 subunit, NatC N(alpha)-terminal acetyltransferase	--	S	Function unknown	hypothetical protein POPTR_0025s00790g [Populus trichocarpa]
ptc-miR164b	PAYG032023	down	--	--	Molecular Function: DNA binding (GO:0003677);; Cellular Component: nucleus (GO:0005634);; Biological Process: regulation of transcription, DNA-templated (GO:0006355);;	--	--	--	--	No apical meristem (NAM) protein	Protein CUP-SHAPED COTYLEDON 2 OS=Arabidopsis thaliana OX=3702 GN=NAC098 PE=1 SV=1	S	Function unknown	hypothetical protein POPTR_001G396400v3 [Populus trichocarpa]
ptc-miR164b	PAYG025864	down	[K]	Transcription	Molecular Function: protein serine/threonine kinase activity (GO:0004674);; Molecular Function: ATP binding (GO:0005524);; Biological Process: protein phosphorylation (GO:0006468);; Cellular Component: integral component of membrane (GO:0016021);; Molecular Function: 2-alkenal reductase [NAD(P)] activity (GO:0032440);; Biological Process: oxidation-reduction process (GO:0055114);;	--	--	--	--	Leucine rich repeat;; Protein kinase domain;; Leucine Rich repeats (2 copies);; Protein tyrosine kinase;; Leucine Rich Repeat;; Leucine Rich repeat;; Leucine rich repeat N-terminal domain	Serine/threonine-protein kinase BRI1-like 2 OS=Arabidopsis thaliana OX=3702 GN=BRL2 PE=1 SV=1	S	Function unknown	leucine-rich repeat transmembrane protein kinase [Populus trichocarpa]
ptc-miR164b	PAYG000542	down	[G]	Carbohydrate transport and metabolism	Molecular Function: polygalacturonase activity (GO:0004650);; Cellular Component: extracellular region (GO:0005576);; Biological Process: carbohydrate metabolic process (GO:0005975);; Molecular Function: lyase activity (GO:0016829);; Molecular Function: galacturan 1,4-alpha-galacturonidase activity (GO:0047911);; Biological Process: cell wall organization (GO:0071555);;	K01184|0|pop:POPTR_0017s03950g|K01184 polygalacturonase [EC:3.2.1.15] | (RefSeq) polygalacturonase family protein	Starch and sucrose metabolism (ko00500)	--	--	Glycosyl hydrolases family 28;; Pectate lyase superfamily protein;; Pectate lyase	Polygalacturonase OS=Prunus persica OX=3760 PE=2 SV=1	M	Cell wall/membrane/envelope biogenesis	polygalacturonase family protein [Populus trichocarpa]
ptc-miR164b	PAYG031751	down	--	--	Molecular Function: DNA binding (GO:0003677);; Cellular Component: nucleus (GO:0005634);; Cellular Component: integral component of membrane (GO:0016021);;	--	--	--	--	SBP domain	Squamosa promoter-binding-like protein 7 OS=Arabidopsis thaliana OX=3702 GN=SPL7 PE=1 SV=2	S	Function unknown	hypothetical protein POPTR_010G026200v3 [Populus trichocarpa]
ptc-miR164b	PAYG034911	down	--	--	Molecular Function: DNA binding (GO:0003677);; Cellular Component: nucleus (GO:0005634);; Biological Process: regulation of transcription, DNA-templated (GO:0006355);;	--	--	--	--	No apical meristem (NAM) protein	NAC domain-containing protein 100 OS=Arabidopsis thaliana OX=3702 GN=NAC100 PE=2 SV=1	S	Function unknown	no apical meristem-like family protein [Populus trichocarpa]
ptc-miR164b	PAYG012492	down	--	--	Cellular Component: integral component of membrane (GO:0016021);;	--	--	[T]	Signal transduction mechanisms	--	--	S	Function unknown	hypothetical protein POPTR_015G079000v3 [Populus trichocarpa]
ptc-miR164b	PAYG027908	down	[O]	Posttranslational modification, protein turnover, chaperones	Molecular Function: hydrolase activity (GO:0016787);; Biological Process: protein metabolic process (GO:0019538);;	--	--	[O]	Posttranslational modification, protein turnover, chaperones	Clp amino terminal domain, pathogenicity island component	Protein SUPPRESSOR OF MAX2 1 OS=Arabidopsis thaliana OX=3702 GN=SMAX1 PE=1 SV=1	O	Posttranslational modification, protein turnover, chaperones	hypothetical protein POPTR_0006s18960g [Populus trichocarpa]
ptc-miR164b	PAYG002486	down	[O]	Posttranslational modification, protein turnover, chaperones	Molecular Function: serine-type endopeptidase activity (GO:0004252);; Cellular Component: integral component of membrane (GO:0016021);; Biological Process: protein processing (GO:0016485);;	--	--	[T]	Signal transduction mechanisms	Rhomboid family	RHOMBOID-like protein 1 OS=Arabidopsis thaliana OX=3702 GN=RBL1 PE=2 SV=1	S	Function unknown	PREDICTED: rhomboid-like protease 2 [Populus euphratica]
ptc-miR164b	PAYG015257	down	--	--	Molecular Function: protein dimerization activity (GO:0046983);;	--	--	--	--	Helix-loop-helix DNA-binding domain	Transcription factor ILR3 OS=Arabidopsis thaliana OX=3702 GN=ILR3 PE=1 SV=1	K	Transcription	unknown [Populus trichocarpa x Populus deltoides]
ptc-miR164b	PAYG027873	down	[J]	Translation, ribosomal structure and biogenesis	Molecular Function: nucleic acid binding (GO:0003676);; Cellular Component: nucleus (GO:0005634);; Molecular Function: 23S rRNA (adenine(1618)-N(6))-methyltransferase activity (GO:0052907);; Biological Process: rRNA base methylation (GO:0070475);;	K06970|0|pop:POPTR_0004s17790g|K06970 23S rRNA (adenine1618-N6)-methyltransferase [EC:2.1.1.181] | (RefSeq) POPTRDRAFT_195974; hypothetical protein	--	[S]	Function unknown	Protein of unknown function (DUF890)	--	S	Function unknown	PREDICTED: methyltransferase-like protein 16 isoform X1 [Populus euphratica]
ptc-miR164b	PAYG015759	down	[M]	Cell wall/membrane/envelope biogenesis	Cellular Component: integral component of membrane (GO:0016021);;	K08678|0|pop:POPTR_0006s23050g|K08678 UDP-glucuronate decarboxylase [EC:4.1.1.35] | (RefSeq) POPTRDRAFT_653746; hypothetical protein	Amino sugar and nucleotide sugar metabolism (ko00520)	[GM]	--	GDP-mannose 4,6 dehydratase;; NAD dependent epimerase/dehydratase family;; 3-beta hydroxysteroid dehydrogenase/isomerase family;; Male sterility protein;; RmlD substrate binding domain;; Polysaccharide biosynthesis protein	UDP-glucuronic acid decarboxylase 1 OS=Arabidopsis thaliana OX=3702 GN=UXS1 PE=1 SV=1	M	Cell wall/membrane/envelope biogenesis	hypothetical protein POPTR_0006s23050g [Populus trichocarpa]
ptc-miR164b	PAYG020080	down	[DZ]	Cell cycle control, cell division, chromosome partitioning ;; Cytoskeleton	Molecular Function: metal ion binding (GO:0046872);;	--	--	--	--	Regulator of chromosome condensation (RCC1) repeat;; Transcription factor regulating root and shoot growth via Pin3;; Regulator of chromosome condensation (RCC1) repeat;; Transcription factor BRX N-terminal domain;; FYVE zinc finger	PH, RCC1 and FYVE domains-containing protein 1 OS=Arabidopsis thaliana OX=3702 GN=PRAF1 PE=1 SV=1	DZ	--	hypothetical protein POPTR_002G070300v3 [Populus trichocarpa]
ptc-miR164b	PAYG003744	down	[J]	Translation, ribosomal structure and biogenesis	Molecular Function: structural constituent of ribosome (GO:0003735);; Cellular Component: ribosome (GO:0005840);;	K02876|4.42169e-92|pop:POPTR_0008s12000g|K02876 large subunit ribosomal protein L15 | (RefSeq) POPTRDRAFT_766070; hypothetical protein	Ribosome (ko03010)	[J]	Translation, ribosomal structure and biogenesis	Ribosomal proteins 50S-L15, 50S-L18e, 60S-L27A	50S ribosomal protein L15, chloroplastic OS=Arabidopsis thaliana OX=3702 GN=RPL15 PE=1 SV=2	J	Translation, ribosomal structure and biogenesis	hypothetical protein POPTR_0008s12000g [Populus trichocarpa]
ptc-miR164b	PAYG017487	down	--	--	Molecular Function: DNA binding (GO:0003677);; Cellular Component: nucleus (GO:0005634);; Biological Process: regulation of transcription, DNA-templated (GO:0006355);;	--	--	--	--	No apical meristem (NAM) protein	Protein CUP-SHAPED COTYLEDON 2 OS=Arabidopsis thaliana OX=3702 GN=NAC098 PE=1 SV=1	S	Function unknown	hypothetical protein POPTR_0011s11600g [Populus trichocarpa]
ptc-miR164c	PAYG027908	down	[O]	Posttranslational modification, protein turnover, chaperones	Molecular Function: hydrolase activity (GO:0016787);; Biological Process: protein metabolic process (GO:0019538);;	--	--	[O]	Posttranslational modification, protein turnover, chaperones	Clp amino terminal domain, pathogenicity island component	Protein SUPPRESSOR OF MAX2 1 OS=Arabidopsis thaliana OX=3702 GN=SMAX1 PE=1 SV=1	O	Posttranslational modification, protein turnover, chaperones	hypothetical protein POPTR_0006s18960g [Populus trichocarpa]
ptc-miR164c	PAYG002486	down	[O]	Posttranslational modification, protein turnover, chaperones	Molecular Function: serine-type endopeptidase activity (GO:0004252);; Cellular Component: integral component of membrane (GO:0016021);; Biological Process: protein processing (GO:0016485);;	--	--	[T]	Signal transduction mechanisms	Rhomboid family	RHOMBOID-like protein 1 OS=Arabidopsis thaliana OX=3702 GN=RBL1 PE=2 SV=1	S	Function unknown	PREDICTED: rhomboid-like protease 2 [Populus euphratica]
ptc-miR164c	PAYG000542	down	[G]	Carbohydrate transport and metabolism	Molecular Function: polygalacturonase activity (GO:0004650);; Cellular Component: extracellular region (GO:0005576);; Biological Process: carbohydrate metabolic process (GO:0005975);; Molecular Function: lyase activity (GO:0016829);; Molecular Function: galacturan 1,4-alpha-galacturonidase activity (GO:0047911);; Biological Process: cell wall organization (GO:0071555);;	K01184|0|pop:POPTR_0017s03950g|K01184 polygalacturonase [EC:3.2.1.15] | (RefSeq) polygalacturonase family protein	Starch and sucrose metabolism (ko00500)	--	--	Glycosyl hydrolases family 28;; Pectate lyase superfamily protein;; Pectate lyase	Polygalacturonase OS=Prunus persica OX=3760 PE=2 SV=1	M	Cell wall/membrane/envelope biogenesis	polygalacturonase family protein [Populus trichocarpa]
ptc-miR164c	PAYG031751	down	--	--	Molecular Function: DNA binding (GO:0003677);; Cellular Component: nucleus (GO:0005634);; Cellular Component: integral component of membrane (GO:0016021);;	--	--	--	--	SBP domain	Squamosa promoter-binding-like protein 7 OS=Arabidopsis thaliana OX=3702 GN=SPL7 PE=1 SV=2	S	Function unknown	hypothetical protein POPTR_010G026200v3 [Populus trichocarpa]
ptc-miR164c	PAYG012492	down	--	--	Cellular Component: integral component of membrane (GO:0016021);;	--	--	[T]	Signal transduction mechanisms	--	--	S	Function unknown	hypothetical protein POPTR_015G079000v3 [Populus trichocarpa]
ptc-miR164c	PAYG034911	down	--	--	Molecular Function: DNA binding (GO:0003677);; Cellular Component: nucleus (GO:0005634);; Biological Process: regulation of transcription, DNA-templated (GO:0006355);;	--	--	--	--	No apical meristem (NAM) protein	NAC domain-containing protein 100 OS=Arabidopsis thaliana OX=3702 GN=NAC100 PE=2 SV=1	S	Function unknown	no apical meristem-like family protein [Populus trichocarpa]
ptc-miR164c	PAYG027873	down	[J]	Translation, ribosomal structure and biogenesis	Molecular Function: nucleic acid binding (GO:0003676);; Cellular Component: nucleus (GO:0005634);; Molecular Function: 23S rRNA (adenine(1618)-N(6))-methyltransferase activity (GO:0052907);; Biological Process: rRNA base methylation (GO:0070475);;	K06970|0|pop:POPTR_0004s17790g|K06970 23S rRNA (adenine1618-N6)-methyltransferase [EC:2.1.1.181] | (RefSeq) POPTRDRAFT_195974; hypothetical protein	--	[S]	Function unknown	Protein of unknown function (DUF890)	--	S	Function unknown	PREDICTED: methyltransferase-like protein 16 isoform X1 [Populus euphratica]
ptc-miR164c	PAYG015759	down	[M]	Cell wall/membrane/envelope biogenesis	Cellular Component: integral component of membrane (GO:0016021);;	K08678|0|pop:POPTR_0006s23050g|K08678 UDP-glucuronate decarboxylase [EC:4.1.1.35] | (RefSeq) POPTRDRAFT_653746; hypothetical protein	Amino sugar and nucleotide sugar metabolism (ko00520)	[GM]	--	GDP-mannose 4,6 dehydratase;; NAD dependent epimerase/dehydratase family;; 3-beta hydroxysteroid dehydrogenase/isomerase family;; Male sterility protein;; RmlD substrate binding domain;; Polysaccharide biosynthesis protein	UDP-glucuronic acid decarboxylase 1 OS=Arabidopsis thaliana OX=3702 GN=UXS1 PE=1 SV=1	M	Cell wall/membrane/envelope biogenesis	hypothetical protein POPTR_0006s23050g [Populus trichocarpa]
ptc-miR164c	PAYG003744	down	[J]	Translation, ribosomal structure and biogenesis	Molecular Function: structural constituent of ribosome (GO:0003735);; Cellular Component: ribosome (GO:0005840);;	K02876|4.42169e-92|pop:POPTR_0008s12000g|K02876 large subunit ribosomal protein L15 | (RefSeq) POPTRDRAFT_766070; hypothetical protein	Ribosome (ko03010)	[J]	Translation, ribosomal structure and biogenesis	Ribosomal proteins 50S-L15, 50S-L18e, 60S-L27A	50S ribosomal protein L15, chloroplastic OS=Arabidopsis thaliana OX=3702 GN=RPL15 PE=1 SV=2	J	Translation, ribosomal structure and biogenesis	hypothetical protein POPTR_0008s12000g [Populus trichocarpa]
ptc-miR164c	PAYG020080	down	[DZ]	Cell cycle control, cell division, chromosome partitioning ;; Cytoskeleton	Molecular Function: metal ion binding (GO:0046872);;	--	--	--	--	Regulator of chromosome condensation (RCC1) repeat;; Transcription factor regulating root and shoot growth via Pin3;; Regulator of chromosome condensation (RCC1) repeat;; Transcription factor BRX N-terminal domain;; FYVE zinc finger	PH, RCC1 and FYVE domains-containing protein 1 OS=Arabidopsis thaliana OX=3702 GN=PRAF1 PE=1 SV=1	DZ	--	hypothetical protein POPTR_002G070300v3 [Populus trichocarpa]
ptc-miR164c	PAYG017487	down	--	--	Molecular Function: DNA binding (GO:0003677);; Cellular Component: nucleus (GO:0005634);; Biological Process: regulation of transcription, DNA-templated (GO:0006355);;	--	--	--	--	No apical meristem (NAM) protein	Protein CUP-SHAPED COTYLEDON 2 OS=Arabidopsis thaliana OX=3702 GN=NAC098 PE=1 SV=1	S	Function unknown	hypothetical protein POPTR_0011s11600g [Populus trichocarpa]
ptc-miR164c	PAYG015257	down	--	--	Molecular Function: protein dimerization activity (GO:0046983);;	--	--	--	--	Helix-loop-helix DNA-binding domain	Transcription factor ILR3 OS=Arabidopsis thaliana OX=3702 GN=ILR3 PE=1 SV=1	K	Transcription	unknown [Populus trichocarpa x Populus deltoides]
ptc-miR164c	PAYG029114	down	[O]	Posttranslational modification, protein turnover, chaperones	Molecular Function: ubiquitin activating enzyme activity (GO:0004839);; Molecular Function: ubiquitin-protein transferase activity (GO:0004842);; Molecular Function: ATP binding (GO:0005524);; Cellular Component: nucleus (GO:0005634);; Cellular Component: cytosol (GO:0005829);; Cellular Component: integral component of membrane (GO:0016021);; Biological Process: protein ubiquitination (GO:0016567…	K03178|0|pop:POPTR_0001s28750g|K03178 ubiquitin-activating enzyme E1 [EC:6.2.1.45] | (RefSeq) POPTRDRAFT_815464; ubiquitin activating enzyme 2 family protein	Ubiquitin mediated proteolysis (ko04120)	[O]	Posttranslational modification, protein turnover, chaperones	ThiF family;; Ubiquitin-activating enzyme active site;; Ubiquitin-activating enzyme E1 FCCH domain;; Ubiquitin-activating enzyme E1 four-helix bundle;; Ubiquitin fold domain	Ubiquitin-activating enzyme E1 1 OS=Arabidopsis thaliana OX=3702 GN=UBA1 PE=1 SV=1	H	Coenzyme transport and metabolism	hypothetical protein POPTR_0009s07960g [Populus trichocarpa]
ptc-miR164c	PAYG038837	down	--	--	Molecular Function: DNA binding (GO:0003677);; Cellular Component: nucleus (GO:0005634);; Biological Process: regulation of transcription, DNA-templated (GO:0006355);;	--	--	--	--	No apical meristem (NAM) protein	NAC domain-containing protein 21/22 OS=Arabidopsis thaliana OX=3702 GN=NAC021 PE=1 SV=2	S	Function unknown	hypothetical protein POPTR_005G098200v3 [Populus trichocarpa]
ptc-miR164c	PAYG025084	down	[M]	Cell wall/membrane/envelope biogenesis	Molecular Function: protein kinase activity (GO:0004672);; Molecular Function: ATP binding (GO:0005524);; Biological Process: protein phosphorylation (GO:0006468);;	K08818|0|pop:POPTR_0015s10410g|K08818 cell division cycle 2-like [EC:2.7.11.22] | (RefSeq) POPTRDRAFT_808062; hypothetical protein	--	[R]	General function prediction only	Protein kinase domain;; Protein tyrosine kinase	Cyclin-dependent kinase G-2 OS=Oryza sativa subsp. japonica OX=39947 GN=CDKG-2 PE=2 SV=2	T	Signal transduction mechanisms	hypothetical protein POPTR_015G092100v3 [Populus trichocarpa]
ptc-miR164c	PAYG002017	down	--	--	Molecular Function: enzyme inhibitor activity (GO:0004857);; Biological Process: negative regulation of catalytic activity (GO:0043086);;	--	--	--	--	Plant invertase/pectin methylesterase inhibitor	21 kDa protein OS=Daucus carota OX=4039 PE=2 SV=1	S	Function unknown	hypothetical protein POPTR_0010s11950g [Populus trichocarpa]
ptc-miR164c	PAYG013311	down	--	--	Cellular Component: endoplasmic reticulum (GO:0005783);; Cellular Component: integral component of membrane (GO:0016021);;	--	--	[S]	Function unknown	Domain of unknown function (DUF4149)	--	S	Function unknown	hypothetical protein POPTR_0002s19890g [Populus trichocarpa]
ptc-miR164c	PAYG005195	down	[M]	Cell wall/membrane/envelope biogenesis	Molecular Function: UDP-glucuronate decarboxylase activity (GO:0048040);;	K08678|0|pop:POPTR_0010s21420g|K08678 UDP-glucuronate decarboxylase [EC:4.1.1.35] | (RefSeq) POPTRDRAFT_822488; hypothetical protein	Amino sugar and nucleotide sugar metabolism (ko00520)	[GM]	--	GDP-mannose 4,6 dehydratase;; NAD dependent epimerase/dehydratase family;; Polysaccharide biosynthesis protein;; 3-beta hydroxysteroid dehydrogenase/isomerase family;; Male sterility protein;; RmlD substrate binding domain	UDP-glucuronic acid decarboxylase 6 OS=Arabidopsis thaliana OX=3702 GN=UXS6 PE=2 SV=1	M	Cell wall/membrane/envelope biogenesis	PREDICTED: UDP-glucuronic acid decarboxylase 6-like [Populus euphratica]
ptc-miR164c	PAYG035870	down	--	--	Molecular Function: DNA binding (GO:0003677);; Cellular Component: nucleus (GO:0005634);; Biological Process: regulation of transcription, DNA-templated (GO:0006355);;	--	--	--	--	--	NAC domain-containing protein 100 OS=Arabidopsis thaliana OX=3702 GN=NAC100 PE=2 SV=1	S	Function unknown	no apical meristem-like family protein [Populus trichocarpa]
ptc-miR164c	PAYG035932	down	--	--	Molecular Function: DNA binding (GO:0003677);; Cellular Component: nucleus (GO:0005634);; Biological Process: regulation of transcription, DNA-templated (GO:0006355);;	--	--	--	--	No apical meristem (NAM) protein	NAC domain-containing protein 100 OS=Arabidopsis thaliana OX=3702 GN=NAC100 PE=2 SV=1	S	Function unknown	hypothetical protein POPTR_017G086200v3 [Populus trichocarpa]
ptc-miR164c	PAYG020734	down	[T]	Signal transduction mechanisms	Molecular Function: protein kinase activity (GO:0004672);; Molecular Function: ATP binding (GO:0005524);; Biological Process: protein phosphorylation (GO:0006468);; Molecular Function: zinc ion binding (GO:0008270);;	K16279|0|pop:POPTR_0001s28170g|K16279 E3 ubiquitin-protein ligase KEG [EC:2.7.11.1 2.3.2.27] | (RefSeq) POPTRDRAFT_1068557, POPTRDRAFT_641445; hypothetical protein	--	--	--	Ankyrin repeats (3 copies);; Ankyrin repeats (many copies);; Ankyrin repeats (many copies);; Protein kinase domain;; Protein tyrosine kinase;; Ankyrin repeat;; Ankyrin repeat;; Ring finger domain;; RING-type zinc-finger;; Zinc finger, C3HC4 type (RING finger);; HAS barrel domain	E3 ubiquitin-protein ligase KEG OS=Arabidopsis thaliana OX=3702 GN=KEG PE=1 SV=2	S	Function unknown	hypothetical protein POPTR_001G274900v3 [Populus trichocarpa]
ptc-miR164c	PAYG004605	down	[T]	Signal transduction mechanisms	Molecular Function: ATP binding (GO:0005524);; Cellular Component: plasma membrane (GO:0005886);; Biological Process: protein phosphorylation (GO:0006468);; Cellular Component: integral component of membrane (GO:0016021);; Molecular Function: 2-alkenal reductase [NAD(P)] activity (GO:0032440);; Molecular Function: tau-protein kinase activity (GO:0050321);; Biological Process: oxidation-reduction …	--	--	--	--	Protein kinase domain;; Protein tyrosine kinase;; Leucine rich repeat;; Leucine Rich repeats (2 copies);; Leucine rich repeat N-terminal domain	Probable inactive receptor kinase At5g58300 OS=Arabidopsis thaliana OX=3702 GN=At5g58300 PE=2 SV=1	S	Function unknown	putative plant disease resistance family protein [Populus trichocarpa]
ptc-miR164c	PAYG029230	down	[GR]	Carbohydrate transport and metabolism ;; General function prediction only	Molecular Function: riboflavin kinase activity (GO:0008531);; Molecular Function: phosphoglycolate phosphatase activity (GO:0008967);; Biological Process: riboflavin biosynthetic process (GO:0009231);; Biological Process: phosphorylation (GO:0016310);; Biological Process: dephosphorylation (GO:0016311);; Molecular Function: nucleotidyltransferase activity (GO:0016779);;	K20884|0|pop:POPTR_0002s07770g|K20884 riboflavin kinase / FMN hydrolase [EC:2.7.1.26 3.1.3.102] | (RefSeq) POPTRDRAFT_798665; hypothetical protein	Riboflavin metabolism (ko00740)	[H]	Coenzyme transport and metabolism	Riboflavin kinase;; Haloacid dehalogenase-like hydrolase;; haloacid dehalogenase-like hydrolase;; HAD-hyrolase-like	Bifunctional riboflavin kinase/FMN phosphatase OS=Arabidopsis thaliana OX=3702 GN=FHY PE=1 SV=1	S	Function unknown	hypothetical protein POPTR_002G077200v3 [Populus trichocarpa]
ptc-miR164c	PAYG037112	down	--	--	--	--	--	[S]	Function unknown	ELMO/CED-12 family	--	S	Function unknown	hypothetical protein POPTR_010G060700v3 [Populus trichocarpa]
ptc-miR164c	PAYG037740	down	--	--	Molecular Function: polygalacturonase activity (GO:0004650);; Cellular Component: extracellular region (GO:0005576);; Biological Process: carbohydrate metabolic process (GO:0005975);; Molecular Function: lyase activity (GO:0016829);; Molecular Function: galacturan 1,4-alpha-galacturonidase activity (GO:0047911);; Biological Process: cell wall organization (GO:0071555);;	K01184|4.23862e-88|pop:POPTR_0017s03950g|K01184 polygalacturonase [EC:3.2.1.15] | (RefSeq) polygalacturonase family protein	Starch and sucrose metabolism (ko00500)	--	--	Glycosyl hydrolases family 28;; Pectate lyase superfamily protein	Polygalacturonase OS=Prunus persica OX=3760 PE=2 SV=1	M	Cell wall/membrane/envelope biogenesis	polygalacturonase family protein [Populus trichocarpa]
ptc-miR164c	PAYG026433	down	--	--	Molecular Function: DNA binding (GO:0003677);; Cellular Component: nucleus (GO:0005634);; Biological Process: regulation of transcription, DNA-templated (GO:0006355);;	--	--	--	--	No apical meristem (NAM) protein	NAC domain-containing protein 100 OS=Arabidopsis thaliana OX=3702 GN=NAC100 PE=2 SV=1	S	Function unknown	no apical meristem-like family protein [Populus trichocarpa]
ptc-miR164c	PAYG002804	down	[O]	Posttranslational modification, protein turnover, chaperones	Cellular Component: mitochondrion (GO:0005739);; Biological Process: proton-transporting ATP synthase complex assembly (GO:0043461);;	K07556|1.27008e-168|pop:POPTR_0001s36070g|K07556 ATP synthase mitochondrial F1 complex assembly factor 2 | (RefSeq) POPTRDRAFT_1069022; hypothetical protein	--	[C]	Energy production and conversion	ATP12 chaperone protein	--	O	Posttranslational modification, protein turnover, chaperones	hypothetical protein POPTR_0001s36070g [Populus trichocarpa]
ptc-miR164c	PAYG007685	down	--	--	Molecular Function: transferase activity (GO:0016740);;	K20823|0|pop:POPTR_0006s06370g|K20823 N-alpha-acetyltransferase 35, NatC auxiliary subunit | (RefSeq) POPTRDRAFT_560565; N(alpha)-terminal acetyltransferase family protein	--	[R]	General function prediction only	Mak10 subunit, NatC N(alpha)-terminal acetyltransferase	--	S	Function unknown	hypothetical protein POPTR_0025s00790g [Populus trichocarpa]
ptc-miR164c	PAYG032023	down	--	--	Molecular Function: DNA binding (GO:0003677);; Cellular Component: nucleus (GO:0005634);; Biological Process: regulation of transcription, DNA-templated (GO:0006355);;	--	--	--	--	No apical meristem (NAM) protein	Protein CUP-SHAPED COTYLEDON 2 OS=Arabidopsis thaliana OX=3702 GN=NAC098 PE=1 SV=1	S	Function unknown	hypothetical protein POPTR_001G396400v3 [Populus trichocarpa]
ptc-miR164c	PAYG025864	down	[K]	Transcription	Molecular Function: protein serine/threonine kinase activity (GO:0004674);; Molecular Function: ATP binding (GO:0005524);; Biological Process: protein phosphorylation (GO:0006468);; Cellular Component: integral component of membrane (GO:0016021);; Molecular Function: 2-alkenal reductase [NAD(P)] activity (GO:0032440);; Biological Process: oxidation-reduction process (GO:0055114);;	--	--	--	--	Leucine rich repeat;; Protein kinase domain;; Leucine Rich repeats (2 copies);; Protein tyrosine kinase;; Leucine Rich Repeat;; Leucine Rich repeat;; Leucine rich repeat N-terminal domain	Serine/threonine-protein kinase BRI1-like 2 OS=Arabidopsis thaliana OX=3702 GN=BRL2 PE=1 SV=1	S	Function unknown	leucine-rich repeat transmembrane protein kinase [Populus trichocarpa]
ptc-miR164c	PAYG008419	down	[M]	Cell wall/membrane/envelope biogenesis	--	K08678|0|cit:102630895|K08678 UDP-glucuronate decarboxylase [EC:4.1.1.35] | (RefSeq) UDP-glucuronic acid decarboxylase 6	Amino sugar and nucleotide sugar metabolism (ko00520)	[GM]	--	GDP-mannose 4,6 dehydratase;; NAD dependent epimerase/dehydratase family;; Polysaccharide biosynthesis protein;; Male sterility protein;; 3-beta hydroxysteroid dehydrogenase/isomerase family;; RmlD substrate binding domain	UDP-glucuronic acid decarboxylase 5 OS=Arabidopsis thaliana OX=3702 GN=UXS5 PE=2 SV=1	M	Cell wall/membrane/envelope biogenesis	UDP-glucuronate decarboxylase protein 3 [Populus tomentosa]
ptc-miR164c	PAYG032997	down	--	--	Molecular Function: DNA binding (GO:0003677);; Cellular Component: nucleus (GO:0005634);; Biological Process: regulation of transcription, DNA-templated (GO:0006355);;	--	--	--	--	No apical meristem (NAM) protein	NAC domain-containing protein 21/22 OS=Arabidopsis thaliana OX=3702 GN=NAC021 PE=1 SV=2	S	Function unknown	PREDICTED: NAC domain-containing protein 21/22-like isoform X2 [Populus euphratica]
ptc-miR164c	PAYG030302	down	--	--	Molecular Function: transferase activity, transferring glycosyl groups (GO:0016757);;	--	--	--	--	GDP-fucose protein O-fucosyltransferase	O-fucosyltransferase 39 OS=Arabidopsis thaliana OX=3702 GN=OFUT39 PE=2 SV=1	S	Function unknown	hypothetical protein POPTR_0007s14280g [Populus trichocarpa]
ptc-miR164c	PAYG037739	down	[G]	Carbohydrate transport and metabolism	Molecular Function: polygalacturonase activity (GO:0004650);; Cellular Component: extracellular region (GO:0005576);; Biological Process: carbohydrate metabolic process (GO:0005975);; Molecular Function: lyase activity (GO:0016829);; Molecular Function: galacturan 1,4-alpha-galacturonidase activity (GO:0047911);; Biological Process: cell wall organization (GO:0071555);;	K01184|0|pop:POPTR_0017s03950g|K01184 polygalacturonase [EC:3.2.1.15] | (RefSeq) polygalacturonase family protein	Starch and sucrose metabolism (ko00500)	--	--	Glycosyl hydrolases family 28;; Pectate lyase superfamily protein	Polygalacturonase OS=Prunus persica OX=3760 PE=2 SV=1	M	Cell wall/membrane/envelope biogenesis	polygalacturonase family protein [Populus trichocarpa]
ptc-miR164c	PAYG010392	down	[M]	Cell wall/membrane/envelope biogenesis	Cellular Component: integral component of membrane (GO:0016021);;	K08678|0|pop:POPTR_0006s23050g|K08678 UDP-glucuronate decarboxylase [EC:4.1.1.35] | (RefSeq) POPTRDRAFT_653746; hypothetical protein	Amino sugar and nucleotide sugar metabolism (ko00520)	[GM]	--	GDP-mannose 4,6 dehydratase;; NAD dependent epimerase/dehydratase family;; 3-beta hydroxysteroid dehydrogenase/isomerase family;; RmlD substrate binding domain;; Male sterility protein	UDP-glucuronic acid decarboxylase 1 OS=Arabidopsis thaliana OX=3702 GN=UXS1 PE=1 SV=1	M	Cell wall/membrane/envelope biogenesis	hypothetical protein POPTR_0006s23050g [Populus trichocarpa]
ptc-miR164c	PAYG014945	down	--	--	--	--	--	--	--	--	BTB/POZ domain-containing protein At2g13690 OS=Arabidopsis thaliana OX=3702 GN=PRL1-IFG PE=2 SV=2	S	Function unknown	PRLI-interacting factor family protein [Populus trichocarpa]
ptc-miR164c	PAYG035867	down	[HI]	Coenzyme transport and metabolism ;; Lipid transport and metabolism	Molecular Function: acetyl-CoA carboxylase activity (GO:0003989);; Biological Process: fatty acid biosynthetic process (GO:0006633);; Cellular Component: acetyl-CoA carboxylase complex (GO:0009317);;	K02160|1.77141e-149|pop:POPTR_0017s12810g|K02160 acetyl-CoA carboxylase biotin carboxyl carrier protein | (RefSeq) POPTRDRAFT_736443; hypothetical protein	Fatty acid metabolism (ko01212)	--	--	Biotin-requiring enzyme;; Biotin-lipoyl like	Biotin carboxyl carrier protein of acetyl-CoA carboxylase 1, chloroplastic OS=Arabidopsis thaliana OX=3702 GN=BCCP1 PE=1 SV=2	I	Lipid transport and metabolism	hypothetical protein POPTR_017G092500v3 [Populus trichocarpa]
ptc-miR164d	PAYG035932	down	--	--	Molecular Function: DNA binding (GO:0003677);; Cellular Component: nucleus (GO:0005634);; Biological Process: regulation of transcription, DNA-templated (GO:0006355);;	--	--	--	--	No apical meristem (NAM) protein	NAC domain-containing protein 100 OS=Arabidopsis thaliana OX=3702 GN=NAC100 PE=2 SV=1	S	Function unknown	hypothetical protein POPTR_017G086200v3 [Populus trichocarpa]
ptc-miR164d	PAYG004605	down	[T]	Signal transduction mechanisms	Molecular Function: ATP binding (GO:0005524);; Cellular Component: plasma membrane (GO:0005886);; Biological Process: protein phosphorylation (GO:0006468);; Cellular Component: integral component of membrane (GO:0016021);; Molecular Function: 2-alkenal reductase [NAD(P)] activity (GO:0032440);; Molecular Function: tau-protein kinase activity (GO:0050321);; Biological Process: oxidation-reduction …	--	--	--	--	Protein kinase domain;; Protein tyrosine kinase;; Leucine rich repeat;; Leucine Rich repeats (2 copies);; Leucine rich repeat N-terminal domain	Probable inactive receptor kinase At5g58300 OS=Arabidopsis thaliana OX=3702 GN=At5g58300 PE=2 SV=1	S	Function unknown	putative plant disease resistance family protein [Populus trichocarpa]
ptc-miR164d	PAYG020734	down	[T]	Signal transduction mechanisms	Molecular Function: protein kinase activity (GO:0004672);; Molecular Function: ATP binding (GO:0005524);; Biological Process: protein phosphorylation (GO:0006468);; Molecular Function: zinc ion binding (GO:0008270);;	K16279|0|pop:POPTR_0001s28170g|K16279 E3 ubiquitin-protein ligase KEG [EC:2.7.11.1 2.3.2.27] | (RefSeq) POPTRDRAFT_1068557, POPTRDRAFT_641445; hypothetical protein	--	--	--	Ankyrin repeats (3 copies);; Ankyrin repeats (many copies);; Ankyrin repeats (many copies);; Protein kinase domain;; Protein tyrosine kinase;; Ankyrin repeat;; Ankyrin repeat;; Ring finger domain;; RING-type zinc-finger;; Zinc finger, C3HC4 type (RING finger);; HAS barrel domain	E3 ubiquitin-protein ligase KEG OS=Arabidopsis thaliana OX=3702 GN=KEG PE=1 SV=2	S	Function unknown	hypothetical protein POPTR_001G274900v3 [Populus trichocarpa]
ptc-miR164d	PAYG037112	down	--	--	--	--	--	[S]	Function unknown	ELMO/CED-12 family	--	S	Function unknown	hypothetical protein POPTR_010G060700v3 [Populus trichocarpa]
ptc-miR164d	PAYG029230	down	[GR]	Carbohydrate transport and metabolism ;; General function prediction only	Molecular Function: riboflavin kinase activity (GO:0008531);; Molecular Function: phosphoglycolate phosphatase activity (GO:0008967);; Biological Process: riboflavin biosynthetic process (GO:0009231);; Biological Process: phosphorylation (GO:0016310);; Biological Process: dephosphorylation (GO:0016311);; Molecular Function: nucleotidyltransferase activity (GO:0016779);;	K20884|0|pop:POPTR_0002s07770g|K20884 riboflavin kinase / FMN hydrolase [EC:2.7.1.26 3.1.3.102] | (RefSeq) POPTRDRAFT_798665; hypothetical protein	Riboflavin metabolism (ko00740)	[H]	Coenzyme transport and metabolism	Riboflavin kinase;; Haloacid dehalogenase-like hydrolase;; haloacid dehalogenase-like hydrolase;; HAD-hyrolase-like	Bifunctional riboflavin kinase/FMN phosphatase OS=Arabidopsis thaliana OX=3702 GN=FHY PE=1 SV=1	S	Function unknown	hypothetical protein POPTR_002G077200v3 [Populus trichocarpa]
ptc-miR164d	PAYG029114	down	[O]	Posttranslational modification, protein turnover, chaperones	Molecular Function: ubiquitin activating enzyme activity (GO:0004839);; Molecular Function: ubiquitin-protein transferase activity (GO:0004842);; Molecular Function: ATP binding (GO:0005524);; Cellular Component: nucleus (GO:0005634);; Cellular Component: cytosol (GO:0005829);; Cellular Component: integral component of membrane (GO:0016021);; Biological Process: protein ubiquitination (GO:0016567…	K03178|0|pop:POPTR_0001s28750g|K03178 ubiquitin-activating enzyme E1 [EC:6.2.1.45] | (RefSeq) POPTRDRAFT_815464; ubiquitin activating enzyme 2 family protein	Ubiquitin mediated proteolysis (ko04120)	[O]	Posttranslational modification, protein turnover, chaperones	ThiF family;; Ubiquitin-activating enzyme active site;; Ubiquitin-activating enzyme E1 FCCH domain;; Ubiquitin-activating enzyme E1 four-helix bundle;; Ubiquitin fold domain	Ubiquitin-activating enzyme E1 1 OS=Arabidopsis thaliana OX=3702 GN=UBA1 PE=1 SV=1	H	Coenzyme transport and metabolism	hypothetical protein POPTR_0009s07960g [Populus trichocarpa]
ptc-miR164d	PAYG038837	down	--	--	Molecular Function: DNA binding (GO:0003677);; Cellular Component: nucleus (GO:0005634);; Biological Process: regulation of transcription, DNA-templated (GO:0006355);;	--	--	--	--	No apical meristem (NAM) protein	NAC domain-containing protein 21/22 OS=Arabidopsis thaliana OX=3702 GN=NAC021 PE=1 SV=2	S	Function unknown	hypothetical protein POPTR_005G098200v3 [Populus trichocarpa]
ptc-miR164d	PAYG025084	down	[M]	Cell wall/membrane/envelope biogenesis	Molecular Function: protein kinase activity (GO:0004672);; Molecular Function: ATP binding (GO:0005524);; Biological Process: protein phosphorylation (GO:0006468);;	K08818|0|pop:POPTR_0015s10410g|K08818 cell division cycle 2-like [EC:2.7.11.22] | (RefSeq) POPTRDRAFT_808062; hypothetical protein	--	[R]	General function prediction only	Protein kinase domain;; Protein tyrosine kinase	Cyclin-dependent kinase G-2 OS=Oryza sativa subsp. japonica OX=39947 GN=CDKG-2 PE=2 SV=2	T	Signal transduction mechanisms	hypothetical protein POPTR_015G092100v3 [Populus trichocarpa]
ptc-miR164d	PAYG002017	down	--	--	Molecular Function: enzyme inhibitor activity (GO:0004857);; Biological Process: negative regulation of catalytic activity (GO:0043086);;	--	--	--	--	Plant invertase/pectin methylesterase inhibitor	21 kDa protein OS=Daucus carota OX=4039 PE=2 SV=1	S	Function unknown	hypothetical protein POPTR_0010s11950g [Populus trichocarpa]
ptc-miR164d	PAYG013311	down	--	--	Cellular Component: endoplasmic reticulum (GO:0005783);; Cellular Component: integral component of membrane (GO:0016021);;	--	--	[S]	Function unknown	Domain of unknown function (DUF4149)	--	S	Function unknown	hypothetical protein POPTR_0002s19890g [Populus trichocarpa]
ptc-miR164d	PAYG035870	down	--	--	Molecular Function: DNA binding (GO:0003677);; Cellular Component: nucleus (GO:0005634);; Biological Process: regulation of transcription, DNA-templated (GO:0006355);;	--	--	--	--	--	NAC domain-containing protein 100 OS=Arabidopsis thaliana OX=3702 GN=NAC100 PE=2 SV=1	S	Function unknown	no apical meristem-like family protein [Populus trichocarpa]
ptc-miR164d	PAYG005195	down	[M]	Cell wall/membrane/envelope biogenesis	Molecular Function: UDP-glucuronate decarboxylase activity (GO:0048040);;	K08678|0|pop:POPTR_0010s21420g|K08678 UDP-glucuronate decarboxylase [EC:4.1.1.35] | (RefSeq) POPTRDRAFT_822488; hypothetical protein	Amino sugar and nucleotide sugar metabolism (ko00520)	[GM]	--	GDP-mannose 4,6 dehydratase;; NAD dependent epimerase/dehydratase family;; Polysaccharide biosynthesis protein;; 3-beta hydroxysteroid dehydrogenase/isomerase family;; Male sterility protein;; RmlD substrate binding domain	UDP-glucuronic acid decarboxylase 6 OS=Arabidopsis thaliana OX=3702 GN=UXS6 PE=2 SV=1	M	Cell wall/membrane/envelope biogenesis	PREDICTED: UDP-glucuronic acid decarboxylase 6-like [Populus euphratica]
ptc-miR164d	PAYG032997	down	--	--	Molecular Function: DNA binding (GO:0003677);; Cellular Component: nucleus (GO:0005634);; Biological Process: regulation of transcription, DNA-templated (GO:0006355);;	--	--	--	--	No apical meristem (NAM) protein	NAC domain-containing protein 21/22 OS=Arabidopsis thaliana OX=3702 GN=NAC021 PE=1 SV=2	S	Function unknown	PREDICTED: NAC domain-containing protein 21/22-like isoform X2 [Populus euphratica]
ptc-miR164d	PAYG008419	down	[M]	Cell wall/membrane/envelope biogenesis	--	K08678|0|cit:102630895|K08678 UDP-glucuronate decarboxylase [EC:4.1.1.35] | (RefSeq) UDP-glucuronic acid decarboxylase 6	Amino sugar and nucleotide sugar metabolism (ko00520)	[GM]	--	GDP-mannose 4,6 dehydratase;; NAD dependent epimerase/dehydratase family;; Polysaccharide biosynthesis protein;; Male sterility protein;; 3-beta hydroxysteroid dehydrogenase/isomerase family;; RmlD substrate binding domain	UDP-glucuronic acid decarboxylase 5 OS=Arabidopsis thaliana OX=3702 GN=UXS5 PE=2 SV=1	M	Cell wall/membrane/envelope biogenesis	UDP-glucuronate decarboxylase protein 3 [Populus tomentosa]
ptc-miR164d	PAYG030302	down	--	--	Molecular Function: transferase activity, transferring glycosyl groups (GO:0016757);;	--	--	--	--	GDP-fucose protein O-fucosyltransferase	O-fucosyltransferase 39 OS=Arabidopsis thaliana OX=3702 GN=OFUT39 PE=2 SV=1	S	Function unknown	hypothetical protein POPTR_0007s14280g [Populus trichocarpa]
ptc-miR164d	PAYG035867	down	[HI]	Coenzyme transport and metabolism ;; Lipid transport and metabolism	Molecular Function: acetyl-CoA carboxylase activity (GO:0003989);; Biological Process: fatty acid biosynthetic process (GO:0006633);; Cellular Component: acetyl-CoA carboxylase complex (GO:0009317);;	K02160|1.77141e-149|pop:POPTR_0017s12810g|K02160 acetyl-CoA carboxylase biotin carboxyl carrier protein | (RefSeq) POPTRDRAFT_736443; hypothetical protein	Fatty acid metabolism (ko01212)	--	--	Biotin-requiring enzyme;; Biotin-lipoyl like	Biotin carboxyl carrier protein of acetyl-CoA carboxylase 1, chloroplastic OS=Arabidopsis thaliana OX=3702 GN=BCCP1 PE=1 SV=2	I	Lipid transport and metabolism	hypothetical protein POPTR_017G092500v3 [Populus trichocarpa]
ptc-miR164d	PAYG014945	down	--	--	--	--	--	--	--	--	BTB/POZ domain-containing protein At2g13690 OS=Arabidopsis thaliana OX=3702 GN=PRL1-IFG PE=2 SV=2	S	Function unknown	PRLI-interacting factor family protein [Populus trichocarpa]
ptc-miR164d	PAYG010392	down	[M]	Cell wall/membrane/envelope biogenesis	Cellular Component: integral component of membrane (GO:0016021);;	K08678|0|pop:POPTR_0006s23050g|K08678 UDP-glucuronate decarboxylase [EC:4.1.1.35] | (RefSeq) POPTRDRAFT_653746; hypothetical protein	Amino sugar and nucleotide sugar metabolism (ko00520)	[GM]	--	GDP-mannose 4,6 dehydratase;; NAD dependent epimerase/dehydratase family;; 3-beta hydroxysteroid dehydrogenase/isomerase family;; RmlD substrate binding domain;; Male sterility protein	UDP-glucuronic acid decarboxylase 1 OS=Arabidopsis thaliana OX=3702 GN=UXS1 PE=1 SV=1	M	Cell wall/membrane/envelope biogenesis	hypothetical protein POPTR_0006s23050g [Populus trichocarpa]
ptc-miR164d	PAYG037739	down	[G]	Carbohydrate transport and metabolism	Molecular Function: polygalacturonase activity (GO:0004650);; Cellular Component: extracellular region (GO:0005576);; Biological Process: carbohydrate metabolic process (GO:0005975);; Molecular Function: lyase activity (GO:0016829);; Molecular Function: galacturan 1,4-alpha-galacturonidase activity (GO:0047911);; Biological Process: cell wall organization (GO:0071555);;	K01184|0|pop:POPTR_0017s03950g|K01184 polygalacturonase [EC:3.2.1.15] | (RefSeq) polygalacturonase family protein	Starch and sucrose metabolism (ko00500)	--	--	Glycosyl hydrolases family 28;; Pectate lyase superfamily protein	Polygalacturonase OS=Prunus persica OX=3760 PE=2 SV=1	M	Cell wall/membrane/envelope biogenesis	polygalacturonase family protein [Populus trichocarpa]
ptc-miR164d	PAYG037740	down	--	--	Molecular Function: polygalacturonase activity (GO:0004650);; Cellular Component: extracellular region (GO:0005576);; Biological Process: carbohydrate metabolic process (GO:0005975);; Molecular Function: lyase activity (GO:0016829);; Molecular Function: galacturan 1,4-alpha-galacturonidase activity (GO:0047911);; Biological Process: cell wall organization (GO:0071555);;	K01184|4.23862e-88|pop:POPTR_0017s03950g|K01184 polygalacturonase [EC:3.2.1.15] | (RefSeq) polygalacturonase family protein	Starch and sucrose metabolism (ko00500)	--	--	Glycosyl hydrolases family 28;; Pectate lyase superfamily protein	Polygalacturonase OS=Prunus persica OX=3760 PE=2 SV=1	M	Cell wall/membrane/envelope biogenesis	polygalacturonase family protein [Populus trichocarpa]
ptc-miR164d	PAYG007685	down	--	--	Molecular Function: transferase activity (GO:0016740);;	K20823|0|pop:POPTR_0006s06370g|K20823 N-alpha-acetyltransferase 35, NatC auxiliary subunit | (RefSeq) POPTRDRAFT_560565; N(alpha)-terminal acetyltransferase family protein	--	[R]	General function prediction only	Mak10 subunit, NatC N(alpha)-terminal acetyltransferase	--	S	Function unknown	hypothetical protein POPTR_0025s00790g [Populus trichocarpa]
ptc-miR164d	PAYG026433	down	--	--	Molecular Function: DNA binding (GO:0003677);; Cellular Component: nucleus (GO:0005634);; Biological Process: regulation of transcription, DNA-templated (GO:0006355);;	--	--	--	--	No apical meristem (NAM) protein	NAC domain-containing protein 100 OS=Arabidopsis thaliana OX=3702 GN=NAC100 PE=2 SV=1	S	Function unknown	no apical meristem-like family protein [Populus trichocarpa]
ptc-miR164d	PAYG002804	down	[O]	Posttranslational modification, protein turnover, chaperones	Cellular Component: mitochondrion (GO:0005739);; Biological Process: proton-transporting ATP synthase complex assembly (GO:0043461);;	K07556|1.27008e-168|pop:POPTR_0001s36070g|K07556 ATP synthase mitochondrial F1 complex assembly factor 2 | (RefSeq) POPTRDRAFT_1069022; hypothetical protein	--	[C]	Energy production and conversion	ATP12 chaperone protein	--	O	Posttranslational modification, protein turnover, chaperones	hypothetical protein POPTR_0001s36070g [Populus trichocarpa]
ptc-miR164d	PAYG032023	down	--	--	Molecular Function: DNA binding (GO:0003677);; Cellular Component: nucleus (GO:0005634);; Biological Process: regulation of transcription, DNA-templated (GO:0006355);;	--	--	--	--	No apical meristem (NAM) protein	Protein CUP-SHAPED COTYLEDON 2 OS=Arabidopsis thaliana OX=3702 GN=NAC098 PE=1 SV=1	S	Function unknown	hypothetical protein POPTR_001G396400v3 [Populus trichocarpa]
ptc-miR164d	PAYG025864	down	[K]	Transcription	Molecular Function: protein serine/threonine kinase activity (GO:0004674);; Molecular Function: ATP binding (GO:0005524);; Biological Process: protein phosphorylation (GO:0006468);; Cellular Component: integral component of membrane (GO:0016021);; Molecular Function: 2-alkenal reductase [NAD(P)] activity (GO:0032440);; Biological Process: oxidation-reduction process (GO:0055114);;	--	--	--	--	Leucine rich repeat;; Protein kinase domain;; Leucine Rich repeats (2 copies);; Protein tyrosine kinase;; Leucine Rich Repeat;; Leucine Rich repeat;; Leucine rich repeat N-terminal domain	Serine/threonine-protein kinase BRI1-like 2 OS=Arabidopsis thaliana OX=3702 GN=BRL2 PE=1 SV=1	S	Function unknown	leucine-rich repeat transmembrane protein kinase [Populus trichocarpa]
ptc-miR164d	PAYG031751	down	--	--	Molecular Function: DNA binding (GO:0003677);; Cellular Component: nucleus (GO:0005634);; Cellular Component: integral component of membrane (GO:0016021);;	--	--	--	--	SBP domain	Squamosa promoter-binding-like protein 7 OS=Arabidopsis thaliana OX=3702 GN=SPL7 PE=1 SV=2	S	Function unknown	hypothetical protein POPTR_010G026200v3 [Populus trichocarpa]
ptc-miR164d	PAYG000542	down	[G]	Carbohydrate transport and metabolism	Molecular Function: polygalacturonase activity (GO:0004650);; Cellular Component: extracellular region (GO:0005576);; Biological Process: carbohydrate metabolic process (GO:0005975);; Molecular Function: lyase activity (GO:0016829);; Molecular Function: galacturan 1,4-alpha-galacturonidase activity (GO:0047911);; Biological Process: cell wall organization (GO:0071555);;	K01184|0|pop:POPTR_0017s03950g|K01184 polygalacturonase [EC:3.2.1.15] | (RefSeq) polygalacturonase family protein	Starch and sucrose metabolism (ko00500)	--	--	Glycosyl hydrolases family 28;; Pectate lyase superfamily protein;; Pectate lyase	Polygalacturonase OS=Prunus persica OX=3760 PE=2 SV=1	M	Cell wall/membrane/envelope biogenesis	polygalacturonase family protein [Populus trichocarpa]
ptc-miR164d	PAYG012492	down	--	--	Cellular Component: integral component of membrane (GO:0016021);;	--	--	[T]	Signal transduction mechanisms	--	--	S	Function unknown	hypothetical protein POPTR_015G079000v3 [Populus trichocarpa]
ptc-miR164d	PAYG034911	down	--	--	Molecular Function: DNA binding (GO:0003677);; Cellular Component: nucleus (GO:0005634);; Biological Process: regulation of transcription, DNA-templated (GO:0006355);;	--	--	--	--	No apical meristem (NAM) protein	NAC domain-containing protein 100 OS=Arabidopsis thaliana OX=3702 GN=NAC100 PE=2 SV=1	S	Function unknown	no apical meristem-like family protein [Populus trichocarpa]
ptc-miR164d	PAYG027908	down	[O]	Posttranslational modification, protein turnover, chaperones	Molecular Function: hydrolase activity (GO:0016787);; Biological Process: protein metabolic process (GO:0019538);;	--	--	[O]	Posttranslational modification, protein turnover, chaperones	Clp amino terminal domain, pathogenicity island component	Protein SUPPRESSOR OF MAX2 1 OS=Arabidopsis thaliana OX=3702 GN=SMAX1 PE=1 SV=1	O	Posttranslational modification, protein turnover, chaperones	hypothetical protein POPTR_0006s18960g [Populus trichocarpa]
ptc-miR164d	PAYG002486	down	[O]	Posttranslational modification, protein turnover, chaperones	Molecular Function: serine-type endopeptidase activity (GO:0004252);; Cellular Component: integral component of membrane (GO:0016021);; Biological Process: protein processing (GO:0016485);;	--	--	[T]	Signal transduction mechanisms	Rhomboid family	RHOMBOID-like protein 1 OS=Arabidopsis thaliana OX=3702 GN=RBL1 PE=2 SV=1	S	Function unknown	PREDICTED: rhomboid-like protease 2 [Populus euphratica]
ptc-miR164d	PAYG015257	down	--	--	Molecular Function: protein dimerization activity (GO:0046983);;	--	--	--	--	Helix-loop-helix DNA-binding domain	Transcription factor ILR3 OS=Arabidopsis thaliana OX=3702 GN=ILR3 PE=1 SV=1	K	Transcription	unknown [Populus trichocarpa x Populus deltoides]
ptc-miR164d	PAYG027873	down	[J]	Translation, ribosomal structure and biogenesis	Molecular Function: nucleic acid binding (GO:0003676);; Cellular Component: nucleus (GO:0005634);; Molecular Function: 23S rRNA (adenine(1618)-N(6))-methyltransferase activity (GO:0052907);; Biological Process: rRNA base methylation (GO:0070475);;	K06970|0|pop:POPTR_0004s17790g|K06970 23S rRNA (adenine1618-N6)-methyltransferase [EC:2.1.1.181] | (RefSeq) POPTRDRAFT_195974; hypothetical protein	--	[S]	Function unknown	Protein of unknown function (DUF890)	--	S	Function unknown	PREDICTED: methyltransferase-like protein 16 isoform X1 [Populus euphratica]
ptc-miR164d	PAYG020080	down	[DZ]	Cell cycle control, cell division, chromosome partitioning ;; Cytoskeleton	Molecular Function: metal ion binding (GO:0046872);;	--	--	--	--	Regulator of chromosome condensation (RCC1) repeat;; Transcription factor regulating root and shoot growth via Pin3;; Regulator of chromosome condensation (RCC1) repeat;; Transcription factor BRX N-terminal domain;; FYVE zinc finger	PH, RCC1 and FYVE domains-containing protein 1 OS=Arabidopsis thaliana OX=3702 GN=PRAF1 PE=1 SV=1	DZ	--	hypothetical protein POPTR_002G070300v3 [Populus trichocarpa]
ptc-miR164d	PAYG003744	down	[J]	Translation, ribosomal structure and biogenesis	Molecular Function: structural constituent of ribosome (GO:0003735);; Cellular Component: ribosome (GO:0005840);;	K02876|4.42169e-92|pop:POPTR_0008s12000g|K02876 large subunit ribosomal protein L15 | (RefSeq) POPTRDRAFT_766070; hypothetical protein	Ribosome (ko03010)	[J]	Translation, ribosomal structure and biogenesis	Ribosomal proteins 50S-L15, 50S-L18e, 60S-L27A	50S ribosomal protein L15, chloroplastic OS=Arabidopsis thaliana OX=3702 GN=RPL15 PE=1 SV=2	J	Translation, ribosomal structure and biogenesis	hypothetical protein POPTR_0008s12000g [Populus trichocarpa]
ptc-miR164d	PAYG015759	down	[M]	Cell wall/membrane/envelope biogenesis	Cellular Component: integral component of membrane (GO:0016021);;	K08678|0|pop:POPTR_0006s23050g|K08678 UDP-glucuronate decarboxylase [EC:4.1.1.35] | (RefSeq) POPTRDRAFT_653746; hypothetical protein	Amino sugar and nucleotide sugar metabolism (ko00520)	[GM]	--	GDP-mannose 4,6 dehydratase;; NAD dependent epimerase/dehydratase family;; 3-beta hydroxysteroid dehydrogenase/isomerase family;; Male sterility protein;; RmlD substrate binding domain;; Polysaccharide biosynthesis protein	UDP-glucuronic acid decarboxylase 1 OS=Arabidopsis thaliana OX=3702 GN=UXS1 PE=1 SV=1	M	Cell wall/membrane/envelope biogenesis	hypothetical protein POPTR_0006s23050g [Populus trichocarpa]
ptc-miR164d	PAYG017487	down	--	--	Molecular Function: DNA binding (GO:0003677);; Cellular Component: nucleus (GO:0005634);; Biological Process: regulation of transcription, DNA-templated (GO:0006355);;	--	--	--	--	No apical meristem (NAM) protein	Protein CUP-SHAPED COTYLEDON 2 OS=Arabidopsis thaliana OX=3702 GN=NAC098 PE=1 SV=1	S	Function unknown	hypothetical protein POPTR_0011s11600g [Populus trichocarpa]
ptc-miR164e	PAYG030302	down	--	--	Molecular Function: transferase activity, transferring glycosyl groups (GO:0016757);;	--	--	--	--	GDP-fucose protein O-fucosyltransferase	O-fucosyltransferase 39 OS=Arabidopsis thaliana OX=3702 GN=OFUT39 PE=2 SV=1	S	Function unknown	hypothetical protein POPTR_0007s14280g [Populus trichocarpa]
ptc-miR164e	PAYG035867	down	[HI]	Coenzyme transport and metabolism ;; Lipid transport and metabolism	Molecular Function: acetyl-CoA carboxylase activity (GO:0003989);; Biological Process: fatty acid biosynthetic process (GO:0006633);; Cellular Component: acetyl-CoA carboxylase complex (GO:0009317);;	K02160|1.77141e-149|pop:POPTR_0017s12810g|K02160 acetyl-CoA carboxylase biotin carboxyl carrier protein | (RefSeq) POPTRDRAFT_736443; hypothetical protein	Fatty acid metabolism (ko01212)	--	--	Biotin-requiring enzyme;; Biotin-lipoyl like	Biotin carboxyl carrier protein of acetyl-CoA carboxylase 1, chloroplastic OS=Arabidopsis thaliana OX=3702 GN=BCCP1 PE=1 SV=2	I	Lipid transport and metabolism	hypothetical protein POPTR_017G092500v3 [Populus trichocarpa]
ptc-miR164e	PAYG014945	down	--	--	--	--	--	--	--	--	BTB/POZ domain-containing protein At2g13690 OS=Arabidopsis thaliana OX=3702 GN=PRL1-IFG PE=2 SV=2	S	Function unknown	PRLI-interacting factor family protein [Populus trichocarpa]
ptc-miR164e	PAYG010392	down	[M]	Cell wall/membrane/envelope biogenesis	Cellular Component: integral component of membrane (GO:0016021);;	K08678|0|pop:POPTR_0006s23050g|K08678 UDP-glucuronate decarboxylase [EC:4.1.1.35] | (RefSeq) POPTRDRAFT_653746; hypothetical protein	Amino sugar and nucleotide sugar metabolism (ko00520)	[GM]	--	GDP-mannose 4,6 dehydratase;; NAD dependent epimerase/dehydratase family;; 3-beta hydroxysteroid dehydrogenase/isomerase family;; RmlD substrate binding domain;; Male sterility protein	UDP-glucuronic acid decarboxylase 1 OS=Arabidopsis thaliana OX=3702 GN=UXS1 PE=1 SV=1	M	Cell wall/membrane/envelope biogenesis	hypothetical protein POPTR_0006s23050g [Populus trichocarpa]
ptc-miR164e	PAYG037739	down	[G]	Carbohydrate transport and metabolism	Molecular Function: polygalacturonase activity (GO:0004650);; Cellular Component: extracellular region (GO:0005576);; Biological Process: carbohydrate metabolic process (GO:0005975);; Molecular Function: lyase activity (GO:0016829);; Molecular Function: galacturan 1,4-alpha-galacturonidase activity (GO:0047911);; Biological Process: cell wall organization (GO:0071555);;	K01184|0|pop:POPTR_0017s03950g|K01184 polygalacturonase [EC:3.2.1.15] | (RefSeq) polygalacturonase family protein	Starch and sucrose metabolism (ko00500)	--	--	Glycosyl hydrolases family 28;; Pectate lyase superfamily protein	Polygalacturonase OS=Prunus persica OX=3760 PE=2 SV=1	M	Cell wall/membrane/envelope biogenesis	polygalacturonase family protein [Populus trichocarpa]
ptc-miR164e	PAYG032997	down	--	--	Molecular Function: DNA binding (GO:0003677);; Cellular Component: nucleus (GO:0005634);; Biological Process: regulation of transcription, DNA-templated (GO:0006355);;	--	--	--	--	No apical meristem (NAM) protein	NAC domain-containing protein 21/22 OS=Arabidopsis thaliana OX=3702 GN=NAC021 PE=1 SV=2	S	Function unknown	PREDICTED: NAC domain-containing protein 21/22-like isoform X2 [Populus euphratica]
ptc-miR164e	PAYG008419	down	[M]	Cell wall/membrane/envelope biogenesis	--	K08678|0|cit:102630895|K08678 UDP-glucuronate decarboxylase [EC:4.1.1.35] | (RefSeq) UDP-glucuronic acid decarboxylase 6	Amino sugar and nucleotide sugar metabolism (ko00520)	[GM]	--	GDP-mannose 4,6 dehydratase;; NAD dependent epimerase/dehydratase family;; Polysaccharide biosynthesis protein;; Male sterility protein;; 3-beta hydroxysteroid dehydrogenase/isomerase family;; RmlD substrate binding domain	UDP-glucuronic acid decarboxylase 5 OS=Arabidopsis thaliana OX=3702 GN=UXS5 PE=2 SV=1	M	Cell wall/membrane/envelope biogenesis	UDP-glucuronate decarboxylase protein 3 [Populus tomentosa]
ptc-miR164e	PAYG032023	down	--	--	Molecular Function: DNA binding (GO:0003677);; Cellular Component: nucleus (GO:0005634);; Biological Process: regulation of transcription, DNA-templated (GO:0006355);;	--	--	--	--	No apical meristem (NAM) protein	Protein CUP-SHAPED COTYLEDON 2 OS=Arabidopsis thaliana OX=3702 GN=NAC098 PE=1 SV=1	S	Function unknown	hypothetical protein POPTR_001G396400v3 [Populus trichocarpa]
ptc-miR164e	PAYG025864	down	[K]	Transcription	Molecular Function: protein serine/threonine kinase activity (GO:0004674);; Molecular Function: ATP binding (GO:0005524);; Biological Process: protein phosphorylation (GO:0006468);; Cellular Component: integral component of membrane (GO:0016021);; Molecular Function: 2-alkenal reductase [NAD(P)] activity (GO:0032440);; Biological Process: oxidation-reduction process (GO:0055114);;	--	--	--	--	Leucine rich repeat;; Protein kinase domain;; Leucine Rich repeats (2 copies);; Protein tyrosine kinase;; Leucine Rich Repeat;; Leucine Rich repeat;; Leucine rich repeat N-terminal domain	Serine/threonine-protein kinase BRI1-like 2 OS=Arabidopsis thaliana OX=3702 GN=BRL2 PE=1 SV=1	S	Function unknown	leucine-rich repeat transmembrane protein kinase [Populus trichocarpa]
ptc-miR164e	PAYG037740	down	--	--	Molecular Function: polygalacturonase activity (GO:0004650);; Cellular Component: extracellular region (GO:0005576);; Biological Process: carbohydrate metabolic process (GO:0005975);; Molecular Function: lyase activity (GO:0016829);; Molecular Function: galacturan 1,4-alpha-galacturonidase activity (GO:0047911);; Biological Process: cell wall organization (GO:0071555);;	K01184|4.23862e-88|pop:POPTR_0017s03950g|K01184 polygalacturonase [EC:3.2.1.15] | (RefSeq) polygalacturonase family protein	Starch and sucrose metabolism (ko00500)	--	--	Glycosyl hydrolases family 28;; Pectate lyase superfamily protein	Polygalacturonase OS=Prunus persica OX=3760 PE=2 SV=1	M	Cell wall/membrane/envelope biogenesis	polygalacturonase family protein [Populus trichocarpa]
ptc-miR164e	PAYG007685	down	--	--	Molecular Function: transferase activity (GO:0016740);;	K20823|0|pop:POPTR_0006s06370g|K20823 N-alpha-acetyltransferase 35, NatC auxiliary subunit | (RefSeq) POPTRDRAFT_560565; N(alpha)-terminal acetyltransferase family protein	--	[R]	General function prediction only	Mak10 subunit, NatC N(alpha)-terminal acetyltransferase	--	S	Function unknown	hypothetical protein POPTR_0025s00790g [Populus trichocarpa]
ptc-miR164e	PAYG002804	down	[O]	Posttranslational modification, protein turnover, chaperones	Cellular Component: mitochondrion (GO:0005739);; Biological Process: proton-transporting ATP synthase complex assembly (GO:0043461);;	K07556|1.27008e-168|pop:POPTR_0001s36070g|K07556 ATP synthase mitochondrial F1 complex assembly factor 2 | (RefSeq) POPTRDRAFT_1069022; hypothetical protein	--	[C]	Energy production and conversion	ATP12 chaperone protein	--	O	Posttranslational modification, protein turnover, chaperones	hypothetical protein POPTR_0001s36070g [Populus trichocarpa]
ptc-miR164e	PAYG026433	down	--	--	Molecular Function: DNA binding (GO:0003677);; Cellular Component: nucleus (GO:0005634);; Biological Process: regulation of transcription, DNA-templated (GO:0006355);;	--	--	--	--	No apical meristem (NAM) protein	NAC domain-containing protein 100 OS=Arabidopsis thaliana OX=3702 GN=NAC100 PE=2 SV=1	S	Function unknown	no apical meristem-like family protein [Populus trichocarpa]
ptc-miR164e	PAYG004605	down	[T]	Signal transduction mechanisms	Molecular Function: ATP binding (GO:0005524);; Cellular Component: plasma membrane (GO:0005886);; Biological Process: protein phosphorylation (GO:0006468);; Cellular Component: integral component of membrane (GO:0016021);; Molecular Function: 2-alkenal reductase [NAD(P)] activity (GO:0032440);; Molecular Function: tau-protein kinase activity (GO:0050321);; Biological Process: oxidation-reduction …	--	--	--	--	Protein kinase domain;; Protein tyrosine kinase;; Leucine rich repeat;; Leucine Rich repeats (2 copies);; Leucine rich repeat N-terminal domain	Probable inactive receptor kinase At5g58300 OS=Arabidopsis thaliana OX=3702 GN=At5g58300 PE=2 SV=1	S	Function unknown	putative plant disease resistance family protein [Populus trichocarpa]
ptc-miR164e	PAYG020734	down	[T]	Signal transduction mechanisms	Molecular Function: protein kinase activity (GO:0004672);; Molecular Function: ATP binding (GO:0005524);; Biological Process: protein phosphorylation (GO:0006468);; Molecular Function: zinc ion binding (GO:0008270);;	K16279|0|pop:POPTR_0001s28170g|K16279 E3 ubiquitin-protein ligase KEG [EC:2.7.11.1 2.3.2.27] | (RefSeq) POPTRDRAFT_1068557, POPTRDRAFT_641445; hypothetical protein	--	--	--	Ankyrin repeats (3 copies);; Ankyrin repeats (many copies);; Ankyrin repeats (many copies);; Protein kinase domain;; Protein tyrosine kinase;; Ankyrin repeat;; Ankyrin repeat;; Ring finger domain;; RING-type zinc-finger;; Zinc finger, C3HC4 type (RING finger);; HAS barrel domain	E3 ubiquitin-protein ligase KEG OS=Arabidopsis thaliana OX=3702 GN=KEG PE=1 SV=2	S	Function unknown	hypothetical protein POPTR_001G274900v3 [Populus trichocarpa]
ptc-miR164e	PAYG037112	down	--	--	--	--	--	[S]	Function unknown	ELMO/CED-12 family	--	S	Function unknown	hypothetical protein POPTR_010G060700v3 [Populus trichocarpa]
ptc-miR164e	PAYG029230	down	[GR]	Carbohydrate transport and metabolism ;; General function prediction only	Molecular Function: riboflavin kinase activity (GO:0008531);; Molecular Function: phosphoglycolate phosphatase activity (GO:0008967);; Biological Process: riboflavin biosynthetic process (GO:0009231);; Biological Process: phosphorylation (GO:0016310);; Biological Process: dephosphorylation (GO:0016311);; Molecular Function: nucleotidyltransferase activity (GO:0016779);;	K20884|0|pop:POPTR_0002s07770g|K20884 riboflavin kinase / FMN hydrolase [EC:2.7.1.26 3.1.3.102] | (RefSeq) POPTRDRAFT_798665; hypothetical protein	Riboflavin metabolism (ko00740)	[H]	Coenzyme transport and metabolism	Riboflavin kinase;; Haloacid dehalogenase-like hydrolase;; haloacid dehalogenase-like hydrolase;; HAD-hyrolase-like	Bifunctional riboflavin kinase/FMN phosphatase OS=Arabidopsis thaliana OX=3702 GN=FHY PE=1 SV=1	S	Function unknown	hypothetical protein POPTR_002G077200v3 [Populus trichocarpa]
ptc-miR164e	PAYG035932	down	--	--	Molecular Function: DNA binding (GO:0003677);; Cellular Component: nucleus (GO:0005634);; Biological Process: regulation of transcription, DNA-templated (GO:0006355);;	--	--	--	--	No apical meristem (NAM) protein	NAC domain-containing protein 100 OS=Arabidopsis thaliana OX=3702 GN=NAC100 PE=2 SV=1	S	Function unknown	hypothetical protein POPTR_017G086200v3 [Populus trichocarpa]
ptc-miR164e	PAYG013311	down	--	--	Cellular Component: endoplasmic reticulum (GO:0005783);; Cellular Component: integral component of membrane (GO:0016021);;	--	--	[S]	Function unknown	Domain of unknown function (DUF4149)	--	S	Function unknown	hypothetical protein POPTR_0002s19890g [Populus trichocarpa]
ptc-miR164e	PAYG035870	down	--	--	Molecular Function: DNA binding (GO:0003677);; Cellular Component: nucleus (GO:0005634);; Biological Process: regulation of transcription, DNA-templated (GO:0006355);;	--	--	--	--	--	NAC domain-containing protein 100 OS=Arabidopsis thaliana OX=3702 GN=NAC100 PE=2 SV=1	S	Function unknown	no apical meristem-like family protein [Populus trichocarpa]
ptc-miR164e	PAYG005195	down	[M]	Cell wall/membrane/envelope biogenesis	Molecular Function: UDP-glucuronate decarboxylase activity (GO:0048040);;	K08678|0|pop:POPTR_0010s21420g|K08678 UDP-glucuronate decarboxylase [EC:4.1.1.35] | (RefSeq) POPTRDRAFT_822488; hypothetical protein	Amino sugar and nucleotide sugar metabolism (ko00520)	[GM]	--	GDP-mannose 4,6 dehydratase;; NAD dependent epimerase/dehydratase family;; Polysaccharide biosynthesis protein;; 3-beta hydroxysteroid dehydrogenase/isomerase family;; Male sterility protein;; RmlD substrate binding domain	UDP-glucuronic acid decarboxylase 6 OS=Arabidopsis thaliana OX=3702 GN=UXS6 PE=2 SV=1	M	Cell wall/membrane/envelope biogenesis	PREDICTED: UDP-glucuronic acid decarboxylase 6-like [Populus euphratica]
ptc-miR164e	PAYG029114	down	[O]	Posttranslational modification, protein turnover, chaperones	Molecular Function: ubiquitin activating enzyme activity (GO:0004839);; Molecular Function: ubiquitin-protein transferase activity (GO:0004842);; Molecular Function: ATP binding (GO:0005524);; Cellular Component: nucleus (GO:0005634);; Cellular Component: cytosol (GO:0005829);; Cellular Component: integral component of membrane (GO:0016021);; Biological Process: protein ubiquitination (GO:0016567…	K03178|0|pop:POPTR_0001s28750g|K03178 ubiquitin-activating enzyme E1 [EC:6.2.1.45] | (RefSeq) POPTRDRAFT_815464; ubiquitin activating enzyme 2 family protein	Ubiquitin mediated proteolysis (ko04120)	[O]	Posttranslational modification, protein turnover, chaperones	ThiF family;; Ubiquitin-activating enzyme active site;; Ubiquitin-activating enzyme E1 FCCH domain;; Ubiquitin-activating enzyme E1 four-helix bundle;; Ubiquitin fold domain	Ubiquitin-activating enzyme E1 1 OS=Arabidopsis thaliana OX=3702 GN=UBA1 PE=1 SV=1	H	Coenzyme transport and metabolism	hypothetical protein POPTR_0009s07960g [Populus trichocarpa]
ptc-miR164e	PAYG038837	down	--	--	Molecular Function: DNA binding (GO:0003677);; Cellular Component: nucleus (GO:0005634);; Biological Process: regulation of transcription, DNA-templated (GO:0006355);;	--	--	--	--	No apical meristem (NAM) protein	NAC domain-containing protein 21/22 OS=Arabidopsis thaliana OX=3702 GN=NAC021 PE=1 SV=2	S	Function unknown	hypothetical protein POPTR_005G098200v3 [Populus trichocarpa]
ptc-miR164e	PAYG002017	down	--	--	Molecular Function: enzyme inhibitor activity (GO:0004857);; Biological Process: negative regulation of catalytic activity (GO:0043086);;	--	--	--	--	Plant invertase/pectin methylesterase inhibitor	21 kDa protein OS=Daucus carota OX=4039 PE=2 SV=1	S	Function unknown	hypothetical protein POPTR_0010s11950g [Populus trichocarpa]
ptc-miR164e	PAYG025084	down	[M]	Cell wall/membrane/envelope biogenesis	Molecular Function: protein kinase activity (GO:0004672);; Molecular Function: ATP binding (GO:0005524);; Biological Process: protein phosphorylation (GO:0006468);;	K08818|0|pop:POPTR_0015s10410g|K08818 cell division cycle 2-like [EC:2.7.11.22] | (RefSeq) POPTRDRAFT_808062; hypothetical protein	--	[R]	General function prediction only	Protein kinase domain;; Protein tyrosine kinase	Cyclin-dependent kinase G-2 OS=Oryza sativa subsp. japonica OX=39947 GN=CDKG-2 PE=2 SV=2	T	Signal transduction mechanisms	hypothetical protein POPTR_015G092100v3 [Populus trichocarpa]
ptc-miR164e	PAYG015257	down	--	--	Molecular Function: protein dimerization activity (GO:0046983);;	--	--	--	--	Helix-loop-helix DNA-binding domain	Transcription factor ILR3 OS=Arabidopsis thaliana OX=3702 GN=ILR3 PE=1 SV=1	K	Transcription	unknown [Populus trichocarpa x Populus deltoides]
ptc-miR164e	PAYG020080	down	[DZ]	Cell cycle control, cell division, chromosome partitioning ;; Cytoskeleton	Molecular Function: metal ion binding (GO:0046872);;	--	--	--	--	Regulator of chromosome condensation (RCC1) repeat;; Transcription factor regulating root and shoot growth via Pin3;; Regulator of chromosome condensation (RCC1) repeat;; Transcription factor BRX N-terminal domain;; FYVE zinc finger	PH, RCC1 and FYVE domains-containing protein 1 OS=Arabidopsis thaliana OX=3702 GN=PRAF1 PE=1 SV=1	DZ	--	hypothetical protein POPTR_002G070300v3 [Populus trichocarpa]
ptc-miR164e	PAYG003744	down	[J]	Translation, ribosomal structure and biogenesis	Molecular Function: structural constituent of ribosome (GO:0003735);; Cellular Component: ribosome (GO:0005840);;	K02876|4.42169e-92|pop:POPTR_0008s12000g|K02876 large subunit ribosomal protein L15 | (RefSeq) POPTRDRAFT_766070; hypothetical protein	Ribosome (ko03010)	[J]	Translation, ribosomal structure and biogenesis	Ribosomal proteins 50S-L15, 50S-L18e, 60S-L27A	50S ribosomal protein L15, chloroplastic OS=Arabidopsis thaliana OX=3702 GN=RPL15 PE=1 SV=2	J	Translation, ribosomal structure and biogenesis	hypothetical protein POPTR_0008s12000g [Populus trichocarpa]
ptc-miR164e	PAYG015759	down	[M]	Cell wall/membrane/envelope biogenesis	Cellular Component: integral component of membrane (GO:0016021);;	K08678|0|pop:POPTR_0006s23050g|K08678 UDP-glucuronate decarboxylase [EC:4.1.1.35] | (RefSeq) POPTRDRAFT_653746; hypothetical protein	Amino sugar and nucleotide sugar metabolism (ko00520)	[GM]	--	GDP-mannose 4,6 dehydratase;; NAD dependent epimerase/dehydratase family;; 3-beta hydroxysteroid dehydrogenase/isomerase family;; Male sterility protein;; RmlD substrate binding domain;; Polysaccharide biosynthesis protein	UDP-glucuronic acid decarboxylase 1 OS=Arabidopsis thaliana OX=3702 GN=UXS1 PE=1 SV=1	M	Cell wall/membrane/envelope biogenesis	hypothetical protein POPTR_0006s23050g [Populus trichocarpa]
ptc-miR164e	PAYG017487	down	--	--	Molecular Function: DNA binding (GO:0003677);; Cellular Component: nucleus (GO:0005634);; Biological Process: regulation of transcription, DNA-templated (GO:0006355);;	--	--	--	--	No apical meristem (NAM) protein	Protein CUP-SHAPED COTYLEDON 2 OS=Arabidopsis thaliana OX=3702 GN=NAC098 PE=1 SV=1	S	Function unknown	hypothetical protein POPTR_0011s11600g [Populus trichocarpa]
ptc-miR164e	PAYG027873	down	[J]	Translation, ribosomal structure and biogenesis	Molecular Function: nucleic acid binding (GO:0003676);; Cellular Component: nucleus (GO:0005634);; Molecular Function: 23S rRNA (adenine(1618)-N(6))-methyltransferase activity (GO:0052907);; Biological Process: rRNA base methylation (GO:0070475);;	K06970|0|pop:POPTR_0004s17790g|K06970 23S rRNA (adenine1618-N6)-methyltransferase [EC:2.1.1.181] | (RefSeq) POPTRDRAFT_195974; hypothetical protein	--	[S]	Function unknown	Protein of unknown function (DUF890)	--	S	Function unknown	PREDICTED: methyltransferase-like protein 16 isoform X1 [Populus euphratica]
ptc-miR164e	PAYG034911	down	--	--	Molecular Function: DNA binding (GO:0003677);; Cellular Component: nucleus (GO:0005634);; Biological Process: regulation of transcription, DNA-templated (GO:0006355);;	--	--	--	--	No apical meristem (NAM) protein	NAC domain-containing protein 100 OS=Arabidopsis thaliana OX=3702 GN=NAC100 PE=2 SV=1	S	Function unknown	no apical meristem-like family protein [Populus trichocarpa]
ptc-miR164e	PAYG012492	down	--	--	Cellular Component: integral component of membrane (GO:0016021);;	--	--	[T]	Signal transduction mechanisms	--	--	S	Function unknown	hypothetical protein POPTR_015G079000v3 [Populus trichocarpa]
ptc-miR164e	PAYG031751	down	--	--	Molecular Function: DNA binding (GO:0003677);; Cellular Component: nucleus (GO:0005634);; Cellular Component: integral component of membrane (GO:0016021);;	--	--	--	--	SBP domain	Squamosa promoter-binding-like protein 7 OS=Arabidopsis thaliana OX=3702 GN=SPL7 PE=1 SV=2	S	Function unknown	hypothetical protein POPTR_010G026200v3 [Populus trichocarpa]
ptc-miR164e	PAYG000542	down	[G]	Carbohydrate transport and metabolism	Molecular Function: polygalacturonase activity (GO:0004650);; Cellular Component: extracellular region (GO:0005576);; Biological Process: carbohydrate metabolic process (GO:0005975);; Molecular Function: lyase activity (GO:0016829);; Molecular Function: galacturan 1,4-alpha-galacturonidase activity (GO:0047911);; Biological Process: cell wall organization (GO:0071555);;	K01184|0|pop:POPTR_0017s03950g|K01184 polygalacturonase [EC:3.2.1.15] | (RefSeq) polygalacturonase family protein	Starch and sucrose metabolism (ko00500)	--	--	Glycosyl hydrolases family 28;; Pectate lyase superfamily protein;; Pectate lyase	Polygalacturonase OS=Prunus persica OX=3760 PE=2 SV=1	M	Cell wall/membrane/envelope biogenesis	polygalacturonase family protein [Populus trichocarpa]
ptc-miR164e	PAYG002486	down	[O]	Posttranslational modification, protein turnover, chaperones	Molecular Function: serine-type endopeptidase activity (GO:0004252);; Cellular Component: integral component of membrane (GO:0016021);; Biological Process: protein processing (GO:0016485);;	--	--	[T]	Signal transduction mechanisms	Rhomboid family	RHOMBOID-like protein 1 OS=Arabidopsis thaliana OX=3702 GN=RBL1 PE=2 SV=1	S	Function unknown	PREDICTED: rhomboid-like protease 2 [Populus euphratica]
ptc-miR164e	PAYG027908	down	[O]	Posttranslational modification, protein turnover, chaperones	Molecular Function: hydrolase activity (GO:0016787);; Biological Process: protein metabolic process (GO:0019538);;	--	--	[O]	Posttranslational modification, protein turnover, chaperones	Clp amino terminal domain, pathogenicity island component	Protein SUPPRESSOR OF MAX2 1 OS=Arabidopsis thaliana OX=3702 GN=SMAX1 PE=1 SV=1	O	Posttranslational modification, protein turnover, chaperones	hypothetical protein POPTR_0006s18960g [Populus trichocarpa]
ptc-miR167a	PAYG033353	down	--	--	--	--	--	--	--	HEAT repeats	--	S	Function unknown	hypothetical protein POPTR_006G054100v3 [Populus trichocarpa]
ptc-miR167a	PAYG003511	down	--	--	Molecular Function: core promoter sequence-specific DNA binding (GO:0001046);; Molecular Function: transcriptional activator activity, RNA polymerase II transcription regulatory region sequence-specific binding (GO:0001228);; Cellular Component: nucleus (GO:0005634);; Biological Process: positive regulation of transcription from RNA polymerase II promoter (GO:0045944);; Molecular Function: protei…	--	--	--	--	Helix-loop-helix DNA-binding domain	Transcription factor bHLH130 OS=Arabidopsis thaliana OX=3702 GN=BHLH130 PE=1 SV=1	K	Transcription	hypothetical protein POPTR_0001s27680g [Populus trichocarpa]
ptc-miR167a	PAYG031191	down	--	--	Molecular Function: DNA binding (GO:0003677);; Cellular Component: nucleus (GO:0005634);; Biological Process: regulation of transcription, DNA-templated (GO:0006355);; Biological Process: auxin-activated signaling pathway (GO:0009734);;	--	--	--	--	Auxin response factor;; B3 DNA binding domain;; AUX/IAA family	Auxin response factor 6 OS=Arabidopsis thaliana OX=3702 GN=ARF6 PE=1 SV=2	K	Transcription	auxin response factor 6.2-like [Populus tomentosa]
ptc-miR167a	PAYG018999	down	[J]	Translation, ribosomal structure and biogenesis	Cellular Component: EKC/KEOPS complex (GO:0000408);; Biological Process: tRNA threonylcarbamoyladenosine modification (GO:0002949);; Molecular Function: metalloendopeptidase activity (GO:0004222);; Cellular Component: mitochondrial inner membrane (GO:0005743);; Biological Process: proteolysis (GO:0006508);; Biological Process: embryo development ending in seed dormancy (GO:0009793);; Molecular Fu…	K01409|0|pop:POPTR_0014s06330g|K01409 N6-L-threonylcarbamoyladenine synthase [EC:2.3.1.234] | (RefSeq) POPTRDRAFT_1097965; hypothetical protein	--	[O]	Posttranslational modification, protein turnover, chaperones	Glycoprotease family	Probable tRNA N6-adenosine threonylcarbamoyltransferase, mitochondrial OS=Arabidopsis thaliana OX=3702 GN=GCP1 PE=2 SV=2	O	Posttranslational modification, protein turnover, chaperones	PREDICTED: probable tRNA N6-adenosine threonylcarbamoyltransferase, mitochondrial isoform X1 [Populus euphratica]
ptc-miR167a	PAYG025565	down	[T]	Signal transduction mechanisms	Molecular Function: ATP binding (GO:0005524);; Biological Process: phosphorylation (GO:0016310);; Molecular Function: phosphoglucan, water dikinase activity (GO:0051752);; Molecular Function: starch binding (GO:2001070);;	K15535|0|pop:POPTR_0002s23550g|K15535 phosphoglucan, water dikinase [EC:2.7.9.5] | (RefSeq) POPTRDRAFT_645328; hypothetical protein	--	--	--	Pyruvate phosphate dikinase, PEP/pyruvate binding domain;; Starch binding domain	Phosphoglucan, water dikinase, chloroplastic OS=Arabidopsis thaliana OX=3702 GN=GWD3 PE=1 SV=1	G	Carbohydrate transport and metabolism	hypothetical protein POPTR_002G234500v3 [Populus trichocarpa]
ptc-miR167a	PAYG017188	down	[Q]	Secondary metabolites biosynthesis, transport and catabolism	Molecular Function: iron ion binding (GO:0005506);; Biological Process: response to light stimulus (GO:0009416);; Biological Process: gibberellin biosynthetic process (GO:0009686);; Biological Process: gibberellic acid mediated signaling pathway (GO:0009740);; Biological Process: unidimensional cell growth (GO:0009826);; Biological Process: flower development (GO:0009908);; Molecular Function: gi…	K05282|0|pop:POPTR_0002s15260g|K05282 gibberellin 20-oxidase [EC:1.14.11.12] | (RefSeq) POPTRDRAFT_799013; gibberellin 20-oxidase family protein	Diterpenoid biosynthesis (ko00904)	[QR]	--	2OG-Fe(II) oxygenase superfamily;; non-haem dioxygenase in morphine synthesis N-terminal	Gibberellin 20 oxidase 1 OS=Arabidopsis thaliana OX=3702 GN=GA20OX1 PE=2 SV=2	S	Function unknown	gibberellin 20-oxidase family protein [Populus trichocarpa]
ptc-miR167a	PAYG007331	down	--	--	Molecular Function: DNA binding (GO:0003677);; Cellular Component: nucleus (GO:0005634);; Biological Process: regulation of transcription, DNA-templated (GO:0006355);; Biological Process: auxin-activated signaling pathway (GO:0009734);;	--	--	--	--	Auxin response factor;; B3 DNA binding domain;; AUX/IAA family	Auxin response factor 8 OS=Arabidopsis thaliana OX=3702 GN=ARF8 PE=1 SV=2	K	Transcription	hypothetical protein POPTR_017G141000v3 [Populus trichocarpa]
ptc-miR167a	PAYG006070	down	--	--	Biological Process: chloroplast organization (GO:0009658);; Cellular Component: chloroplast outer membrane (GO:0009707);;	--	--	--	--	Eukaryotic cytochrome b561	Protein CHUP1, chloroplastic OS=Arabidopsis thaliana OX=3702 GN=CHUP1 PE=1 SV=1	S	Function unknown	PREDICTED: protein CHUP1, chloroplastic-like isoform X1 [Populus euphratica]
ptc-miR167a	PAYG031732	down	--	--	Biological Process: carbohydrate metabolic process (GO:0005975);; Cellular Component: integral component of membrane (GO:0016021);; Molecular Function: polysaccharide binding (GO:0030247);; Molecular Function: glucan endo-1,3-beta-D-glucosidase activity (GO:0042973);; Cellular Component: anchored component of plasma membrane (GO:0046658);;	--	--	--	--	Glycosyl hydrolases family 17	Glucan endo-1,3-beta-glucosidase 11 OS=Arabidopsis thaliana OX=3702 GN=At1g32860 PE=1 SV=1	G	Carbohydrate transport and metabolism	hypothetical protein POPTR_004G132700v3 [Populus trichocarpa]
ptc-miR167a	PAYG023556	down	--	--	Molecular Function: DNA binding (GO:0003677);; Cellular Component: nucleus (GO:0005634);; Biological Process: regulation of transcription, DNA-templated (GO:0006355);; Biological Process: auxin-activated signaling pathway (GO:0009734);; Biological Process: flower development (GO:0009908);;	--	--	--	--	Auxin response factor;; B3 DNA binding domain;; AUX/IAA family	Auxin response factor 25 OS=Oryza sativa subsp. japonica OX=39947 GN=ARF25 PE=2 SV=1	K	Transcription	auxin response factor 6.1-like [Populus tomentosa]
ptc-miR167a	PAYG029763	down	--	--	Cellular Component: peroxisome (GO:0005777);; Biological Process: peroxisome organization (GO:0007031);; Cellular Component: membrane (GO:0016020);;	K13343|1.53882e-55|pop:POPTR_0015s08730g|K13343 peroxin-14 | (RefSeq) POPTRDRAFT_252078; hypothetical protein	Peroxisome (ko04146)	[MOU]	--	--	Peroxisomal membrane protein PEX14 OS=Arabidopsis thaliana OX=3702 GN=PEX14 PE=1 SV=2	S	Function unknown	PREDICTED: peroxisomal membrane protein PEX14 isoform X2 [Populus euphratica]
ptc-miR167a	PAYG006703	down	--	--	Molecular Function: DNA binding (GO:0003677);; Cellular Component: nucleus (GO:0005634);; Cellular Component: integral component of membrane (GO:0016021);;	--	--	--	--	SBP domain	Squamosa promoter-binding-like protein 12 OS=Arabidopsis thaliana OX=3702 GN=SPL12 PE=1 SV=1	S	Function unknown	SBP family protein [Populus trichocarpa]
ptc-miR167a	PAYG003464	down	--	--	Molecular Function: DNA binding (GO:0003677);; Cellular Component: nucleus (GO:0005634);; Biological Process: regulation of transcription, DNA-templated (GO:0006355);; Biological Process: auxin-activated signaling pathway (GO:0009734);;	--	--	--	--	AUX/IAA family	Auxin response factor 6 OS=Arabidopsis thaliana OX=3702 GN=ARF6 PE=1 SV=2	K	Transcription	PREDICTED: auxin response factor 6-like isoform X2 [Populus euphratica]
ptc-miR167a	PAYG034583	down	--	--	Molecular Function: DNA binding (GO:0003677);; Cellular Component: nucleus (GO:0005634);; Biological Process: regulation of transcription, DNA-templated (GO:0006355);; Biological Process: lipid transport (GO:0006869);; Molecular Function: lipid binding (GO:0008289);; Biological Process: auxin-activated signaling pathway (GO:0009734);;	--	--	--	--	Auxin response factor;; B3 DNA binding domain;; AUX/IAA family	Auxin response factor 6 OS=Oryza sativa subsp. japonica OX=39947 GN=ARF6 PE=1 SV=1	K	Transcription	hypothetical protein POPTR_0005s22930g [Populus trichocarpa]
ptc-miR167a	PAYG032600	down	--	--	Cellular Component: peroxisomal membrane (GO:0005778);; Cellular Component: integral component of membrane (GO:0016021);; Biological Process: protein import into peroxisome matrix, docking (GO:0016560);;	K13343|0|pop:POPTR_0015s08730g|K13343 peroxin-14 | (RefSeq) POPTRDRAFT_252078; hypothetical protein	Peroxisome (ko04146)	[MOU]	--	Peroxisomal membrane anchor protein (Pex14p) conserved region	Peroxisomal membrane protein PEX14 OS=Arabidopsis thaliana OX=3702 GN=PEX14 PE=1 SV=2	S	Function unknown	hypothetical protein POPTR_0015s08730g [Populus trichocarpa]
ptc-miR167a	PAYG003718	down	--	--	Cellular Component: trans-Golgi network (GO:0005802);; Cellular Component: plasma membrane (GO:0005886);; Biological Process: phosphate ion transport (GO:0006817);; Cellular Component: integral component of membrane (GO:0016021);;	--	--	[U]	Intracellular trafficking, secretion, and vesicular transport	EXS family;; SPX domain	Phosphate transporter PHO1 homolog 1 OS=Arabidopsis thaliana OX=3702 GN=PHO1-H1 PE=2 SV=1	T	Signal transduction mechanisms	PREDICTED: phosphate transporter PHO1 homolog 1-like [Populus euphratica]
ptc-miR167a	PAYG031985	down	--	--	Cellular Component: Golgi membrane (GO:0000139);; Biological Process: retrograde transport, vesicle recycling within Golgi (GO:0000301);; Biological Process: Golgi organization (GO:0007030);; Cellular Component: integral component of membrane (GO:0016021);; Cellular Component: Golgi cisterna (GO:0031985);;	--	--	--	--	Golgin subfamily A member 5	Golgin candidate 2 OS=Arabidopsis thaliana OX=3702 GN=GC2 PE=1 SV=1	S	Function unknown	hypothetical protein POPTR_015G039800v3 [Populus trichocarpa]
ptc-miR167a	PAYG004537	down	--	--	Molecular Function: DNA binding (GO:0003677);; Cellular Component: nucleus (GO:0005634);; Biological Process: regulation of transcription, DNA-templated (GO:0006355);; Biological Process: auxin-activated signaling pathway (GO:0009734);;	--	--	--	--	Auxin response factor;; B3 DNA binding domain;; AUX/IAA family	Auxin response factor 8 OS=Arabidopsis thaliana OX=3702 GN=ARF8 PE=1 SV=2	K	Transcription	auxin response factor 8-like [Populus tomentosa]
ptc-miR167a	PAYG039088	down	[O]	Posttranslational modification, protein turnover, chaperones	Molecular Function: cysteine-type endopeptidase activity (GO:0004197);; Cellular Component: extracellular space (GO:0005615);; Cellular Component: lysosome (GO:0005764);; Biological Process: proteolysis involved in cellular protein catabolic process (GO:0051603);;	K01373|0|pop:POPTR_0009s12420g|K01373 cathepsin F [EC:3.4.22.41] | (RefSeq) POPTRDRAFT_833041; cysteine proteinase A494 precursor	--	[O]	Posttranslational modification, protein turnover, chaperones	Papain family cysteine protease;; Cathepsin propeptide inhibitor domain (I29)	Cysteine protease RD19A OS=Arabidopsis thaliana OX=3702 GN=RD19A PE=1 SV=1	O	Posttranslational modification, protein turnover, chaperones	cysteine proteinase [Populus tomentosa]
ptc-miR167a	PAYG020977	down	[Q]	Secondary metabolites biosynthesis, transport and catabolism	Molecular Function: iron ion binding (GO:0005506);; Molecular Function: oxidoreductase activity (GO:0016491);; Biological Process: oxidation-reduction process (GO:0055114);;	K05282|0|pop:POPTR_0015s14030g|K05282 gibberellin 20-oxidase [EC:1.14.11.12] | (RefSeq) POPTRDRAFT_824891; gibberellin 20-oxidase family protein	Diterpenoid biosynthesis (ko00904)	[QR]	--	2OG-Fe(II) oxygenase superfamily;; non-haem dioxygenase in morphine synthesis N-terminal	Gibberellin 20 oxidase 1 OS=Arabidopsis thaliana OX=3702 GN=GA20OX1 PE=2 SV=2	S	Function unknown	gibberellin 20-oxidase [Populus alba]
[truncated: 2,383 more rows]

## Sheet: LD
Supplemental Table 3. Target genes were regulated by miRNAs.
[truncated: 3,951 more rows]

## Sheet: SD vs LD
Supplemental Table 3. Target genes were regulated by miRNAs.
[truncated: 3,976 more rows]
