# Supplementary material for: Integrated transcriptome and microRNA sequencing analyses reveal gene responses in poplar leaves infected by the novel pathogen bean common mosaic virus (BCMV)
Source: Front Plant Sci. 2023 Jun 15;14:1163232. doi: 10.3389/fpls.2023.1163232 (PMC10308444; doi:10.3389/fpls.2023.1163232)
Supplement: Supplementary file 8 [file Table_4.xls]

## Sheet: SD
Supplemental Table 4. Negative regulation of miRNA-mRNA.
Target Gene	Ctrl1_Count	Ctrl2_Count	Ctrl3_Count	SD1_Count	SD2_Count	SD3_Count	Ctrl1_FPKM	Ctrl2_FPKM	Ctrl3_FPKM	SD1_FPKM	SD2_FPKM	SD3_FPKM	FDR	log2FC	regulated	miRNA ID	Ctrl1_Count	Ctrl2_Count	Ctrl3_Count	SD1_Count	SD2_Count	SD3_Count	Ctrl1_TPM	Ctrl2_TPM	Ctrl3_TPM	SD1_TPM	SD2_TPM	SD3_TPM	Pvalue	FDR	log2FC	regulated
PAYG035883	162	189	95	397	353	409	1.6065	1.89305	0.92701	3.85364	3.51561	3.99254	2.27197e-05	1.1456	up	ptc-miR156h	590	504	568	643	456	1697	1535.83	1206.31	1416	2376.97	2654.23	2640.78	0.002482	0.0166906	0.873204	up
PAYG014729	3835	4461	3739	9931	9067	10775	41.4972	48.7018	39.8633	104.644	98.2007	114.166	2.09411e-11	1.11606	up	ptc-miR395b	56	51	52	13	14	12	145.774	122.067	129.633	48.057	81.4896	18.6738	0.00498182	0.0275186	-1.44772	down
PAYG031782	56	62	44	151	182	133	0.938831	1.04891	0.72398	2.48048	3.07199	2.20166	8.06251e-06	1.24658	up	ptc-miR395b	56	51	52	13	14	12	145.774	122.067	129.633	48.057	81.4896	18.6738	0.00498182	0.0275186	-1.44772	down
PAYG026147	139	134	143	63	49	24	1.38037	1.33691	1.39099	0.601328	0.485092	0.232803	0.000513128	-1.39612	down	novel_miR_119	257	280	311	552	668	596	668.999	670.171	775.308	2040.57	3888.22	927.465	0.000883052	0.00660865	1.56732	up
PAYG003158	633	545	308	51	122	17	9.05364	7.86169	4.25516	0.702719	1.72168	0.218526	4.74482e-05	-1.88405	down	novel_miR_136	245	297	247	52	29	156	637.762	710.86	615.759	192.228	168.8	242.759	2.17855e-06	5.32024e-05	-1.60921	down
PAYG010797	893	794	550	302	305	134	8.63678	8.29388	5.51175	2.98106	3.12574	1.35099	1.99343e-05	-1.46424	down	novel_miR_136	245	297	247	52	29	156	637.762	710.86	615.759	192.228	168.8	242.759	2.17855e-06	5.32024e-05	-1.60921	down
PAYG013776	4129	3829	1531	1065	1482	714	27.1929	25.4454	9.93063	6.82874	9.76693	4.60144	0.000344811	-1.34755	down	novel_miR_136	245	297	247	52	29	156	637.762	710.86	615.759	192.228	168.8	242.759	2.17855e-06	5.32024e-05	-1.60921	down
PAYG019885	12894	15219	12420	5200	7659	4739	45.4636	53.991	41.9784	17.767	26.2358	16.2776	6.48416e-08	-1.26403	down	novel_miR_136	245	297	247	52	29	156	637.762	710.86	615.759	192.228	168.8	242.759	2.17855e-06	5.32024e-05	-1.60921	down
PAYG030272	23709	27639	28592	13169	17138	8219	361.902	425.592	429.07	195.353	261.461	122.477	0.000917236	-1.07717	down	novel_miR_136	245	297	247	52	29	156	637.762	710.86	615.759	192.228	168.8	242.759	2.17855e-06	5.32024e-05	-1.60921	down
PAYG000778	182	127	132	612	406	701	1.47863	1.03463	1.05397	4.83858	3.29576	5.57087	2.21369e-07	1.59155	up	novel_miR_136	245	297	247	52	29	156	637.762	710.86	615.759	192.228	168.8	242.759	2.17855e-06	5.32024e-05	-1.60921	down
PAYG007953	125	121	69	933	238	233	1.22252	1.19863	0.661132	8.93707	2.33787	2.23993	0.00863157	1.29938	up	novel_miR_136	245	297	247	52	29	156	637.762	710.86	615.759	192.228	168.8	242.759	2.17855e-06	5.32024e-05	-1.60921	down
PAYG010836	4	0	7	208	413	341	0.0556	0	0.090338	2.95578	6.05042	4.88184	3.9086e-18	3.59464	up	novel_miR_136	245	297	247	52	29	156	637.762	710.86	615.759	192.228	168.8	242.759	2.17855e-06	5.32024e-05	-1.60921	down
PAYG010839	34	34	24	421	140	296	0.452476	0.449975	0.310421	5.50193	1.877	3.89181	1.5484e-08	2.26145	up	novel_miR_136	245	297	247	52	29	156	637.762	710.86	615.759	192.228	168.8	242.759	2.17855e-06	5.32024e-05	-1.60921	down
PAYG027448	782	698	302	2251	1427	1439	5.81026	5.24748	2.20252	16.2423	10.6108	10.4234	0.000784061	1.19696	up	novel_miR_136	245	297	247	52	29	156	637.762	710.86	615.759	192.228	168.8	242.759	2.17855e-06	5.32024e-05	-1.60921	down
PAYG031929	860	891	496	2247	1802	2082	7.37623	7.71307	4.18925	18.7724	15.468	17.4907	2.34649e-08	1.24351	up	novel_miR_62	114	153	132	46	14	76	296.754	366.2	329.07	170.048	81.4896	118.267	0.000441661	0.00386661	-1.34384	down
PAYG024848	80	134	8	1069	676	423	0.575784	0.97469	0.055269	7.52294	4.88816	2.99199	0.00113242	1.61107	up	ptc-miR1444a	210	212	91	1635	401	3425	546.653	507.415	226.859	6044.09	2334.1	5329.81	1.18127e-11	4.98282e-10	3.24806	up
PAYG013963	2776	2880	1565	1298	1374	844	17.5472	18.393	9.74698	7.98696	8.77599	5.24083	0.000182193	-1.05505	down	ptc-miR1446b	24	32	34	5	2	14	62.4746	76.5909	84.7603	18.4835	11.6414	21.7861	0.000772983	0.00597773	-1.83361	down
PAYG002938	188	164	141	481	489	464	3.94594	3.46874	2.92725	9.85861	10.3097	9.56355	4.83702e-18	1.3512	up	ptc-miR1446b	24	32	34	5	2	14	62.4746	76.5909	84.7603	18.4835	11.6414	21.7861	0.000772983	0.00597773	-1.83361	down
PAYG004336	236	214	221	774	543	619	1.9403	1.77631	1.79056	6.20565	4.47738	4.99036	6.65925e-08	1.27576	up	ptc-miR1446b	24	32	34	5	2	14	62.4746	76.5909	84.7603	18.4835	11.6414	21.7861	0.000772983	0.00597773	-1.83361	down
PAYG004338	155	167	151	460	370	559	2.29302	2.50556	2.20703	6.66516	5.49695	8.13066	2.1171e-06	1.27799	up	ptc-miR1446b	24	32	34	5	2	14	62.4746	76.5909	84.7603	18.4835	11.6414	21.7861	0.000772983	0.00597773	-1.83361	down
PAYG004340	129	106	97	311	231	258	1.11603	0.919832	0.827431	2.6176	1.99418	2.18639	3.81568e-05	1.04021	up	ptc-miR1446b	24	32	34	5	2	14	62.4746	76.5909	84.7603	18.4835	11.6414	21.7861	0.000772983	0.00597773	-1.83361	down
PAYG014005	183	224	143	1953	468	680	1.19713	1.49261	0.919466	12.6121	3.10083	4.39613	0.000268861	1.62881	up	ptc-miR1446b	24	32	34	5	2	14	62.4746	76.5909	84.7603	18.4835	11.6414	21.7861	0.000772983	0.00597773	-1.83361	down
PAYG025329	157	111	97	336	340	310	0.984981	0.699088	0.598884	2.05284	2.13337	1.90378	8.01823e-08	1.21263	up	ptc-miR1446b	24	32	34	5	2	14	62.4746	76.5909	84.7603	18.4835	11.6414	21.7861	0.000772983	0.00597773	-1.83361	down
PAYG034286	273	342	248	573	783	671	4.06708	5.13055	3.63676	8.31215	11.6744	9.77959	5.19817e-06	1.02148	up	ptc-miR167f-5p	4274	5506	2591	965	565	3669	11125.7	13178.4	6459.24	3567.31	3288.69	5709.51	0.00358527	0.0231051	-1.19795	down
PAYG029013	160	122	46	325	275	348	1.52903	1.17443	0.433499	3.03879	2.63767	3.27125	0.00610183	1.13982	up	ptc-miR398c-5p	36	44	6	794	215	811	93.7119	105.313	14.9577	2935.17	1251.45	1262.04	2.25932e-13	2.09664e-11	4.25894	up
PAYG014801	770	824	870	96	360	320	8.84353	9.54909	9.84545	1.0655	4.13781	3.59457	0.00299515	-1.33094	down	ptc-miR482c-3p	1038	878	491	1872	1345	2675	2702.03	2101.46	1224.04	6920.21	7828.83	4162.7	5.67013e-05	0.000665651	1.57888	up
PAYG001041	302	441	282	205	157	163	1.88242	2.77801	1.73452	1.24336	0.980553	0.99121	0.000277763	-1.00776	down	ptc-miR530a	1179	1165	345	136	13	416	3069.07	2788.39	860.068	502.75	75.6689	647.358	0.0010501	0.00761323	-2.11917	down
PAYG031057	9043	9002	7018	3965	4586	3455	61.4892	61.834	47.2235	26.3674	31.2973	23.0908	4.20955e-18	-1.17544	down	ptc-miR530a	1179	1165	345	136	13	416	3069.07	2788.39	860.068	502.75	75.6689	647.358	0.0010501	0.00761323	-2.11917	down
PAYG035292	16754	18452	26038	10234	8265	7350	151.58	168.43	232.138	90.1684	74.8401	65.1101	6.64315e-05	-1.25795	down	ptc-miR530b	1804	2726	733	334	70	661	4696.01	6524.59	1827.33	1234.7	407.448	1028.61	8.42355e-05	0.000953299	-2.08706	down
Note:* Gene name in blue represents negative regulation of miRNA-mRNA

## Sheet: LD
Supplemental Table 4. Negative regulation of miRNA-mRNA.
Target Gene	Ctrl1_Count	Ctrl2_Count	Ctrl3_Count	LD1_Count	LD2_Count	LD3_Count	Ctrl1_FPKM	Ctrl2_FPKM	Ctrl3_FPKM	LD1_FPKM	LD2_FPKM	LD3_FPKM	FDR	log2FC	regulated	ID	Ctrl1_Count	Ctrl2_Count	Ctrl3_Count	LD1_Count	LD2_Count	LD3_Count	Ctrl1_TPM	Ctrl2_TPM	Ctrl3_TPM	LD1_TPM	LD2_TPM	LD3_TPM	Pvalue	FDR	log2FC	regulated
PAYG000102	15956	16677	21784	8674	8044	6563	42.5119	44.8297	57.1921	23.0043	21.4272	17.9826	7.76383e-05	-1.19532	down	ptc-miR169n-3p	118	130	125	5	4	23	307.167	311.151	311.619	18.4835	23.2828	35.7914	2.08568e-13	2.09664e-11	-3.27904	down
PAYG020563	593	644	627	140	133	72	3.63832	3.98701	3.7933	0.85088	0.813912	0.453323	4.33804e-22	-2.39355	down	mdm-miR156b	249	396	243	456	259	1651	648.174	947.813	605.787	1685.69	1507.56	2569.2	0.000341834	0.00313271	1.37392	up
PAYG024925	816	630	1067	307	291	140	20.5543	15.9998	26.4863	7.68108	7.31935	3.60393	9.4339e-06	-1.72553	down	mdm-miR156b	249	396	243	456	259	1651	648.174	947.813	605.787	1685.69	1507.56	2569.2	0.000341834	0.00313271	1.37392	up
PAYG025177	359	392	471	107	99	16	2.37567	2.61345	3.07027	0.703929	0.65167	0.107491	8.29897e-05	-2.22122	down	mdm-miR156b	249	396	243	456	259	1651	648.174	947.813	605.787	1685.69	1507.56	2569.2	0.000341834	0.00313271	1.37392	up
PAYG027724	452	411	447	176	286	140	2.63223	2.41363	2.56499	1.01867	1.66781	0.8396	0.000126698	-1.11551	down	mdm-miR156b	249	396	243	456	259	1651	648.174	947.813	605.787	1685.69	1507.56	2569.2	0.000341834	0.00313271	1.37392	up
PAYG029695	231	191	244	47	64	12	1.95117	1.49103	1.88715	0.344913	0.513022	0.087632	7.7907e-06	-2.25767	down	mdm-miR156b	249	396	243	456	259	1651	648.174	947.813	605.787	1685.69	1507.56	2569.2	0.000341834	0.00313271	1.37392	up
PAYG033649	90	92	160	49	38	20	2.12582	2.1978	3.74752	1.15044	0.89619	0.486292	0.00386106	-1.55323	down	mdm-miR156b	249	396	243	456	259	1651	648.174	947.813	605.787	1685.69	1507.56	2569.2	0.000341834	0.00313271	1.37392	up
PAYG020518	76	67	267	10	17	0	1.58226	1.40189	5.51515	0.205619	0.356557	0	0.00117306	-2.58303	down	mes-miR394a	324	229	498	39	11	164	843.407	548.104	1241.49	144.171	64.0276	255.208	2.66346e-05	0.000347949	-2.25931	down
PAYG031611	1197	1166	1827	731	761	518	11.7538	11.5452	17.6709	7.13601	7.46609	5.23061	0.00447966	-1.04753	down	mes-miR394a	324	229	498	39	11	164	843.407	548.104	1241.49	144.171	64.0276	255.208	2.66346e-05	0.000347949	-2.25931	down
PAYG011827	1517	1463	2214	601	661	302	10.356	10.0813	14.9013	4.08623	4.51087	2.11535	2.51947e-06	-1.71013	down	novel_miR_11	389	344	403	80	69	115	1012.61	823.353	1004.66	295.735	401.627	178.957	4.91938e-06	7.871e-05	-1.67858	down
PAYG026147	139	134	143	22	8	10	1.38037	1.33691	1.39099	0.214434	0.079343	0.091973	1.556e-10	-3.01749	down	novel_miR_119	257	280	311	552	668	596	668.999	670.171	775.308	2040.57	3888.22	927.465	0.000883052	0.00660865	1.56732	up
PAYG000876	1527	949	100	186	178	111	13.5166	8.47042	0.868594	1.63414	1.56989	1.00333	0.00810695	-1.84504	down	novel_miR_136	245	297	247	52	29	156	637.762	710.86	615.759	192.228	168.8	242.759	2.17855e-06	5.32024e-05	-1.60921	down
PAYG003158	633	545	308	24	11	19	9.05364	7.86169	4.25516	0.322692	0.140068	0.255381	1.07716e-26	-4.31536	down	novel_miR_136	245	297	247	52	29	156	637.762	710.86	615.759	192.228	168.8	242.759	2.17855e-06	5.32024e-05	-1.60921	down
PAYG004291	95	85	370	11	4	2	1.7047	1.55845	6.793	0.184954	0.067726	0.039228	3.21921e-07	-3.61463	down	novel_miR_136	245	297	247	52	29	156	637.762	710.86	615.759	192.228	168.8	242.759	2.17855e-06	5.32024e-05	-1.60921	down
PAYG010797	893	794	550	93	139	50	8.63678	8.29388	5.51175	0.982432	1.42452	0.571064	7.96833e-24	-2.89442	down	novel_miR_136	245	297	247	52	29	156	637.762	710.86	615.759	192.228	168.8	242.759	2.17855e-06	5.32024e-05	-1.60921	down
PAYG013776	4129	3829	1531	686	739	298	27.1929	25.4454	9.93063	4.49431	4.86596	2.01786	1.52139e-09	-2.29893	down	novel_miR_136	245	297	247	52	29	156	637.762	710.86	615.759	192.228	168.8	242.759	2.17855e-06	5.32024e-05	-1.60921	down
PAYG013964	93	97	299	25	56	14	0.848375	0.891274	2.68836	0.220956	0.508534	0.124448	0.00323493	-2.00837	down	novel_miR_136	245	297	247	52	29	156	637.762	710.86	615.759	192.228	168.8	242.759	2.17855e-06	5.32024e-05	-1.60921	down
PAYG014622	876	1075	1011	461	384	304	7.75863	9.60792	8.82883	4.06589	3.39885	2.76584	1.29305e-07	-1.33266	down	novel_miR_136	245	297	247	52	29	156	637.762	710.86	615.759	192.228	168.8	242.759	2.17855e-06	5.32024e-05	-1.60921	down
PAYG015996	283	112	220	20	9	20	2.92037	1.16562	2.23397	0.197906	0.082707	0.205928	5.47671e-08	-3.03806	down	novel_miR_136	245	297	247	52	29	156	637.762	710.86	615.759	192.228	168.8	242.759	2.17855e-06	5.32024e-05	-1.60921	down
PAYG019885	12894	15219	12420	1812	2235	715	45.4636	53.991	41.9784	6.35905	7.81426	2.78867	4.01811e-22	-3.01291	down	novel_miR_136	245	297	247	52	29	156	637.762	710.86	615.759	192.228	168.8	242.759	2.17855e-06	5.32024e-05	-1.60921	down
PAYG030272	23709	27639	28592	13441	7962	3527	361.902	425.592	429.07	204.418	121.357	55.4745	0.00018781	-1.61777	down	novel_miR_136	245	297	247	52	29	156	637.762	710.86	615.759	192.228	168.8	242.759	2.17855e-06	5.32024e-05	-1.60921	down
PAYG030603	365	394	540	152	125	55	5.75018	6.25849	8.37242	2.3801	1.96697	0.882302	6.7114e-06	-1.89466	down	novel_miR_136	245	297	247	52	29	156	637.762	710.86	615.759	192.228	168.8	242.759	2.17855e-06	5.32024e-05	-1.60921	down
PAYG033057	922	940	1228	541	580	365	9.7757	10.0524	12.8294	5.71047	6.14826	3.97751	0.000573438	-1.05409	down	novel_miR_17	1372	2227	1068	1895	1604	4531	3571.47	5330.25	2662.47	7005.23	9336.38	7050.91	0.00418248	0.0258756	0.997105	up
PAYG038306	4112	6004	5443	2339	2042	1040	17.4021	25.638	22.7015	9.85328	8.6389	4.52336	2.21471e-06	-1.50459	down	novel_miR_17	1372	2227	1068	1895	1604	4531	3571.47	5330.25	2662.47	7005.23	9336.38	7050.91	0.00418248	0.0258756	0.997105	up
PAYG004976	1867	1893	2822	1119	1187	836	18.8583	19.2929	28.0898	11.249	11.985	8.67865	0.00276106	-1.05261	down	novel_miR_24	74	75	20	111	72	366	192.63	179.51	49.859	410.333	419.09	569.551	0.000921432	0.00678642	1.65553	up
PAYG014627	2444	2934	5784	1279	1166	400	32.7561	39.668	76.4007	17.0615	15.6256	5.50143	0.000370832	-1.86622	down	novel_miR_30	50	57	38	84	69	108	130.155	136.428	94.7321	310.522	401.627	168.064	0.00367168	0.0233378	1.19821	up
PAYG037689	1698	865	1079	578	361	154	13.6221	7.00289	8.53132	4.61217	2.89638	1.2673	0.000515735	-1.62388	down	novel_miR_30	50	57	38	84	69	108	130.155	136.428	94.7321	310.522	401.627	168.064	0.00367168	0.0233378	1.19821	up
PAYG037384	564	614	806	353	328	160	6.19475	6.79831	8.71976	3.8548	3.60043	1.80229	0.000971886	-1.23511	down	novel_miR_62	114	153	132	46	14	76	296.754	366.2	329.07	170.048	81.4896	118.267	0.000441661	0.00386661	-1.34384	down
PAYG008971	2292	3096	1784	1260	1404	395	16.3852	22.3359	12.5686	8.96363	10.0342	2.89922	0.00408891	-1.20062	down	novel_miR_72	82	88	85	275	332	221	213.455	210.625	211.901	1016.59	1932.47	343.909	3.21499e-05	0.000403177	2.16673	up
PAYG012322	16518	15329	39052	8127	5232	5140	131.696	123.305	306.807	64.4911	41.7035	42.1391	0.00062091	-1.77601	down	novel_miR_74	91	101	128	159	188	269	236.883	241.74	319.098	587.774	1094.29	418.604	0.00177536	0.0121142	1.30548	up
PAYG015225	692	903	545	342	482	129	3.47864	4.58146	2.69652	1.71018	2.42138	0.662978	0.00644144	-1.14544	down	novel_miR_74	91	101	128	159	188	269	236.883	241.74	319.098	587.774	1094.29	418.604	0.00177536	0.0121142	1.30548	up
PAYG016373	17483	20004	21040	9387	10281	5244	50.6051	58.4194	60.0126	27.0463	29.7508	15.6083	9.94771e-07	-1.24471	down	novel_miR_74	91	101	128	159	188	269	236.883	241.74	319.098	587.774	1094.29	418.604	0.00177536	0.0121142	1.30548	up
PAYG023816	46131	44748	77842	30111	23810	21409	473.24	463.144	786.883	307.464	244.191	225.871	0.00711931	-1.11832	down	novel_miR_74	91	101	128	159	188	269	236.883	241.74	319.098	587.774	1094.29	418.604	0.00177536	0.0121142	1.30548	up
PAYG025435	356	286	479	129	189	70	4.09796	3.32251	5.43331	1.46909	2.17315	0.822947	0.000548349	-1.49836	down	novel_miR_74	91	101	128	159	188	269	236.883	241.74	319.098	587.774	1094.29	418.604	0.00177536	0.0121142	1.30548	up
PAYG035486	453	373	71	71	32	19	2.27249	1.88431	0.347589	0.353692	0.159824	0.094802	0.000478374	-2.27275	down	novel_miR_74	91	101	128	159	188	269	236.883	241.74	319.098	587.774	1094.29	418.604	0.00177536	0.0121142	1.30548	up
PAYG037725	10282	9214	8402	3143	3263	2254	68.8385	62.2301	55.4222	20.939	21.8377	15.5147	5.85606e-49	-1.67188	down	ptc-miR1444a	210	212	91	1635	401	3425	546.653	507.415	226.859	6044.09	2334.1	5329.81	1.18127e-11	4.98282e-10	3.24806	up
PAYG003896	380	377	301	169	203	73	4.59038	4.59038	3.58085	2.0249	2.45095	0.903969	0.000107992	-1.23931	down	ptc-miR1446b	24	32	34	5	2	14	62.4746	76.5909	84.7603	18.4835	11.6414	21.7861	0.000772983	0.00597773	-1.83361	down
PAYG004975	75	106	256	8	10	4	3.17501	4.4943	10.657	0.333462	0.423691	0.141555	2.8973e-08	-3.49325	down	ptc-miR1446b	24	32	34	5	2	14	62.4746	76.5909	84.7603	18.4835	11.6414	21.7861	0.000772983	0.00597773	-1.83361	down
PAYG013963	2776	2880	1565	800	999	461	17.5472	18.393	9.74698	5.03246	6.30964	2.99551	2.38141e-10	-1.62917	down	ptc-miR1446b	24	32	34	5	2	14	62.4746	76.5909	84.7603	18.4835	11.6414	21.7861	0.000772983	0.00597773	-1.83361	down
PAYG023806	652	471	679	300	321	173	2.92813	2.13403	3.00151	1.33992	1.43841	0.798015	0.000267461	-1.17594	down	ptc-miR1446b	24	32	34	5	2	14	62.4746	76.5909	84.7603	18.4835	11.6414	21.7861	0.000772983	0.00597773	-1.83361	down
PAYG024142	8165	7531	25208	5061	3492	3608	55.4996	51.6443	168.844	34.2411	23.7298	25.2208	0.00932343	-1.56041	down	ptc-miR1446b	24	32	34	5	2	14	62.4746	76.5909	84.7603	18.4835	11.6414	21.7861	0.000772983	0.00597773	-1.83361	down
PAYG025226	19756	23350	31941	9794	6841	7473	155.239	185.769	247.493	76.8215	53.6519	60.3593	5.27344e-05	-1.54395	down	ptc-miR1446b	24	32	34	5	2	14	62.4746	76.5909	84.7603	18.4835	11.6414	21.7861	0.000772983	0.00597773	-1.83361	down
PAYG034567	18220	19675	26626	11905	10790	8049	168.293	183.351	242.336	109.45	99.6406	76.4589	0.00120358	-1.05565	down	ptc-miR1446b	24	32	34	5	2	14	62.4746	76.5909	84.7603	18.4835	11.6414	21.7861	0.000772983	0.00597773	-1.83361	down
PAYG001831	316	290	216	68	95	36	2.90343	2.68266	1.95244	0.615773	0.871549	0.336951	2.28068e-11	-1.98823	down	ptc-miR167b	4236	5303	2747	1261	801	3906	11026.8	12692.6	6848.14	4661.53	4662.37	6078.32	0.0089153	0.0470079	-0.930628	down
PAYG003511	448	625	720	328	225	107	6.05191	8.50845	9.58414	4.40534	3.03556	1.4795	0.00217563	-1.39491	down	ptc-miR167b	4236	5303	2747	1261	801	3906	11026.8	12692.6	6848.14	4661.53	4662.37	6078.32	0.0089153	0.0470079	-0.930628	down
PAYG003718	2184	2901	1661	225	111	20	12.9879	17.4111	9.73544	1.32822	0.656218	0.120761	6.40617e-10	-3.58075	down	ptc-miR167b	4236	5303	2747	1261	801	3906	11026.8	12692.6	6848.14	4661.53	4662.37	6078.32	0.0089153	0.0470079	-0.930628	down
PAYG020977	3466	3563	7000	1345	1318	333	31.2202	32.3766	62.1387	12.0581	11.8705	3.07925	9.52883e-05	-2.08377	down	ptc-miR167b	4236	5303	2747	1261	801	3906	11026.8	12692.6	6848.14	4661.53	4662.37	6078.32	0.0089153	0.0470079	-0.930628	down
PAYG022962	5219	4840	5090	2591	2232	1189	46.8147	43.7958	44.9905	23.1335	20.0091	10.9672	3.06607e-07	-1.33303	down	ptc-miR167f-5p	4274	5506	2591	965	565	3669	11125.7	13178.4	6459.24	3567.31	3288.69	5709.51	0.00358527	0.0231051	-1.19795	down
PAYG001832	286	208	510	62	4	14	2.68884	1.97035	4.73182	0.578265	0.036439	0.135185	0.000358725	-2.63451	down	ptc-miR169n-3p	118	130	125	5	4	23	307.167	311.151	311.619	18.4835	23.2828	35.7914	2.08568e-13	2.09664e-11	-3.27904	down
PAYG009769	3370	3301	5020	1545	1584	1224	55.602	54.952	81.632	25.373	26.1235	20.7719	4.9397e-05	-1.38508	down	ptc-miR169n-3p	118	130	125	5	4	23	307.167	311.151	311.619	18.4835	23.2828	35.7914	2.08568e-13	2.09664e-11	-3.27904	down
PAYG011142	1530	1748	1820	764	794	291	11.3804	13.1179	13.337	5.65385	5.89899	2.22527	3.17345e-05	-1.46057	down	ptc-miR169n-3p	118	130	125	5	4	23	307.167	311.151	311.619	18.4835	23.2828	35.7914	2.08568e-13	2.09664e-11	-3.27904	down
PAYG011348	229	261	375	117	161	60	1.72935	1.99322	2.79508	0.87783	1.2173	0.463877	0.00313976	-1.33388	down	ptc-miR169n-3p	118	130	125	5	4	23	307.167	311.151	311.619	18.4835	23.2828	35.7914	2.08568e-13	2.09664e-11	-3.27904	down
PAYG026635	206	172	172	87	125	58	3.34446	2.82931	2.75146	1.40913	2.03823	0.964945	0.000830986	-1.01433	down	ptc-miR169n-3p	118	130	125	5	4	23	307.167	311.151	311.619	18.4835	23.2828	35.7914	2.08568e-13	2.09664e-11	-3.27904	down
PAYG027505	231	232	404	86	150	83	3.06163	3.09705	5.27003	1.13215	1.97832	1.13066	0.00377897	-1.37376	down	ptc-miR169q	2021	2028	2228	608	509	1328	5260.88	4853.95	5554.3	2247.59	2962.73	2066.57	0.000114544	0.00126544	-1.09093	down
PAYG013713	189	140	235	75	56	49	1.10608	0.823944	1.3523	0.434923	0.323506	0.293972	0.000364473	-1.54234	down	ptc-miR390a	32	73	42	192	212	693	83.2995	174.723	104.704	709.765	1233.99	1078.41	1.17206e-12	5.43836e-11	2.94358	up
PAYG022432	347	340	357	142	212	66	2.4234	2.39414	2.45466	0.982648	1.47663	0.474413	0.000625341	-1.30736	down	ptc-miR390a	32	73	42	192	212	693	83.2995	174.723	104.704	709.765	1233.99	1078.41	1.17206e-12	5.43836e-11	2.94358	up
PAYG020762	935	905	930	494	428	325	8.7246	8.52557	8.55137	4.58957	3.99378	3.11362	2.46717e-07	-1.13115	down	ptc-miR393a-5p	71	78	73	118	99	283	184.821	186.69	181.985	436.21	576.248	440.39	1.61031e-05	0.00022642	1.35633	up
PAYG001105	130	105	156	22	36	23	1.23772	1.00652	1.46094	0.207655	0.341688	0.223457	1.07894e-06	-2.10924	down	ptc-miR396d	9552	8079	10711	4241	2363	7808	24864.9	19336.8	26702	15677.7	13754.3	12150.4	0.00946505	0.0493459	-0.759049	down
PAYG007655	446	320	589	162	221	124	6.68416	4.84011	8.70191	2.40546	3.31227	1.90884	0.000720846	-1.37652	down	ptc-miR396d	9552	8079	10711	4241	2363	7808	24864.9	19336.8	26702	15677.7	13754.3	12150.4	0.00946505	0.0493459	-0.759049	down
PAYG025827	257	301	251	74	81	36	1.72684	1.98426	1.61721	0.471687	0.48767	0.217379	8.48535e-13	-2.03612	down	ptc-miR396d	9552	8079	10711	4241	2363	7808	24864.9	19336.8	26702	15677.7	13754.3	12150.4	0.00946505	0.0493459	-0.759049	down
PAYG026846	6130	6004	8973	3613	2921	3203	69.0432	68.2259	99.5854	40.5073	32.8852	37.1016	0.0074186	-1.04829	down	ptc-miR396d	9552	8079	10711	4241	2363	7808	24864.9	19336.8	26702	15677.7	13754.3	12150.4	0.00946505	0.0493459	-0.759049	down
PAYG013553	428	490	209	122	192	44	3.88936	4.49506	1.87407	1.09709	1.74584	0.406455	0.00205324	-1.53016	down	ptc-miR396g-5p	1114	867	1123	191	137	299	2899.86	2075.14	2799.58	706.068	797.434	465.289	4.91107e-09	1.62767e-07	-1.94882	down
PAYG029361	3258	3263	3046	1587	2321	781	28.8965	29.1998	26.6184	14.0094	20.5763	7.11802	0.00113697	-1.04986	down	ptc-miR396g-5p	1114	867	1123	191	137	299	2899.86	2075.14	2799.58	706.068	797.434	465.289	4.91107e-09	1.62767e-07	-1.94882	down
PAYG000422	25003	23774	8764	7808	10021	4617	111.889	107.449	38.6706	34.8437	44.8657	21.1475	0.0012634	-1.25726	down	ptc-miR397a	11	14	5	295	38	666	28.6342	33.5085	12.4648	1090.52	221.186	1036.4	9.14273e-14	1.41407e-11	4.51825	up
PAYG014872	40950	40674	55804	22677	17146	17896	718.914	720.415	965.361	396.26	300.931	323.106	0.00070056	-1.1892	down	ptc-miR408-3p	58	78	62	515	63	1045	150.98	186.69	154.563	1903.8	366.703	1626.18	3.11292e-07	9.02747e-06	2.78332	up
PAYG021557	187	165	428	19	0	2	2.02038	1.80536	4.57772	0.196513	0	0.022329	7.72555e-05	-3.10179	down	ptc-miR408-3p	58	78	62	515	63	1045	150.98	186.69	154.563	1903.8	366.703	1626.18	3.11292e-07	9.02747e-06	2.78332	up
PAYG014801	770	824	870	75	59	12	8.84353	9.54909	9.84545	0.85209	0.673158	0.136779	7.52194e-15	-3.70888	down	ptc-miR482c-3p	1038	878	491	1872	1345	2675	2702.03	2101.46	1224.04	6920.21	7828.83	4162.7	5.67013e-05	0.000665651	1.57888	up
PAYG000514	225	201	278	82	100	104	3.03263	2.72694	3.6859	1.08721	1.34116	1.43354	0.00490332	-1.19035	down	ptc-miR530a	1179	1165	345	136	13	416	3069.07	2788.39	860.068	502.75	75.6689	647.358	0.0010501	0.00761323	-2.11917	down
PAYG007308	604	729	967	255	275	155	7.58854	9.23451	11.97	3.17983	3.45119	1.99573	1.19485e-06	-1.71023	down	ptc-miR530a	1179	1165	345	136	13	416	3069.07	2788.39	860.068	502.75	75.6689	647.358	0.0010501	0.00761323	-2.11917	down
PAYG031057	9043	9002	7018	2586	2425	1845	61.4892	61.834	47.2235	17.4742	16.5815	12.9506	1.27586e-51	-1.83759	down	ptc-miR530a	1179	1165	345	136	13	416	3069.07	2788.39	860.068	502.75	75.6689	647.358	0.0010501	0.00761323	-2.11917	down
PAYG033569	2522	2149	2276	1513	1226	678	17.6058	12.7595	14.0141	10.6627	7.00636	4.89009	0.000250181	-1.02428	down	ptc-miR530a	1179	1165	345	136	13	416	3069.07	2788.39	860.068	502.75	75.6689	647.358	0.0010501	0.00761323	-2.11917	down
PAYG003170	2321	2413	2509	1217	1237	578	22.2641	23.3601	23.7176	11.6202	11.8662	5.69955	2.94191e-06	-1.26732	down	ptc-miR530b	1804	2726	733	334	70	661	4696.01	6524.59	1827.33	1234.7	407.448	1028.61	8.42355e-05	0.000953299	-2.08706	down
PAYG009999	4946	5662	10440	3433	3240	2309	60.2882	69.7005	125.581	41.5473	39.4778	28.7578	0.00826952	-1.19317	down	ptc-miR530b	1804	2726	733	334	70	661	4696.01	6524.59	1827.33	1234.7	407.448	1028.61	8.42355e-05	0.000953299	-2.08706	down
PAYG035292	16754	18452	26038	3304	4348	1068	151.58	168.43	232.138	29.7492	39.323	9.9366	1.42728e-09	-2.67742	down	ptc-miR530b	1804	2726	733	334	70	661	4696.01	6524.59	1827.33	1234.7	407.448	1028.61	8.42355e-05	0.000953299	-2.08706	down
PAYG036269	140	91	84	55	56	28	0.696091	0.456107	0.404982	0.26844	0.273514	0.138081	0.00416042	-1.11962	down	ptc-miR530b	1804	2726	733	334	70	661	4696.01	6524.59	1827.33	1234.7	407.448	1028.61	8.42355e-05	0.000953299	-2.08706	down
PAYG038352	454	606	748	261	179	115	6.20965	8.35045	10.0763	3.54699	2.44599	1.61406	6.33562e-05	-1.63751	down	ptc-miR530b	1804	2726	733	334	70	661	4696.01	6524.59	1827.33	1234.7	407.448	1028.61	8.42355e-05	0.000953299	-2.08706	down
PAYG004348	12	2	36	115	199	152	0.081748	0.013851	0.240212	0.784641	1.36379	1.07226	0.0042777	2.18786	up	mdm-miR156b	249	396	243	456	259	1651	648.174	947.813	605.787	1685.69	1507.56	2569.2	0.000341834	0.00313271	1.37392	up
PAYG017084	3133	2798	1189	7284	2559	23685	28.7124	25.8698	10.7309	66.4515	23.4457	223.27	0.00938081	1.90791	up	mdm-miR156b	249	396	243	456	259	1651	648.174	947.813	605.787	1685.69	1507.56	2569.2	0.000341834	0.00313271	1.37392	up
PAYG028126	0	12	0	148	241	266	0	0.146332	0	1.78865	2.92447	3.32254	4.55952e-05	3.22019	up	mdm-miR156b	249	396	243	456	259	1651	648.174	947.813	605.787	1685.69	1507.56	2569.2	0.000341834	0.00313271	1.37392	up
PAYG031880	1918	1790	799	3246	3475	2370	16.0737	15.1548	6.52205	26.9745	29.1346	20.3127	0.00120358	1.02202	up	mdm-miR156b	249	396	243	456	259	1651	648.174	947.813	605.787	1685.69	1507.56	2569.2	0.000341834	0.00313271	1.37392	up
PAYG038942	1253	1298	883	2390	2436	2409	18.0334	18.8398	12.5101	34.2416	35.0424	35.6543	3.7392e-06	1.11042	up	mdm-miR156b	249	396	243	456	259	1651	648.174	947.813	605.787	1685.69	1507.56	2569.2	0.000341834	0.00313271	1.37392	up
PAYG014334	36	63	25	110	138	74	0.538506	0.950266	0.358962	1.63384	2.05358	1.13684	0.00368589	1.28523	up	mes-miR394a	324	229	498	39	11	164	843.407	548.104	1241.49	144.171	64.0276	255.208	2.66346e-05	0.000347949	-2.25931	down
PAYG030214	1112	272	235	16907	1561	68026	18.078	4.45053	3.76475	273.684	25.3679	1137.73	0.000689953	2.79097	up	mes-miR394a	324	229	498	39	11	164	843.407	548.104	1241.49	144.171	64.0276	255.208	2.66346e-05	0.000347949	-2.25931	down
PAYG033368	115	258	7	1297	1495	2921	1.38721	3.155	0.077159	15.6642	18.1317	36.452	0.000132356	2.85103	up	mes-miR394a	324	229	498	39	11	164	843.407	548.104	1241.49	144.171	64.0276	255.208	2.66346e-05	0.000347949	-2.25931	down
PAYG013815	122	156	39	507	639	334	2.07155	2.67746	0.650203	8.59672	10.8852	5.84944	5.02738e-06	2.06468	up	novel_miR_101	10	14	11	50	20	65	26.0311	33.5085	27.4225	184.835	116.414	101.15	9.95047e-06	0.000151662	2.07766	up
PAYG000778	182	127	132	702	750	707	1.47863	1.03463	1.05397	5.67132	6.09088	5.9089	3.76765e-17	2.25981	up	novel_miR_136	245	297	247	52	29	156	637.762	710.86	615.759	192.228	168.8	242.759	2.17855e-06	5.32024e-05	-1.60921	down
PAYG003685	776	498	313	1016	1311	853	3.28569	2.14582	1.32745	4.41985	5.7529	3.84769	0.00272605	1.00298	up	novel_miR_136	245	297	247	52	29	156	637.762	710.86	615.759	192.228	168.8	242.759	2.17855e-06	5.32024e-05	-1.60921	down
PAYG004196	29	38	82	200	147	743	0.206259	0.275311	0.577044	1.42971	1.05109	5.49491	0.00288756	2.20399	up	novel_miR_136	245	297	247	52	29	156	637.762	710.86	615.759	192.228	168.8	242.759	2.17855e-06	5.32024e-05	-1.60921	down
PAYG005133	3016	2551	2046	6172	7187	6773	25.4159	21.6902	16.9925	51.7798	60.5682	58.7138	1.62329e-09	1.42658	up	novel_miR_136	245	297	247	52	29	156	637.762	710.86	615.759	192.228	168.8	242.759	2.17855e-06	5.32024e-05	-1.60921	down
PAYG010648	29	36	67	191	377	255	0.465232	0.588234	1.07782	3.12145	6.20395	4.32187	9.80145e-06	2.28776	up	novel_miR_136	245	297	247	52	29	156	637.762	710.86	615.759	192.228	168.8	242.759	2.17855e-06	5.32024e-05	-1.60921	down
PAYG010836	4	0	7	531	705	250	0.0556	0	0.090338	7.72871	10.3198	3.75578	1.25304e-27	5.78235	up	novel_miR_136	245	297	247	52	29	156	637.762	710.86	615.759	192.228	168.8	242.759	2.17855e-06	5.32024e-05	-1.60921	down
PAYG010839	34	34	24	213	282	90	0.452476	0.449975	0.310421	2.83972	3.78589	1.24191	2.40143e-09	2.42695	up	novel_miR_136	245	297	247	52	29	156	637.762	710.86	615.759	192.228	168.8	242.759	2.17855e-06	5.32024e-05	-1.60921	down
PAYG011683	51	62	40	91	143	87	0.289112	0.351844	0.22116	0.510645	0.809492	0.505196	0.00422715	1.03043	up	novel_miR_136	245	297	247	52	29	156	637.762	710.86	615.759	192.228	168.8	242.759	2.17855e-06	5.32024e-05	-1.60921	down
PAYG013971	1380	1401	724	7988	3333	15034	14.4064	14.7154	7.47414	82.7136	34.8276	161.239	8.88969e-06	2.61995	up	novel_miR_136	245	297	247	52	29	156	637.762	710.86	615.759	192.228	168.8	242.759	2.17855e-06	5.32024e-05	-1.60921	down
PAYG020493	7	2	2	144	129	104	0.046482	0.008241	0.009444	1.02108	0.916646	0.762453	3.20965e-19	4.43541	up	novel_miR_136	245	297	247	52	29	156	637.762	710.86	615.759	192.228	168.8	242.759	2.17855e-06	5.32024e-05	-1.60921	down
PAYG022357	2576	529	1172	27651	4041	73214	36.1484	7.48825	16.1992	386.22	56.6912	1056.6	1.15571e-05	3.26032	up	novel_miR_136	245	297	247	52	29	156	637.762	710.86	615.759	192.228	168.8	242.759	2.17855e-06	5.32024e-05	-1.60921	down
PAYG026571	345	275	149	534	1011	328	3.27429	2.62364	1.37256	5.0229	9.57191	3.1767	0.00611902	1.17722	up	novel_miR_136	245	297	247	52	29	156	637.762	710.86	615.759	192.228	168.8	242.759	2.17855e-06	5.32024e-05	-1.60921	down
PAYG027355	564	646	403	1455	1538	791	3.56969	4.13042	2.51422	9.17435	9.73986	5.15285	4.7903e-08	1.19875	up	novel_miR_136	245	297	247	52	29	156	637.762	710.86	615.759	192.228	168.8	242.759	2.17855e-06	5.32024e-05	-1.60921	down
PAYG038146	103	34	50	186	352	262	1.68764	0.551617	0.811445	3.05345	5.80127	4.42975	0.000185169	1.90789	up	novel_miR_136	245	297	247	52	29	156	637.762	710.86	615.759	192.228	168.8	242.759	2.17855e-06	5.32024e-05	-1.60921	down
PAYG038436	233	278	148	557	505	401	1.90703	2.29715	1.18834	4.53854	4.13412	3.37227	7.25068e-06	1.15852	up	novel_miR_136	245	297	247	52	29	156	637.762	710.86	615.759	192.228	168.8	242.759	2.17855e-06	5.32024e-05	-1.60921	down
PAYG004566	518	578	467	1161	1195	999	5.48899	6.16481	4.79927	12.2221	12.5582	10.6407	1.68798e-09	1.11242	up	novel_miR_30	50	57	38	84	69	108	130.155	136.428	94.7321	310.522	401.627	168.064	0.00367168	0.0233378	1.19821	up
PAYG037364	403	411	121	1251	1573	502	1.54966	1.60777	0.46524	4.8075	6.07416	2.00549	0.000802388	1.64858	up	novel_miR_62	114	153	132	46	14	76	296.754	366.2	329.07	170.048	81.4896	118.267	0.000441661	0.00386661	-1.34384	down
PAYG035325	34	43	18	76	81	76	0.540595	0.700995	0.278422	1.22357	1.31008	1.26823	0.00626659	1.25404	up	novel_miR_95	1190	1314	920	2927	4635	1362	3097.7	3145.02	2293.52	10820.2	26978.9	2119.47	0.00169072	0.0117089	1.95621	up
PAYG014625	4606	2083	1256	12594	13697	3852	28.7998	13.1368	7.73688	78.3861	85.6216	24.7684	0.00112754	1.6946	up	ptc-miR1444a	210	212	91	1635	401	3425	546.653	507.415	226.859	6044.09	2334.1	5329.81	1.18127e-11	4.98282e-10	3.24806	up
PAYG024848	80	134	8	936	2237	754	0.575784	0.97469	0.055269	6.72715	16.1608	5.59912	1.06039e-06	3.22458	up	ptc-miR1444a	210	212	91	1635	401	3425	546.653	507.415	226.859	6044.09	2334.1	5329.81	1.18127e-11	4.98282e-10	3.24806	up
PAYG031970	7660	7073	3398	20246	22230	15391	42.2619	39.3656	18.4721	111.181	122.616	87.3248	7.19121e-10	1.66894	up	ptc-miR1444a	210	212	91	1635	401	3425	546.653	507.415	226.859	6044.09	2334.1	5329.81	1.18127e-11	4.98282e-10	3.24806	up
PAYG003396	28	12	10	68	84	55	0.166285	0.069976	0.059979	0.412811	0.509099	0.342804	0.000272618	1.85587	up	ptc-miR1446b	24	32	34	5	2	14	62.4746	76.5909	84.7603	18.4835	11.6414	21.7861	0.000772983	0.00597773	-1.83361	down
PAYG009780	2062	2078	788	3522	3952	2633	12.4928	12.7046	4.70309	21.2435	23.9435	16.4103	0.00390247	1.03856	up	ptc-miR1446b	24	32	34	5	2	14	62.4746	76.5909	84.7603	18.4835	11.6414	21.7861	0.000772983	0.00597773	-1.83361	down
PAYG014005	183	224	143	815	898	165	1.19713	1.49261	0.919466	5.37583	5.95207	1.11912	0.00518438	1.49652	up	ptc-miR1446b	24	32	34	5	2	14	62.4746	76.5909	84.7603	18.4835	11.6414	21.7861	0.000772983	0.00597773	-1.83361	down
PAYG031411	43	32	20	77	184	58	1.51829	1.12014	0.69424	2.68177	6.47812	2.09058	0.00397443	1.52754	up	ptc-miR1446b	24	32	34	5	2	14	62.4746	76.5909	84.7603	18.4835	11.6414	21.7861	0.000772983	0.00597773	-1.83361	down
PAYG001477	2771	2770	2393	7779	8896	6366	15.7868	14.9551	12.6464	41.0108	49.9466	34.3277	1.15293e-38	1.54026	up	ptc-miR156h	590	504	568	643	456	1697	1535.83	1206.31	1416	2376.97	2654.23	2640.78	0.002482	0.0166906	0.873204	up
PAYG018649	8	0	10	132	260	120	0.082302	0	0.095813	1.36638	2.70078	1.28468	2.26369e-07	3.5068	up	ptc-miR156h	590	504	568	643	456	1697	1535.83	1206.31	1416	2376.97	2654.23	2640.78	0.002482	0.0166906	0.873204	up
PAYG027611	68	57	57	101	204	124	0.522498	0.444628	0.434928	0.779441	1.5866	0.98625	0.00397393	1.16571	up	ptc-miR156h	590	504	568	643	456	1697	1535.83	1206.31	1416	2376.97	2654.23	2640.78	0.002482	0.0166906	0.873204	up
PAYG029192	635	513	256	927	1432	886	5.00439	4.30458	2.06934	6.9565	11.1336	7.12649	0.000522311	1.19761	up	ptc-miR156h	590	504	568	643	456	1697	1535.83	1206.31	1416	2376.97	2654.23	2640.78	0.002482	0.0166906	0.873204	up
PAYG034314	1489	1225	608	2801	1873	6036	19.9237	16.4612	8.00344	37.4502	25.0209	83.3588	0.00674908	1.62734	up	ptc-miR156h	590	504	568	643	456	1697	1535.83	1206.31	1416	2376.97	2654.23	2640.78	0.002482	0.0166906	0.873204	up
PAYG035883	162	189	95	461	396	342	1.6065	1.89305	0.92701	4.5689	3.94688	3.50241	9.13595e-07	1.4258	up	ptc-miR156h	590	504	568	643	456	1697	1535.83	1206.31	1416	2376.97	2654.23	2640.78	0.002482	0.0166906	0.873204	up
PAYG037169	1916	1427	2011	4487	3042	6224	18.4149	13.8338	19.0435	42.922	29.2314	61.5228	0.00726123	1.32022	up	ptc-miR167b	4236	5303	2747	1261	801	3906	11026.8	12692.6	6848.14	4661.53	4662.37	6078.32	0.0089153	0.0470079	-0.930628	down
PAYG039088	4163	3709	2599	8881	9669	6498	48.3846	43.4904	29.7661	102.741	112.349	77.6609	2.70603e-19	1.26987	up	ptc-miR167b	4236	5303	2747	1261	801	3906	11026.8	12692.6	6848.14	4661.53	4662.37	6078.32	0.0089153	0.0470079	-0.930628	down
PAYG013003	60	88	128	296	462	205	0.572841	0.857873	1.21566	2.82335	4.4486	2.09136	0.000878431	1.56518	up	ptc-miR167f-5p	4274	5506	2591	965	565	3669	11125.7	13178.4	6459.24	3567.31	3288.69	5709.51	0.00358527	0.0231051	-1.19795	down
PAYG004795	68	51	4	346	331	196	0.278267	0.209752	0.014185	1.4133	1.36138	0.826437	0.000875859	2.2689	up	ptc-miR169n-3p	118	130	125	5	4	23	307.167	311.151	311.619	18.4835	23.2828	35.7914	2.08568e-13	2.09664e-11	-3.27904	down
PAYG011870	1187	1083	370	2427	4276	1164	12.5929	11.612	3.90053	25.5908	45.4408	12.6443	0.00487138	1.408	up	ptc-miR169n-3p	118	130	125	5	4	23	307.167	311.151	311.619	18.4835	23.2828	35.7914	2.08568e-13	2.09664e-11	-3.27904	down
PAYG015655	1106	600	264	1967	2355	1090	9.90471	5.41686	2.32958	17.53	21.0819	10.0329	0.00485486	1.35654	up	ptc-miR169n-3p	118	130	125	5	4	23	307.167	311.151	311.619	18.4835	23.2828	35.7914	2.08568e-13	2.09664e-11	-3.27904	down
PAYG023116	428	344	259	1162	1545	565	4.15507	3.36434	2.47365	11.2251	14.9999	5.63997	2.98423e-07	1.56933	up	ptc-miR169n-3p	118	130	125	5	4	23	307.167	311.151	311.619	18.4835	23.2828	35.7914	2.08568e-13	2.09664e-11	-3.27904	down
PAYG026411	80	35	25	431	420	153	0.734088	0.326095	0.227035	3.93406	3.88142	1.43829	3.09608e-07	2.52094	up	ptc-miR169u-5p	676	720	901	209	131	646	1759.7	1723.3	2246.15	772.609	762.51	1005.27	0.000768616	0.00597773	-1.12198	down
PAYG007744	48	61	57	145	132	132	0.759705	0.97685	0.886362	2.28859	2.09675	2.14765	0.000640905	1.25864	up	ptc-miR395b	56	51	52	13	14	12	145.774	122.067	129.633	48.057	81.4896	18.6738	0.00498182	0.0275186	-1.44772	down
PAYG018259	2190	2262	1722	5675	7046	4447	16.8722	17.5815	13.0749	43.5225	54.2772	35.239	1.83655e-40	1.4752	up	ptc-miR395b	56	51	52	13	14	12	145.774	122.067	129.633	48.057	81.4896	18.6738	0.00498182	0.0275186	-1.44772	down
PAYG031782	56	62	44	305	259	192	0.938831	1.04891	0.72398	5.12359	4.37723	3.32635	5.28833e-17	2.16951	up	ptc-miR395b	56	51	52	13	14	12	145.774	122.067	129.633	48.057	81.4896	18.6738	0.00498182	0.0275186	-1.44772	down
PAYG003736	75	36	26	161	210	75	1.02734	0.491848	0.343353	2.21949	2.90724	1.0605	0.00301439	1.51544	up	ptc-miR396d	9552	8079	10711	4241	2363	7808	24864.9	19336.8	26702	15677.7	13754.3	12150.4	0.00946505	0.0493459	-0.759049	down
PAYG009159	642	670	393	1494	1925	749	4.15529	4.37339	2.50813	9.62651	12.4645	4.98633	4.1603e-05	1.22277	up	ptc-miR396d	9552	8079	10711	4241	2363	7808	24864.9	19336.8	26702	15677.7	13754.3	12150.4	0.00946505	0.0493459	-0.759049	down
PAYG009659	36	91	122	847	962	271	0.287221	0.736842	0.96747	6.79502	7.7488	2.24323	9.83259e-06	2.49679	up	ptc-miR396d	9552	8079	10711	4241	2363	7808	24864.9	19336.8	26702	15677.7	13754.3	12150.4	0.00946505	0.0493459	-0.759049	down
PAYG022306	51	47	31	111	92	71	0.62788	0.585366	0.371219	1.3595	1.13759	0.895078	0.0032779	1.05922	up	ptc-miR396d	9552	8079	10711	4241	2363	7808	24864.9	19336.8	26702	15677.7	13754.3	12150.4	0.00946505	0.0493459	-0.759049	down
PAYG023198	631	343	151	850	1292	1781	3.53815	1.94211	0.83076	4.74738	7.24877	10.2804	0.00255617	1.71097	up	ptc-miR396d	9552	8079	10711	4241	2363	7808	24864.9	19336.8	26702	15677.7	13754.3	12150.4	0.00946505	0.0493459	-0.759049	down
PAYG035954	482	178	140	10845	595	67020	3.16519	1.1752	0.904121	70.903	3.9059	452.753	0.00748061	2.26782	up	ptc-miR396d	9552	8079	10711	4241	2363	7808	24864.9	19336.8	26702	15677.7	13754.3	12150.4	0.00946505	0.0493459	-0.759049	down
PAYG009784	212	146	185	445	532	527	1.43763	0.991039	1.23532	2.99511	3.60442	3.67382	2.71542e-05	1.43886	up	ptc-miR396f	743	614	767	132	95	233	1934.11	1469.59	1912.09	487.964	552.965	362.583	1.94671e-09	6.94827e-08	-1.89221	down
PAYG026747	2753	2310	1972	5948	4789	9244	48.8786	41.3857	34.4981	105.14	85.026	168.838	0.000678872	1.50699	up	ptc-miR396f	743	614	767	132	95	233	1934.11	1469.59	1912.09	487.964	552.965	362.583	1.94671e-09	6.94827e-08	-1.89221	down
PAYG011543	70	76	48	156	187	253	1.17264	1.28641	0.78976	2.62423	3.15295	4.39393	0.000470799	1.58402	up	ptc-miR396g-5p	1114	867	1123	191	137	299	2899.86	2075.14	2799.58	706.068	797.434	465.289	4.91107e-09	1.62767e-07	-1.94882	down
PAYG014062	111	56	61	202	440	332	0.592101	0.300306	0.321044	1.07452	2.35621	1.82706	1.81948e-05	1.95555	up	ptc-miR396g-5p	1114	867	1123	191	137	299	2899.86	2075.14	2799.58	706.068	797.434	465.289	4.91107e-09	1.62767e-07	-1.94882	down
PAYG008657	872	715	197	1900	1986	2493	3.32769	2.75381	0.739405	7.22061	7.58008	9.79247	0.000678538	1.7649	up	ptc-miR397a	11	14	5	295	38	666	28.6342	33.5085	12.4648	1090.52	221.186	1036.4	9.14273e-14	1.41407e-11	4.51825	up
PAYG023943	0	0	1	87	66	78	0	0	0.048211	4.81689	3.68814	4.48753	1.34202e-14	4.99308	up	ptc-miR408-3p	58	78	62	515	63	1045	150.98	186.69	154.563	1903.8	366.703	1626.18	3.11292e-07	9.02747e-06	2.78332	up
PAYG006783	12217	6484	5832	59867	18136	257781	49.9707	26.9117	23.6058	241.504	74.2608	1067.67	7.6503e-05	2.88629	up	ptc-miR530a	1179	1165	345	136	13	416	3069.07	2788.39	860.068	502.75	75.6689	647.358	0.0010501	0.00761323	-2.11917	down
PAYG009846	1911	2179	2721	5116	4317	6164	20.0038	23.0071	28.0664	53.3163	45.1828	66.365	0.00616954	1.16126	up	ptc-miR530a	1179	1165	345	136	13	416	3069.07	2788.39	860.068	502.75	75.6689	647.358	0.0010501	0.00761323	-2.11917	down
PAYG027729	7822	3748	3883	36387	12310	113209	60.5757	29.2804	29.6274	280.507	95.3155	901.714	7.0447e-05	2.75604	up	ptc-miR530a	1179	1165	345	136	13	416	3069.07	2788.39	860.068	502.75	75.6689	647.358	0.0010501	0.00761323	-2.11917	down
PAYG030640	1592	1495	1139	2978	2270	5983	11.9502	11.3217	8.42558	22.2551	17.0387	46.2013	0.00990897	1.40001	up	ptc-miR530a	1179	1165	345	136	13	416	3069.07	2788.39	860.068	502.75	75.6689	647.358	0.0010501	0.00761323	-2.11917	down
PAYG037311	314	624	378	941	1153	1770	3.97957	7.98895	4.72584	11.8847	14.6218	23.1044	0.00241665	1.50503	up	ptc-miR530a	1179	1165	345	136	13	416	3069.07	2788.39	860.068	502.75	75.6689	647.358	0.0010501	0.00761323	-2.11917	down
PAYG000837	12283	11088	6142	21108	27337	12813	71.3779	65.0077	35.1674	122.096	158.823	76.5744	0.00020148	1.02664	up	rco-miR156b	270	429	268	483	271	1733	702.839	1026.8	668.111	1785.5	1577.41	2696.81	0.000514958	0.00434437	1.32539	up
Note:* Gene name in blue represents negative regulation of miRNA-mRNA.
