# Supplementary material for: Integrated transcriptome and microRNA sequencing analyses reveal gene responses in poplar leaves infected by the novel pathogen bean common mosaic virus (BCMV)
Source: Front Plant Sci. 2023 Jun 15;14:1163232. doi: 10.3389/fpls.2023.1163232 (PMC10308444; doi:10.3389/fpls.2023.1163232)
Supplement: Supplementary file 9 [file Table_5.xlsx]

## Sheet: Sheet1
Supplemental Table 5. Primers used for gene expression analysis by RT-qPCR.
Primer name	Sequence (5' to 3')	Primer amplification efficiency / %	R^2
Populus_alba_var._pyramidalis_newGene_2099-FP	AAGGTCCCACCGAGATTTGAAC	94.9194	0.9915
Populus_alba_var._pyramidalis_newGene_2099-RP	TTCGATGACCTTGTCAACAGCG
Populus_alba_var._pyramidalis_newGene_8155-FP	GAGTTGGGTACGTTAGCCTTGA	104.446	0.9996
Populus_alba_var._pyramidalis_newGene_8155-RP	CACCTATGCTTTCCACCACTCT
PAYG001983-FP	TTTTCCACCCAACGACACCC	99.1445	0.9988
PAYG001983-RP	AGAACCGACAGTTACGACCG
PAYG003417-FP	TACTCGCACAGGCAACCTTC	104.774	0.9932
PAYG003417-RP	GATAGCGGGGATAGGCGGA
PAYG003797-FP	AGATCAGAGAAGCACCATGAC	90.0339	0.9998
PAYG003797-RP	GAGCTTCCCTTCCTCACCAT
PAYG003851-FP	CGTTGATGTGAGCCTGGAAG	90.5333	1
PAYG003851-RP	AATGGCGTTTCTCCTCCTGAC
PAYG010093-FP	GTAACGGGGAGGGAGTGTTG	93.6834	0.9956
PAYG010093-RP	GCCACCCAACTCCGATACAA
PAYG013776-FP	TGTGGAGAGAGATCCCGACT	100.711	0.9875
PAYG013776-RP	CTGGCTCCCAATGCCTGTTA
PAYG019313-FP	TTGTTGCCATCGCCTTTGTG	90.8923	0.9994
PAYG019313-RP	TAGGGTCCTTGGAGTAGCCC
PAYG019588-FP	GCAGGAAAGGTGGAGCTGAT	95.0629	0.9996
PAYG019588-RP	TCCGCCAGTTGAAGGTTCTC
PAYG019885-FP	CACCTCCGAACAGCTCTATGAT	94.3384	0.9989
PAYG019885-RP	AAGTGCTTCCATAGCCCACG
PAYG024311-FP	ATGTTCAGCGTCACAAACTCC	99.7016	0.9998
PAYG024311-RP	TTGCATGGGGTTAGGCAGGA
PAYG038751-FP	GCGAGGACTGGGGAGTTTTT	90.468	0.9988
PAYG038751-RP	ACCCTTTTTGCCACCAGACA
PAYG021433-FP	CGCTACATCTGCAACTCGGA	98.6747	0.9994
PAYG021433-RP	TCCGTCAGTTGCTTATCAGGG
EF1β-FP	AAGAGGACAAGAAGGCAGCA	104.884	0.9833
EF1β-RP	CTAACCGCCTTCTCCAACAC
FP: forword primer; RP: reverse primer
