# Supplementary material for: Integrated transcriptome and microRNA sequencing analyses reveal gene responses in poplar leaves infected by the novel pathogen bean common mosaic virus (BCMV)
Source: Front Plant Sci. 2023 Jun 15;14:1163232. doi: 10.3389/fpls.2023.1163232 (PMC10308444; doi:10.3389/fpls.2023.1163232)
Supplement: Supplementary file 10 [file Table_6.xlsx]

## Sheet: GSEA in SD_KEGG
Supplemental Table 6. Gene Set Enrichment Analysis in SD and LD
ID	Description	setSize	enrichmentScore	NES	pvalue	qvalue
ko04626	Plant-pathogen interaction	169	0.570935	2.2847	0.00152905	0.0260598
ko00520	Amino sugar and nucleotide sugar metabolism	144	0.516275	2.02818	0.00153374	0.0260598
ko00592	alpha-Linolenic acid metabolism	44	0.623907	2.02988	0.00165837	0.0260598
ko00941	Flavonoid biosynthesis	41	0.741255	2.34739	0.00170358	0.0260598
ko00196	Photosynthesis - antenna proteins	27	-0.854933	-2.66991	0.00223714	0.0260598
ko00906	Carotenoid biosynthesis	43	-0.539932	-1.89763	0.0025	0.0260598
ko00970	Aminoacyl-tRNA biosynthesis	61	-0.516859	-1.90729	0.00251256	0.0260598
ko00195	Photosynthesis	75	-0.709985	-2.70766	0.0026455	0.0260598
ko03008	Ribosome biogenesis in eukaryotes	108	-0.46704	-1.90194	0.00265252	0.0260598
ko00940	Phenylpropanoid biosynthesis	89	0.472422	1.74232	0.00323102	0.028569
ko03010	Ribosome	390	-0.501018	-2.39806	0.0037594	0.0302191
ko00240	Pyrimidine metabolism	133	-0.35435	-1.49303	0.00554017	0.0400095
ko00230	Purine metabolism	182	-0.315025	-1.3772	0.00588235	0.0400095
ko00591	Linoleic acid metabolism	15	0.677963	1.74279	0.00742115	0.0445222
ko04144	Endocytosis	182	0.363857	1.47332	0.00755287	0.0445222
ko04130	SNARE interactions in vesicular transport	46	0.491449	1.60464	0.010101	0.053346
ko04145	Phagosome	95	-0.380777	-1.52513	0.0102564	0.053346
ko00710	Carbon fixation in photosynthetic organisms	89	-0.369535	-1.45709	0.0130548	0.0615936
ko04075	Plant hormone signal transduction	244	0.326327	1.36524	0.0132353	0.0615936
ko00630	Glyoxylate and dicarboxylate metabolism	95	-0.36002	-1.442	0.0153846	0.0680162
ko00730	Thiamine metabolism	18	-0.601509	-1.69367	0.0174292	0.0733861
ko00910	Nitrogen metabolism	33	0.527473	1.59594	0.0194004	0.0779727
ko00270	Cysteine and methionine metabolism	108	0.366718	1.38456	0.0208	0.0799634
ko00860	Porphyrin and chlorophyll metabolism	61	-0.397443	-1.46663	0.0251256	0.0925681
ko03050	Proteasome	80	-0.362513	-1.39798	0.026178	0.0925875
ko00040	Pentose and glucuronate interconversions	56	0.437343	1.47159	0.0305085	0.103754
ko00561	Glycerolipid metabolism	60	0.409516	1.40719	0.0429043	0.130994
ko00261	Monobactam biosynthesis	13	0.638286	1.5709	0.0429907	0.130994
ko00945	Stilbenoid, diarylheptanoid and gingerol biosynthesis	19	-0.520741	-1.4785	0.0441501	0.130994
ko00450	Selenocompound metabolism	25	0.540829	1.51432	0.0444444	0.130994
ko00740	Riboflavin metabolism	17	-0.527149	-1.44862	0.0545852	0.154933
ko00670	One carbon pool by folate	26	-0.462226	-1.43188	0.0573951	0.154933
ko01230	Biosynthesis of amino acids	287	-0.261445	-1.20696	0.0578231	0.154933
ko00340	Histidine metabolism	28	-0.450599	-1.41406	0.0616438	0.159557
ko01200	Carbon metabolism	321	-0.253267	-1.18809	0.0631579	0.159557
ko00904	Diterpenoid biosynthesis	10	-0.585634	-1.42114	0.0847107	0.207805
ko00260	Glycine, serine and threonine metabolism	87	-0.317237	-1.24991	0.0869565	0.207805
ko00360	Phenylalanine metabolism	49	0.404167	1.33161	0.107926	0.251129
ko00531	Glycosaminoglycan degradation	17	-0.490001	-1.34653	0.113537	0.251912
ko00010	Glycolysis / Gluconeogenesis	146	-0.279841	-1.192	0.11396	0.251912
ko00510	N-Glycan biosynthesis	56	0.379077	1.27554	0.125424	0.259569
ko04141	Protein processing in endoplasmic reticulum	277	0.277913	1.17434	0.126074	0.259569
ko00052	Galactose metabolism	67	0.351637	1.24469	0.128205	0.259569
ko00908	Zeatin biosynthesis	11	-0.542415	-1.35026	0.129167	0.259569
ko02010	ABC transporters	22	-0.431928	-1.26862	0.143182	0.28134
ko00100	Steroid biosynthesis	37	-0.363972	-1.23509	0.149184	0.286761
ko00950	Isoquinoline alkaloid biosynthesis	28	0.443387	1.28299	0.152482	0.286865
ko00480	Glutathione metabolism	90	0.315976	1.16788	0.188006	0.346328
ko00250	Alanine, aspartate and glutamate metabolism	53	-0.318144	-1.15885	0.195545	0.352862
ko00220	Arginine biosynthesis	45	-0.330692	-1.17311	0.201439	0.356229
ko00500	Starch and sucrose metabolism	185	-0.250684	-1.10076	0.221893	0.384707
ko03410	Base excision repair	41	-0.323757	-1.13299	0.248193	0.422028
ko04712	Circadian rhythm - plant	57	0.331766	1.1223	0.263069	0.438884
ko00061	Fatty acid biosynthesis	42	-0.313483	-1.10139	0.288835	0.472946
ko00350	Tyrosine metabolism	50	0.328728	1.09143	0.298333	0.479617
ko00071	Fatty acid degradation	53	-0.29332	-1.06843	0.309406	0.482888
ko00020	Citrate cycle (TCA cycle)	72	0.304541	1.09094	0.31129	0.482888
ko00073	Cutin, suberine and wax biosynthesis	20	0.396711	1.08031	0.344322	0.52492
ko03018	RNA degradation	132	-0.249151	-1.05095	0.357143	0.535236
ko00640	Propanoate metabolism	42	0.325252	1.03939	0.386441	0.569492
ko00600	Sphingolipid metabolism	33	0.331704	1.00361	0.428571	0.597533
ko00900	Terpenoid backbone biosynthesis	67	0.283315	1.00285	0.43109	0.597533
ko00130	Ubiquinone and other terpenoid-quinone biosynthesis	43	-0.287765	-1.01137	0.4325	0.597533
ko04140	Regulation of autophagy	43	-0.287548	-1.01061	0.4325	0.597533
ko01212	Fatty acid metabolism	72	-0.259153	-0.982957	0.463351	0.623173
ko04070	Phosphatidylinositol signaling system	68	0.275429	0.977338	0.465154	0.623173
ko00290	Valine, leucine and isoleucine biosynthesis	18	-0.352286	-0.991933	0.490196	0.64692
ko00430	Taurine and hypotaurine metabolism	14	0.3809	0.959803	0.499072	0.646973
ko00564	Glycerophospholipid metabolism	101	0.262465	0.978244	0.50487	0.646973
ko03013	RNA transport	205	-0.217298	-0.965172	0.555556	0.698699
ko00562	Inositol phosphate metabolism	68	-0.252325	-0.945423	0.561039	0.698699
ko00750	Vitamin B6 metabolism	14	-0.351869	-0.921845	0.591793	0.719276
ko00909	Sesquiterpenoid and triterpenoid biosynthesis	17	0.330753	0.881678	0.601103	0.719276
ko00400	Phenylalanine, tyrosine and tryptophan biosynthesis	54	-0.250809	-0.916741	0.601966	0.719276
ko00903	Limonene and pinene degradation	10	-0.363905	-0.883075	0.619835	0.730753
ko01040	Biosynthesis of unsaturated fatty acids	28	-0.285827	-0.896976	0.630137	0.733123
ko00410	beta-Alanine metabolism	50	0.265804	0.882514	0.65	0.742667
ko00960	Tropane, piperidine and pyridine alkaloid biosynthesis	30	-0.277938	-0.888706	0.657343	0.742667
ko04933	AGE-RAGE signaling pathway in diabetic complications	15	-0.321593	-0.857655	0.667387	0.742667
ko03430	Mismatch repair	50	0.26008	0.86351	0.685	0.742667
ko03020	RNA polymerase	43	-0.250742	-0.881254	0.6975	0.742667
ko00380	Tryptophan metabolism	27	0.287728	0.82563	0.702703	0.742667
ko00280	Valine, leucine and isoleucine degradation	53	-0.239373	-0.871929	0.707921	0.742667
ko00053	Ascorbate and aldarate metabolism	47	0.254205	0.832277	0.731872	0.742667
ko00030	Pentose phosphate pathway	65	-0.236011	-0.873931	0.732468	0.742667
ko00760	Nicotinate and nicotinamide metabolism	24	0.289047	0.809349	0.736364	0.742667
ko00770	Pantothenate and CoA biosynthesis	30	-0.266447	-0.851961	0.736597	0.742667
ko03030	DNA replication	53	0.251945	0.841564	0.73913	0.742667
ko00051	Fructose and mannose metabolism	66	-0.233803	-0.863629	0.756684	0.751762
ko03060	Protein export	68	-0.22746	-0.852258	0.771429	0.756408
ko00790	Folate biosynthesis	22	0.272432	0.761885	0.788256	0.756408
ko00780	Biotin metabolism	17	-0.277121	-0.761535	0.812227	0.756408
ko00511	Other glycan degradation	22	-0.264051	-0.775549	0.813636	0.756408
ko00650	Butanoate metabolism	21	0.264266	0.731844	0.818018	0.756408
ko03440	Homologous recombination	56	-0.222928	-0.818363	0.82767	0.756408
ko00590	Arachidonic acid metabolism	16	0.270887	0.712342	0.836697	0.756408
ko00330	Arginine and proline metabolism	64	0.229401	0.799581	0.841244	0.756408
ko00920	Sulfur metabolism	41	-0.222137	-0.777371	0.850602	0.756408
ko00460	Cyanoamino acid metabolism	30	0.246018	0.72907	0.860384	0.756408
ko04146	Peroxisome	120	-0.200932	-0.834343	0.865952	0.756408
ko00620	Pyruvate metabolism	114	0.210044	0.799759	0.868045	0.756408
ko00565	Ether lipid metabolism	29	0.244103	0.715214	0.873905	0.756408
ko00062	Fatty acid elongation	24	0.248843	0.696776	0.887273	0.756408
ko00563	Glycosylphosphatidylinositol(GPI)-anchor biosynthesis	22	0.243087	0.679819	0.88968	0.756408
ko00300	Lysine biosynthesis	18	0.226432	0.609932	0.939227	0.775623
ko00310	Lysine degradation	32	0.207295	0.625196	0.950791	0.775623
ko03420	Nucleotide excision repair	75	0.197471	0.712394	0.955128	0.775623
ko03040	Spliceosome	247	0.18803	0.789517	0.957971	0.775623
ko04122	Sulfur relay system	10	-0.230682	-0.559789	0.964876	0.775623
ko00190	Oxidative phosphorylation	136	-0.177378	-0.749226	0.969529	0.775623
ko01210	2-Oxocarboxylic acid metabolism	64	0.168016	0.585625	0.996727	0.775623
ko03015	mRNA surveillance pathway	156	-0.0939908	-0.402152	1	0.775623
ko03022	Basal transcription factors	52	0.152888	0.509431	1	0.775623
ko04120	Ubiquitin mediated proteolysis	160	-0.145245	-0.625	1	0.775623

## Sheet: GSEA in SD_GO
Supplemental Table 6. Gene Set Enrichment Analysis in SD and LD
ID	Description	setSize	enrichmentScore	NES	pvalue	qvalue
GO:0006952	defense response	353	0.554218	2.41539	0.00132626	0.0300262
GO:0007165	signal transduction	195	0.45173	1.84769	0.00143885	0.0300262
GO:0006886	intracellular protein transport	173	0.422543	1.70683	0.0014556	0.0300262
GO:0009813	flavonoid biosynthetic process	134	0.457976	1.78274	0.00153846	0.0300262
GO:0048544	recognition of pollen	105	0.693455	2.59558	0.00155763	0.0300262
GO:0007166	cell surface receptor signaling pathway	56	0.740462	2.49769	0.0017301	0.0300262
GO:0042742	defense response to bacterium	52	0.577323	1.91012	0.00174825	0.0300262
GO:0006032	chitin catabolic process	28	0.751441	2.17157	0.00184843	0.0300262
GO:0016998	cell wall macromolecule catabolic process	11	0.806938	1.88567	0.00184843	0.0300262
GO:0098542	defense response to other organism	11	0.828427	1.93589	0.00184843	0.0300262
GO:0045087	innate immune response	20	0.76707	2.06226	0.00185185	0.0300262
GO:0010951	negative regulation of endopeptidase activity	19	0.861294	2.28025	0.00186916	0.0300262
GO:0016926	protein desumoylation	14	0.754747	1.84122	0.0019084	0.0300262
GO:0010206	photosystem II repair	16	-0.776711	-2.12212	0.00209205	0.0300262
GO:0019252	starch biosynthetic process	18	-0.677314	-1.9163	0.0021097	0.0300262
GO:0006541	glutamine metabolic process	25	-0.604366	-1.84318	0.00217865	0.0300262
GO:0006662	glycerol ether metabolic process	35	-0.67904	-2.24327	0.00217865	0.0300262
GO:0010027	thylakoid membrane organization	26	-0.606186	-1.86635	0.00217865	0.0300262
GO:0018298	protein-chromophore linkage	35	-0.781899	-2.58308	0.00217865	0.0300262
GO:0009768	photosynthesis, light harvesting in photosystem I	27	-0.854933	-2.62508	0.00218341	0.0300262
GO:0007017	microtubule-based process	40	-0.587184	-2.01696	0.00224215	0.0300262
GO:0034599	cellular response to oxidative stress	41	-0.639966	-2.21363	0.00224719	0.0300262
GO:0000103	sulfate assimilation	43	-0.536518	-1.88053	0.00225734	0.0300262
GO:0000027	ribosomal large subunit assembly	52	-0.495393	-1.80041	0.00232558	0.0300262
GO:0009658	chloroplast organization	52	-0.600071	-2.18084	0.00232558	0.0300262
GO:0009416	response to light stimulus	50	-0.601712	-2.17526	0.002331	0.0300262
GO:0006364	rRNA processing	54	-0.505496	-1.85602	0.00233645	0.0300262
GO:0002181	cytoplasmic translation	62	-0.482633	-1.83068	0.00240964	0.0300262
GO:0010501	RNA secondary structure unwinding	69	-0.471608	-1.81983	0.00243902	0.0300262
GO:0015979	photosynthesis	71	-0.739223	-2.87325	0.00244499	0.0300262
GO:0055085	transmembrane transport	287	0.345807	1.48267	0.00273973	0.0320812
GO:0009793	embryo development ending in seed dormancy	98	-0.412851	-1.67861	0.00282486	0.0320812
GO:0045454	cell redox homeostasis	121	-0.39423	-1.66503	0.00287356	0.0320812
GO:0052696	flavonoid glucuronidation	125	0.418717	1.62192	0.0030581	0.0331373
GO:0006457	protein folding	212	-0.363318	-1.64332	0.00323625	0.0340657
GO:0006887	exocytosis	57	0.529145	1.79055	0.0034662	0.0354729
GO:0050832	defense response to fungus	38	0.587183	1.81676	0.00362319	0.0360773
GO:0061077	chaperone-mediated protein folding	31	-0.569341	-1.8283	0.00421053	0.0392396
GO:0006412	translation	449	-0.3458	-1.6872	0.00425532	0.0392396
GO:0042026	protein refolding	11	-0.753322	-1.82763	0.00433839	0.0392396
GO:0071897	DNA biosynthetic process	27	-0.571392	-1.75447	0.00436681	0.0392396
GO:0009735	response to cytokinin	44	-0.498671	-1.75943	0.00454545	0.0398724
GO:0007018	microtubule-based movement	57	-0.45073	-1.66813	0.00470588	0.0403197
GO:0051301	cell division	72	-0.431395	-1.67641	0.00492611	0.0412473
GO:0006888	ER to Golgi vesicle-mediated transport	58	0.504624	1.71546	0.0051458	0.0421293
GO:0000165	MAPK cascade	55	0.53005	1.76643	0.00526316	0.0421534
GO:0006811	ion transport	24	0.630836	1.78994	0.00541516	0.0424481
GO:0031408	oxylipin biosynthetic process	18	0.70706	1.84062	0.00568182	0.0436104
GO:0006265	DNA topological change	15	-0.677279	-1.81074	0.00626305	0.0461064
GO:0010207	photosystem II assembly	13	-0.725253	-1.86762	0.00628931	0.0461064
GO:0010304	PSII associated light-harvesting complex II catabolic process	10	-0.728935	-1.72555	0.00642398	0.0461064
GO:0009691	cytokinin biosynthetic process	11	-0.729672	-1.77025	0.00650759	0.0461064
GO:0005975	carbohydrate metabolic process	238	0.342767	1.4345	0.00711238	0.0492542
GO:0015074	DNA integration	38	0.546428	1.69066	0.00724638	0.0492542
GO:0031347	regulation of defense response	27	0.624599	1.80078	0.00735294	0.0492542
GO:0070475	rRNA base methylation	13	-0.694635	-1.78877	0.00838574	0.0551694
GO:0000462	maturation of SSU-rRNA from tricistronic rRNA transcript (SSU-rRNA, 5.8S rRNA, LSU-rRNA)	44	-0.467801	-1.65051	0.00909091	0.056541
GO:0006891	intra-Golgi vesicle-mediated transport	29	0.591615	1.72227	0.00915751	0.056541
GO:0009611	response to wounding	26	0.626559	1.7886	0.0092081	0.056541
GO:0035235	ionotropic glutamate receptor signaling pathway	26	0.615266	1.75637	0.0092081	0.056541
GO:0009058	biosynthetic process	69	0.43892	1.53975	0.0101351	0.0612131
GO:0009738	abscisic acid-activated signaling pathway	63	0.460364	1.58559	0.0103627	0.0612993
GO:0006526	arginine biosynthetic process	13	-0.667996	-1.72017	0.0104822	0.0612993
GO:0015995	chlorophyll biosynthetic process	20	-0.610077	-1.76668	0.0108225	0.0623006
GO:0018108	peptidyl-tyrosine phosphorylation	103	0.408916	1.53343	0.0123267	0.0698677
GO:0006261	DNA-dependent DNA replication	15	-0.637645	-1.70478	0.0125261	0.0699224
GO:0000470	maturation of LSU-rRNA	28	-0.509523	-1.58154	0.0195228	0.107352
GO:0005992	trehalose biosynthetic process	17	-0.575962	-1.61038	0.0210084	0.113823
GO:1903507	negative regulation of nucleic acid-templated transcription	22	0.556978	1.54017	0.0218978	0.116922
GO:0030154	cell differentiation	42	-0.438973	-1.53046	0.0225734	0.117754
GO:0000105	histidine biosynthetic process	14	-0.630595	-1.65358	0.0230126	0.117754
GO:0006189	'de novo' IMP biosynthetic process	14	-0.632271	-1.65798	0.0230126	0.117754
GO:0016567	protein ubiquitination	279	0.30697	1.30811	0.0236439	0.119328
GO:0006950	response to stress	80	0.404692	1.45723	0.0245499	0.122103
GO:0043171	peptide catabolic process	15	0.655915	1.62847	0.0248566	0.122103
GO:0006352	DNA-templated transcription, initiation	26	-0.495668	-1.52608	0.0261438	0.126736
GO:0010411	xyloglucan metabolic process	16	0.632988	1.59659	0.0267176	0.127835
GO:0000186	activation of MAPKK activity	68	0.417861	1.4576	0.0289116	0.134601
GO:0032543	mitochondrial translation	15	-0.59809	-1.59903	0.0292276	0.134601
GO:0043085	positive regulation of catalytic activity	15	-0.596893	-1.59582	0.0292276	0.134601
GO:0016226	iron-sulfur cluster assembly	30	-0.467829	-1.4757	0.030303	0.135021
GO:0035066	positive regulation of histone acetylation	11	-0.664442	-1.612	0.0303688	0.135021
GO:2000022	regulation of jasmonic acid mediated signaling pathway	17	0.607712	1.55942	0.0304183	0.135021
GO:0006400	tRNA modification	18	-0.571354	-1.61651	0.0316456	0.138796
GO:0045893	positive regulation of transcription, DNA-templated	51	-0.3886	-1.40937	0.0348837	0.149789
GO:0000160	phosphorelay signal transduction system	50	-0.395777	-1.43078	0.034965	0.149789
GO:0016117	carotenoid biosynthetic process	17	-0.555282	-1.55256	0.0357143	0.149836
GO:0000028	ribosomal small subunit assembly	31	-0.452293	-1.45243	0.0357895	0.149836
GO:0006629	lipid metabolic process	89	0.385411	1.42477	0.0363349	0.150411
GO:0042147	retrograde transport, endosome to Golgi	20	0.560193	1.50607	0.037037	0.151614
GO:0044550	secondary metabolite biosynthetic process	91	0.381408	1.40904	0.0382775	0.15497
GO:0006397	mRNA processing	35	-0.426549	-1.40914	0.0392157	0.157042
GO:0016126	sterol biosynthetic process	10	0.696422	1.58623	0.0429907	0.168118
GO:0010228	vegetative to reproductive phase transition of meristem	27	-0.473401	-1.45358	0.0436681	0.168118
GO:0098656	anion transmembrane transport	27	-0.475274	-1.45933	0.0436681	0.168118
GO:0035556	intracellular signal transduction	143	0.33694	1.32807	0.0438066	0.168118
GO:0008380	RNA splicing	10	-0.653871	-1.54786	0.0449679	0.170795
GO:0015986	ATP synthesis coupled proton transport	31	-0.439794	-1.41229	0.0463158	0.17193
GO:0016192	vesicle-mediated transport	74	0.395138	1.40417	0.046589	0.17193
GO:0098869	cellular oxidant detoxification	76	0.389821	1.39211	0.0466667	0.17193
GO:0072593	reactive oxygen species metabolic process	10	0.67877	1.54603	0.0504673	0.184091
GO:0043547	positive regulation of GTPase activity	57	-0.360889	-1.33563	0.0541176	0.192689
GO:0000288	nuclear-transcribed mRNA catabolic process, deadenylation-dependent decay	19	0.550826	1.4583	0.0542056	0.192689
GO:0006206	pyrimidine nucleobase metabolic process	14	-0.586192	-1.53714	0.0543933	0.192689
GO:0009733	response to auxin	38	0.46436	1.43674	0.0561594	0.196005
GO:0042273	ribosomal large subunit biogenesis	24	-0.473617	-1.41991	0.0580357	0.196005
GO:0006360	transcription from RNA polymerase I promoter	15	-0.553506	-1.47983	0.0584551	0.196005
GO:0033554	cellular response to stress	15	-0.555379	-1.48483	0.0584551	0.196005
GO:0006383	transcription from RNA polymerase III promoter	17	-0.532197	-1.48801	0.0588235	0.196005
GO:1902047	polyamine transmembrane transport	11	0.646335	1.51037	0.0591497	0.196005
GO:0000272	polysaccharide catabolic process	13	-0.58271	-1.50055	0.0607966	0.196005
GO:0008299	isoprenoid biosynthetic process	16	0.575488	1.45156	0.0610687	0.196005
GO:0050896	response to stimulus	14	0.601312	1.46691	0.0610687	0.196005
GO:0045859	regulation of protein kinase activity	27	-0.458467	-1.40773	0.0611354	0.196005
GO:0000463	maturation of LSU-rRNA from tricistronic rRNA transcript (SSU-rRNA, 5.8S rRNA, LSU-rRNA)	18	-0.516936	-1.46254	0.0611814	0.196005
GO:0045490	pectin catabolic process	31	0.478874	1.39936	0.0626186	0.197761
GO:0080163	regulation of protein serine/threonine phosphatase activity	15	0.589086	1.46255	0.0630975	0.197761
GO:0006491	N-glycan processing	10	0.650812	1.48234	0.0635514	0.197761
GO:0000387	spliceosomal snRNP assembly	22	-0.495961	-1.4508	0.0638767	0.197761
GO:0006869	lipid transport	15	0.586709	1.45665	0.0650096	0.199591
GO:0006906	vesicle fusion	50	0.43221	1.42144	0.0663176	0.199813
GO:0018279	protein N-linked glycosylation via asparagine	16	0.568893	1.43492	0.0667939	0.199813
GO:0045332	phospholipid translocation	15	0.584773	1.45185	0.0669216	0.199813
GO:0008152	metabolic process	225	0.300787	1.24295	0.0672515	0.199813
GO:0034427	nuclear-transcribed mRNA catabolic process, exonucleolytic, 3'-5'	13	-0.576448	-1.48443	0.0691824	0.203906
GO:0042254	ribosome biogenesis	42	-0.388093	-1.35307	0.0699774	0.204612
GO:0033674	positive regulation of kinase activity	14	-0.550172	-1.44269	0.0732218	0.212413
GO:0000413	protein peptidyl-prolyl isomerization	80	-0.319699	-1.26056	0.0741688	0.213479
GO:0009699	phenylpropanoid biosynthetic process	12	0.613361	1.44874	0.0747664	0.213531
GO:0009834	plant-type secondary cell wall biogenesis	14	-0.549251	-1.44028	0.0774059	0.219369
GO:0034475	U4 snRNA 3'-end processing	11	-0.599676	-1.45487	0.0802603	0.223712
GO:0006508	proteolysis	353	-0.239554	-1.13691	0.0806452	0.223712
GO:0030244	cellulose biosynthetic process	47	-0.362618	-1.2925	0.0807601	0.223712
GO:0000059	obsolete protein import into nucleus, docking	15	-0.538216	-1.43895	0.0814196	0.223856
GO:0046323	glucose import	37	0.450996	1.39177	0.0830325	0.224933
GO:1904659	glucose transmembrane transport	37	0.450996	1.39177	0.0830325	0.224933
GO:0009911	positive regulation of flower development	14	-0.542612	-1.42287	0.083682	0.225038
GO:0005978	glycogen biosynthetic process	15	-0.535593	-1.43194	0.085595	0.227345
GO:0010197	polar nucleus fusion	16	-0.514171	-1.40481	0.0857741	0.227345
GO:0006099	tricarboxylic acid cycle	42	0.427485	1.35698	0.0876565	0.22949
GO:0007059	chromosome segregation	14	-0.540844	-1.41823	0.0878661	0.22949
GO:0009734	auxin-activated signaling pathway	73	-0.323079	-1.26095	0.0884521	0.22949
GO:0009909	regulation of flower development	15	-0.528443	-1.41282	0.0897704	0.229976
GO:0006413	translational initiation	102	-0.30198	-1.24092	0.0898876	0.229976
GO:0006896	Golgi to vacuole transport	12	0.594496	1.40418	0.0953271	0.24221
GO:0048278	vesicle docking	28	0.468893	1.35504	0.0961183	0.242548
GO:0042744	hydrogen peroxide catabolic process	35	0.452847	1.37285	0.0976059	0.244626
GO:0042546	cell wall biogenesis	15	0.560097	1.39058	0.101338	0.250779
GO:0019430	removal of superoxide radicals	25	-0.438725	-1.33801	0.102397	0.250779
GO:0071423	malate transmembrane transport	14	-0.53216	-1.39546	0.10251	0.250779
GO:0019509	L-methionine salvage from methylthioadenosine	12	-0.56166	-1.41369	0.102784	0.250779
GO:0048366	leaf development	22	0.491859	1.3601	0.107664	0.260959
GO:0008033	tRNA processing	24	-0.437986	-1.31309	0.113839	0.273061
GO:0003333	amino acid transmembrane transport	62	0.378223	1.30307	0.11414	0.273061
GO:0009306	protein secretion	14	-0.524358	-1.375	0.119247	0.282862
GO:0006098	pentose-phosphate shunt	17	0.524323	1.34544	0.119772	0.282862
GO:0031146	SCF-dependent proteasomal ubiquitin-dependent protein catabolic process	35	0.434388	1.31689	0.121547	0.283497
GO:0000460	maturation of 5.8S rRNA	12	-0.54811	-1.37958	0.122056	0.283497
GO:0051603	proteolysis involved in cellular protein catabolic process	85	0.34355	1.24808	0.122349	0.283497
GO:0006821	chloride transport	10	-0.585696	-1.38647	0.124197	0.28598
GO:0019748	secondary metabolic process	17	0.510696	1.31047	0.131179	0.30018
GO:0006606	protein import into nucleus	40	-0.362214	-1.2442	0.132287	0.300624
GO:0006979	response to oxidative stress	75	0.35022	1.24334	0.135225	0.300624
GO:0006396	RNA processing	59	-0.322498	-1.20894	0.135392	0.300624
GO:0030163	protein catabolic process	49	-0.333233	-1.20105	0.135831	0.300624
GO:0018105	peptidyl-serine phosphorylation	79	0.345249	1.24002	0.136066	0.300624
GO:0042274	ribosomal small subunit biogenesis	13	-0.524111	-1.34965	0.136268	0.300624
GO:0006614	SRP-dependent cotranslational protein targeting to membrane	15	-0.498446	-1.33262	0.137787	0.302165
GO:0010388	protein deneddylation	17	-0.47543	-1.32929	0.140756	0.30529
GO:0006749	glutathione metabolic process	49	0.388571	1.27755	0.14087	0.30529
GO:0006334	nucleosome assembly	50	-0.329573	-1.19144	0.142191	0.306352
GO:0016114	terpenoid biosynthetic process	10	-0.576497	-1.3647	0.143469	0.307308
GO:0000245	spliceosomal complex assembly	22	-0.435702	-1.27453	0.145374	0.30831
GO:0006415	translational termination	10	-0.572766	-1.35586	0.14561	0.30831
GO:0043248	proteasome assembly	14	-0.499908	-1.31089	0.148536	0.312706
GO:0006260	DNA replication	42	-0.351026	-1.22384	0.153499	0.321319
GO:0006470	protein dephosphorylation	181	0.288596	1.17187	0.156609	0.324975
GO:0009817	defense response to fungus, incompatible interaction	10	0.580208	1.32153	0.157009	0.324975
GO:0001522	pseudouridine synthesis	18	-0.449361	-1.27136	0.158228	0.325667
GO:0006474	N-terminal protein amino acid acetylation	20	-0.439774	-1.27352	0.160173	0.32784
GO:0006520	cellular amino acid metabolic process	26	-0.399611	-1.23034	0.16122	0.328159
GO:0006904	vesicle docking involved in exocytosis	22	0.459726	1.27124	0.164234	0.331534
GO:0006366	transcription from RNA polymerase II promoter	22	-0.428874	-1.25455	0.165198	0.331534
GO:0006417	regulation of translation	25	-0.407519	-1.24284	0.165577	0.331534
GO:0045892	negative regulation of transcription, DNA-templated	24	0.448615	1.2729	0.16787	0.333177
GO:0009725	response to hormone	11	0.556414	1.30024	0.168207	0.333177
GO:0046777	protein autophosphorylation	66	0.343149	1.19611	0.171769	0.338413
GO:0009904	chloroplast accumulation movement	13	-0.502575	-1.29419	0.176101	0.343732
GO:0006610	ribosomal protein import into nucleus	10	-0.55224	-1.30727	0.17773	0.343732
GO:0009451	RNA modification	11	-0.534434	-1.29658	0.177874	0.343732
GO:0023014	signal transduction by protein phosphorylation	56	0.359936	1.21412	0.178201	0.343732
GO:0061088	regulation of sequestering of zinc ion	13	-0.496835	-1.27941	0.18239	0.349981
GO:0006096	glycolytic process	57	-0.313549	-1.16043	0.183529	0.350342
GO:0006405	RNA export from nucleus	11	-0.529689	-1.28507	0.18872	0.358394
GO:0006486	protein glycosylation	36	0.395286	1.21028	0.190909	0.360692
GO:0006694	steroid biosynthetic process	16	0.490178	1.23638	0.192748	0.361709
GO:0009086	methionine biosynthetic process	12	0.527494	1.24592	0.194393	0.361709
GO:0009723	response to ethylene	19	0.472271	1.25032	0.194393	0.361709
GO:0010051	xylem and phloem pattern formation	10	-0.544711	-1.28945	0.197002	0.36379
GO:0009231	riboflavin biosynthetic process	15	-0.468704	-1.2531	0.19833	0.36379
GO:0007034	vacuolar transport	16	0.48702	1.22841	0.198473	0.36379
GO:0035335	peptidyl-tyrosine dephosphorylation	32	0.41277	1.21331	0.20709	0.375906
GO:0009116	nucleoside metabolic process	16	0.483443	1.21939	0.208015	0.375906
GO:0006810	transport	144	0.286577	1.13172	0.208145	0.375906
GO:0000060	protein import into nucleus, translocation	11	-0.514171	-1.24743	0.210412	0.378148
GO:0010043	response to zinc ion	12	-0.496178	-1.24887	0.211991	0.379136
GO:0036265	RNA (guanine-N7)-methylation	10	-0.532629	-1.26085	0.216274	0.383614
GO:0000398	mRNA splicing, via spliceosome	92	-0.277271	-1.12143	0.216578	0.383614
GO:0071806	protein transmembrane transport	17	-0.437777	-1.22402	0.218487	0.385109
GO:0015992	proton transport	54	0.354273	1.18124	0.219512	0.385109
GO:0000447	endonucleolytic cleavage in ITS1 to separate SSU-rRNA from 5.8S rRNA and LSU-rRNA from tricistronic rRNA transcript (SSU-rRNA, 5.8S rRNA, LSU-rRNA)	10	-0.521333	-1.23411	0.224839	0.392586
GO:0043161	proteasome-mediated ubiquitin-dependent protein catabolic process	152	0.283052	1.12148	0.230885	0.401239
GO:0042391	regulation of membrane potential	27	0.414955	1.19636	0.233456	0.403197
GO:0071805	potassium ion transmembrane transport	55	0.351141	1.1702	0.235088	0.403197
GO:0090630	activation of GTPase activity	27	0.412738	1.18997	0.235294	0.403197
GO:0000724	double-strand break repair via homologous recombination	23	-0.39346	-1.16004	0.237668	0.403544
GO:0002098	tRNA wobble uridine modification	10	-0.515277	-1.21977	0.237687	0.403544
GO:0009407	toxin catabolic process	22	0.433009	1.19736	0.239051	0.40389
GO:1903959	regulation of anion transmembrane transport	15	-0.453733	-1.21308	0.240084	0.40389
GO:0031047	gene silencing by RNA	10	-0.51094	-1.20951	0.244111	0.408391
GO:0019243	methylglyoxal catabolic process to D-lactate via S-lactoyl-glutathione	13	0.494329	1.1811	0.245714	0.408391
GO:0045737	positive regulation of cyclin-dependent protein serine/threonine kinase activity	12	0.503305	1.18879	0.248598	0.408391
GO:1901409	positive regulation of phosphorylation of RNA polymerase II C-terminal domain	12	0.503305	1.18879	0.248598	0.408391
GO:0006970	response to osmotic stress	13	0.492824	1.17751	0.249524	0.408391
GO:1902358	sulfate transmembrane transport	13	0.494116	1.18059	0.249524	0.408391
GO:0034969	histone arginine methylation	10	-0.507774	-1.20201	0.250535	0.408391
GO:0030150	protein import into mitochondrial matrix	28	-0.372316	-1.15565	0.251627	0.408391
GO:0006623	protein targeting to vacuole	22	0.427292	1.18156	0.257299	0.414488
GO:0034976	response to endoplasmic reticulum stress	16	0.465527	1.1742	0.257634	0.414488
GO:0009903	chloroplast avoidance movement	12	-0.473011	-1.19056	0.259101	0.415035
GO:0061512	protein localization to cilium	11	-0.484234	-1.17479	0.26898	0.428996
GO:0030490	maturation of SSU-rRNA	13	-0.454768	-1.17108	0.274633	0.436123
GO:0016311	dephosphorylation	113	-0.255973	-1.07153	0.276163	0.43667
GO:0006897	endocytosis	37	0.363298	1.12113	0.277978	0.437663
GO:0009640	photomorphogenesis	22	-0.380723	-1.1137	0.281938	0.442009
GO:0006807	nitrogen compound metabolic process	10	0.504952	1.15012	0.284112	0.443529
GO:0030042	actin filament depolymerization	10	0.502049	1.14351	0.28785	0.447469
GO:0009607	response to biotic stimulus	26	0.394596	1.12643	0.289134	0.447577
GO:0046916	cellular transition metal ion homeostasis	56	0.330045	1.11329	0.295848	0.456052
GO:0009965	leaf morphogenesis	12	-0.455497	-1.14648	0.297645	0.45691
GO:0046686	response to cadmium ion	11	0.488705	1.14202	0.310536	0.474722
GO:0009089	lysine biosynthetic process via diaminopimelate	13	-0.439614	-1.13206	0.314465	0.478742
GO:0033619	membrane protein proteolysis	10	0.491119	1.11861	0.319626	0.484597
GO:0000162	tryptophan biosynthetic process	12	-0.441839	-1.1121	0.327623	0.492666
GO:0010584	pollen exine formation	10	-0.473209	-1.12019	0.327623	0.492666
GO:0048316	seed development	11	-0.454594	-1.10289	0.336226	0.500275
GO:0009664	plant-type cell wall organization	27	0.38073	1.09768	0.336397	0.500275
GO:0046835	carbohydrate phosphorylation	33	-0.329373	-1.08016	0.338266	0.500275
GO:0016559	peroxisome fission	10	-0.468356	-1.1087	0.33833	0.500275
GO:0030968	endoplasmic reticulum unfolded protein response	11	0.472114	1.10325	0.340111	0.500275
GO:0043086	negative regulation of catalytic activity	56	0.319216	1.07676	0.34083	0.500275
GO:0009926	auxin polar transport	15	-0.416419	-1.11332	0.34238	0.500555
GO:0010268	brassinosteroid homeostasis	30	-0.342003	-1.0788	0.344156	0.500938
GO:0090305	nucleic acid phosphodiester bond hydrolysis	82	-0.26659	-1.05741	0.345361	0.500938
GO:0010224	response to UV-B	19	0.407121	1.07784	0.349533	0.504736
GO:0042545	cell wall modification	23	0.387764	1.08715	0.350719	0.504736
GO:0071555	cell wall organization	97	0.280538	1.0472	0.359133	0.5142
GO:0009908	flower development	11	-0.44561	-1.08109	0.360087	0.5142
GO:0007094	mitotic spindle assembly checkpoint	11	0.466068	1.08912	0.362292	0.514811
GO:0009742	brassinosteroid mediated signaling pathway	23	0.382785	1.07319	0.363309	0.514811
GO:0016132	brassinosteroid biosynthetic process	32	-0.324379	-1.04765	0.366953	0.517792
GO:0048527	lateral root development	10	0.4743	1.08031	0.368224	0.517792
GO:0006857	oligopeptide transport	16	-0.389318	-1.06369	0.372385	0.521652
GO:0009553	embryo sac development	16	-0.388431	-1.06127	0.378661	0.528435
GO:0031338	regulation of vesicle fusion	25	0.368711	1.0464	0.38674	0.537673
GO:0017148	negative regulation of translation	15	0.427859	1.06227	0.391969	0.542894
GO:0006607	NLS-bearing protein import into nucleus	21	-0.357394	-1.03758	0.397849	0.547527
GO:0009097	isoleucine biosynthetic process	10	-0.442699	-1.04797	0.398287	0.547527
GO:0030001	metal ion transport	66	0.296643	1.03401	0.403061	0.550923
GO:0007275	multicellular organism development	62	0.299477	1.03177	0.403748	0.550923
GO:0006357	regulation of transcription from RNA polymerase II promoter	96	0.275175	1.02194	0.407233	0.551258
GO:0006487	protein N-linked glycosylation	22	-0.352834	-1.03212	0.407489	0.551258
GO:0034220	ion transmembrane transport	35	0.340732	1.03296	0.40884	0.551258
GO:0006631	fatty acid metabolic process	11	-0.43108	-1.04584	0.409978	0.551258
GO:0010252	auxin homeostasis	10	-0.435965	-1.03202	0.413276	0.553118
GO:0006890	retrograde vesicle-mediated transport, Golgi to ER	26	0.359992	1.02765	0.414365	0.553118
GO:0000209	protein polyubiquitination	86	0.277865	1.01205	0.42439	0.564456
GO:0006207	'de novo' pyrimidine nucleobase biosynthetic process	11	-0.424092	-1.02889	0.427332	0.56601
GO:0006338	chromatin remodeling	29	-0.32586	-1.01678	0.429825	0.56601
GO:0034047	regulation of phosphoprotein phosphatase activity	21	0.374252	1.01716	0.430168	0.56601
GO:0016042	lipid catabolic process	43	0.319354	1.01912	0.432916	0.567599
GO:0070588	calcium ion transmembrane transport	36	0.329592	1.00914	0.44	0.574841
GO:0006544	glycine metabolic process	10	-0.42632	-1.00919	0.443255	0.577047
GO:0006796	phosphate-containing compound metabolic process	10	-0.424981	-1.00602	0.445396	0.577052
GO:0006563	L-serine metabolic process	11	-0.417539	-1.01299	0.446855	0.577052
GO:0016125	sterol metabolic process	39	-0.293155	-0.996591	0.44843	0.577052
GO:0000723	telomere maintenance	13	0.424349	1.0139	0.449524	0.577052
GO:0006833	water transport	29	0.342201	0.996192	0.461538	0.584965
GO:0009992	cellular water homeostasis	29	0.342201	0.996192	0.461538	0.584965
GO:0015793	glycerol transport	29	0.342201	0.996192	0.461538	0.584965
GO:0009860	pollen tube growth	11	-0.409106	-0.992528	0.462039	0.584965
GO:0000902	cell morphogenesis	16	0.40239	1.01495	0.46374	0.585109
GO:0046856	phosphatidylinositol dephosphorylation	16	0.400702	1.01069	0.467557	0.58777
GO:0007264	small GTPase mediated signal transduction	106	0.264307	0.993126	0.46904	0.58777
GO:0051453	regulation of intracellular pH	18	0.385319	1.00306	0.477273	0.596059
GO:0000122	negative regulation of transcription from RNA polymerase II promoter	21	0.349624	0.95022	0.495345	0.616538
GO:0006855	drug transmembrane transport	54	-0.269888	-0.990941	0.502336	0.618469
GO:0006406	mRNA export from nucleus	15	-0.359316	-0.96065	0.503132	0.618469
GO:0006014	D-ribose metabolic process	10	-0.402652	-0.953166	0.503212	0.618469
GO:0006368	transcription elongation from RNA polymerase II promoter	24	0.341196	0.968111	0.50361	0.618469
GO:0033539	fatty acid beta-oxidation using acyl-CoA dehydrogenase	14	0.395892	0.965787	0.509542	0.619825
GO:0055088	lipid homeostasis	14	0.395892	0.965787	0.509542	0.619825
GO:0005985	sucrose metabolic process	11	-0.39392	-0.955685	0.509761	0.619825
GO:0030245	cellulose catabolic process	12	0.413216	0.976002	0.515888	0.62521
GO:0008283	cell proliferation	16	0.385504	0.972361	0.520992	0.629326
GO:0016055	Wnt signaling pathway	17	0.375705	0.964078	0.524715	0.631752
GO:0009910	negative regulation of flower development	12	-0.374669	-0.943035	0.526767	0.632156
GO:0019538	protein metabolic process	14	-0.360848	-0.946236	0.529289	0.63312
GO:0006351	transcription, DNA-templated	46	-0.268746	-0.954075	0.533643	0.63374
GO:1903506	regulation of nucleic acid-templated transcription	10	0.416302	0.948205	0.534579	0.63374
GO:0009737	response to abscisic acid	66	0.2726	0.950204	0.535714	0.63374
GO:0007010	cytoskeleton organization	13	-0.363383	-0.935758	0.536688	0.63374
GO:0032436	positive regulation of proteasomal ubiquitin-dependent protein catabolic process	25	0.327468	0.929354	0.541436	0.637305
GO:0071554	cell wall organization or biogenesis	38	0.304765	0.94295	0.543478	0.637671
GO:0006006	glucose metabolic process	22	-0.319992	-0.93605	0.546256	0.638895
GO:0051205	protein insertion into membrane	10	0.410167	0.93423	0.549533	0.63959
GO:0042908	xenobiotic transport	19	-0.328199	-0.937101	0.550321	0.63959
GO:0006094	gluconeogenesis	13	-0.356522	-0.918089	0.553459	0.641214
GO:0016925	protein sumoylation	14	0.380308	0.927771	0.561069	0.647437
GO:0010105	negative regulation of ethylene-activated signaling pathway	14	0.378482	0.923315	0.562977	0.647437
GO:0006414	translational elongation	50	-0.263309	-0.951892	0.564103	0.647437
GO:0006450	regulation of translational fidelity	13	-0.353233	-0.909619	0.568134	0.650039
GO:0007186	G-protein coupled receptor signaling pathway	20	0.343444	0.923344	0.574074	0.653297
GO:0042538	hyperosmotic salinity response	19	-0.323476	-0.923615	0.576017	0.653297
GO:0050790	regulation of catalytic activity	41	0.290183	0.91573	0.576302	0.653297
GO:0035725	sodium ion transmembrane transport	10	0.399928	0.910911	0.579439	0.653297
GO:0006506	GPI anchor biosynthetic process	17	0.361835	0.928487	0.579848	0.653297
GO:0006378	mRNA polyadenylation	14	-0.338163	-0.886749	0.583682	0.655612
GO:0009736	cytokinin-activated signaling pathway	12	-0.354526	-0.892335	0.586724	0.657025
GO:0006754	ATP biosynthetic process	10	0.396964	0.904158	0.588785	0.657336
GO:0009585	red, far-red light phototransduction	10	-0.37278	-0.882451	0.599572	0.667356
GO:0010223	secondary shoot formation	10	-0.371832	-0.880209	0.605996	0.672475
GO:0035999	tetrahydrofolate interconversion	12	-0.348704	-0.877681	0.614561	0.679932
GO:0042542	response to hydrogen peroxide	11	0.377371	0.881849	0.621072	0.684526
GO:0006122	mitochondrial electron transport, ubiquinol to cytochrome c	12	0.378243	0.893396	0.62243	0.684526
GO:0045944	positive regulation of transcription from RNA polymerase II promoter	91	0.250874	0.92681	0.628389	0.689023
GO:0031627	telomeric loop formation	19	-0.312563	-0.892454	0.631692	0.689092
GO:0030091	protein repair	11	0.370943	0.866827	0.634011	0.689092
GO:0046939	nucleotide phosphorylation	22	-0.300025	-0.877642	0.634361	0.689092
GO:0006633	fatty acid biosynthetic process	63	-0.241643	-0.923045	0.635934	0.689092
GO:0015716	organic phosphonate transport	15	-0.31683	-0.847061	0.649269	0.698378
GO:0015748	organophosphate ester transport	15	-0.31683	-0.847061	0.649269	0.698378
GO:0009867	jasmonic acid mediated signaling pathway	17	0.339084	0.870108	0.65019	0.698378
GO:0045489	pectin biosynthetic process	15	0.346247	0.859644	0.65392	0.700342
GO:0042787	protein ubiquitination involved in ubiquitin-dependent protein catabolic process	107	0.239759	0.903899	0.669243	0.712988
GO:0015693	magnesium ion transport	22	0.308863	0.854073	0.671533	0.712988
GO:1903830	magnesium ion transmembrane transport	22	0.308863	0.854073	0.671533	0.712988
GO:0010345	suberin biosynthetic process	10	-0.350372	-0.829406	0.674518	0.7141
GO:0061025	membrane fusion	13	0.354549	0.847126	0.68	0.71623
GO:0031122	cytoplasmic microtubule organization	27	-0.285697	-0.877237	0.683406	0.71623
GO:0006367	transcription initiation from RNA polymerase II promoter	18	0.325341	0.846925	0.683712	0.71623
GO:0009845	seed germination	22	0.305816	0.845649	0.684307	0.71623
GO:0010311	lateral root formation	10	-0.348644	-0.825316	0.689507	0.719173
GO:0006535	cysteine biosynthetic process from serine	15	-0.303119	-0.810403	0.691023	0.719173
GO:0000290	deadenylation-dependent decapping of nuclear-transcribed mRNA	12	0.34807	0.822128	0.693458	0.719675
GO:0009863	salicylic acid mediated signaling pathway	12	0.346479	0.818371	0.697196	0.721522
GO:0071577	zinc II ion transmembrane transport	27	-0.280493	-0.861256	0.703057	0.725549
GO:0006885	regulation of pH	10	-0.340928	-0.807051	0.710921	0.731615
GO:0019432	triglyceride biosynthetic process	10	-0.336146	-0.795731	0.719486	0.735614
GO:0006542	glutamine biosynthetic process	10	0.351152	0.799813	0.721495	0.735614
GO:0006108	malate metabolic process	22	0.297743	0.823324	0.722628	0.735614
GO:0016485	protein processing	37	-0.253556	-0.850084	0.723214	0.735614
GO:0030488	tRNA methylation	17	-0.292572	-0.818027	0.72479	0.735614
GO:0045899	positive regulation of RNA polymerase II transcriptional preinitiation complex assembly	18	-0.290352	-0.821481	0.732068	0.738929
GO:1901800	positive regulation of proteasomal protein catabolic process	18	-0.290352	-0.821481	0.732068	0.738929
GO:0009408	response to heat	41	0.261515	0.825262	0.737882	0.742763
GO:0007131	reciprocal meiotic recombination	17	0.314703	0.807545	0.741445	0.744316
GO:0009414	response to water deprivation	23	0.288855	0.809847	0.744604	0.744494
GO:0009958	positive gravitropism	10	-0.33171	-0.785231	0.749465	0.744494
GO:0010150	leaf senescence	11	-0.32078	-0.77824	0.750542	0.744494
GO:0042594	response to starvation	11	-0.320634	-0.777887	0.750542	0.744494
GO:0006730	one-carbon metabolic process	18	0.30909	0.804621	0.751894	0.744494
GO:0006221	pyrimidine nucleotide biosynthetic process	10	-0.329646	-0.780343	0.753747	0.744494
GO:0006289	nucleotide-excision repair	21	0.297382	0.808235	0.757914	0.745565
GO:0051555	flavonol biosynthetic process	10	0.339647	0.773609	0.758879	0.745565
GO:0009409	response to cold	12	-0.307837	-0.774819	0.773019	0.756781
GO:0008654	phospholipid biosynthetic process	11	-0.314292	-0.7625	0.774403	0.756781
GO:0006012	galactose metabolic process	15	0.30788	0.76439	0.780115	0.758747
GO:0010119	regulation of stomatal movement	16	0.310728	0.783753	0.780534	0.758747
GO:0034968	histone lysine methylation	24	-0.268197	-0.804059	0.790179	0.766101
GO:0006511	ubiquitin-dependent protein catabolic process	103	-0.211039	-0.869599	0.793201	0.766193
GO:0016049	cell growth	12	-0.298538	-0.751413	0.794433	0.766193
GO:0006627	protein processing involved in protein targeting to mitochondrion	16	-0.277177	-0.757302	0.797071	0.766731
GO:0016573	histone acetylation	52	-0.230812	-0.838841	0.8	0.767544
GO:0007064	mitotic sister chromatid cohesion	21	-0.269408	-0.782136	0.802151	0.767608
GO:0006002	fructose 6-phosphate metabolic process	13	-0.28259	-0.727706	0.807128	0.769377
GO:0032259	methylation	215	-0.19818	-0.899062	0.808176	0.769377
GO:0022900	electron transport chain	18	-0.271902	-0.769281	0.816456	0.773433
GO:0006284	base-excision repair	33	0.264308	0.779385	0.816635	0.773433
GO:0070932	histone H3 deacetylation	11	-0.297095	-0.720778	0.819957	0.774588
GO:0051726	regulation of cell cycle	11	0.300552	0.702338	0.828096	0.779755
GO:0007049	cell cycle	16	-0.267702	-0.731414	0.830544	0.779755
GO:0006312	mitotic recombination	10	0.311456	0.709399	0.831776	0.779755
GO:0033108	mitochondrial respiratory chain complex assembly	12	0.292967	0.691977	0.850467	0.794596
GO:0015031	protein transport	72	-0.209869	-0.815557	0.852217	0.794596
GO:0046854	phosphatidylinositol phosphorylation	32	-0.234251	-0.756563	0.854077	0.794596
GO:0009987	cellular process	18	-0.259475	-0.734121	0.862869	0.798772
GO:0009826	unidimensional cell growth	24	-0.245578	-0.736248	0.866071	0.798772
GO:0010187	negative regulation of seed germination	17	0.276937	0.710633	0.86692	0.798772
GO:0009846	pollen germination	12	-0.274961	-0.692072	0.867238	0.798772
GO:0000184	nuclear-transcribed mRNA catabolic process, nonsense-mediated decay	10	0.287648	0.655172	0.885981	0.809176
GO:0006342	chromatin silencing	20	-0.237076	-0.686533	0.88961	0.809176
GO:0000045	autophagosome assembly	19	0.262717	0.695536	0.88972	0.809176
GO:0034219	carbohydrate transmembrane transport	20	0.260119	0.699327	0.890741	0.809176
GO:0006310	DNA recombination	23	0.254302	0.712973	0.892086	0.809176
GO:0044699	single-organism process	15	0.272773	0.677227	0.89675	0.809176
GO:0010087	phloem or xylem histogenesis	18	-0.243674	-0.689417	0.900844	0.809176
GO:0048481	plant ovule development	10	-0.27363	-0.647741	0.901499	0.809176
GO:0001731	formation of translation preinitiation complex	27	0.239536	0.690608	0.902574	0.809176
GO:0015991	ATP hydrolysis coupled proton transport	29	-0.23261	-0.725814	0.903509	0.809176
GO:0000422	autophagy of mitochondrion	18	0.262706	0.683874	0.905303	0.809176
GO:0044804	autophagy of nucleus	17	0.262694	0.674086	0.906844	0.809176
GO:0006446	regulation of translational initiation	29	0.239557	0.697382	0.908425	0.809176
GO:0098655	cation transmembrane transport	18	-0.239075	-0.676406	0.909283	0.809176
GO:0032508	DNA duplex unwinding	43	-0.208302	-0.730111	0.920993	0.817352
GO:0007030	Golgi organization	22	-0.224856	-0.657754	0.922907	0.817352
GO:0016310	phosphorylation	257	-0.189219	-0.873963	0.929577	0.818713
GO:0009651	response to salt stress	47	0.211005	0.689274	0.931153	0.818713
GO:0009788	negative regulation of abscisic acid-activated signaling pathway	15	0.248066	0.615886	0.93499	0.818713
GO:0044238	primary metabolic process	27	0.224569	0.647455	0.941176	0.818713
GO:0044260	cellular macromolecule metabolic process	18	0.238563	0.621025	0.945076	0.818713
GO:0007035	vacuolar acidification	11	-0.240238	-0.582838	0.94577	0.818713
GO:0009791	post-embryonic development	17	-0.224373	-0.627343	0.94958	0.818713
GO:0033962	cytoplasmic mRNA processing body assembly	13	0.241213	0.576332	0.958095	0.818713
GO:0018106	peptidyl-histidine phosphorylation	16	-0.218859	-0.597964	0.958159	0.818713
GO:0009073	aromatic amino acid family biosynthetic process	17	0.225306	0.578148	0.960076	0.818713
GO:0045116	protein neddylation	17	-0.217646	-0.608534	0.962185	0.818713
GO:0008643	carbohydrate transport	29	0.211021	0.614309	0.96337	0.818713
GO:1902600	hydrogen ion transmembrane transport	56	0.194811	0.657127	0.965398	0.818713
GO:0006379	mRNA cleavage	12	-0.209021	-0.526102	0.965739	0.818713
GO:0048868	pollen tube development	10	-0.221268	-0.523789	0.96788	0.818713
GO:0006995	cellular response to nitrogen starvation	12	0.2246	0.530496	0.971963	0.818713
GO:0006281	DNA repair	100	-0.175185	-0.717269	0.97486	0.818713
GO:0009809	lignin biosynthetic process	19	-0.188911	-0.539392	0.976445	0.818713
GO:0009060	aerobic respiration	16	0.203565	0.513454	0.977099	0.818713
GO:0009966	regulation of signal transduction	20	0.203958	0.548337	0.977778	0.818713
GO:0061615	glycolytic process through fructose-6-phosphate	11	-0.205042	-0.49745	0.982646	0.818713
GO:0006914	autophagy	21	0.203305	0.552549	0.98324	0.818713
GO:0048364	root development	37	0.192138	0.592934	0.983755	0.818713
GO:0090503	RNA phosphodiester bond hydrolysis, exonucleolytic	29	0.194184	0.565295	0.985348	0.818713
GO:0030433	ubiquitin-dependent ERAD pathway	31	-0.174527	-0.560451	0.987368	0.818713
GO:0006298	mismatch repair	10	0.2002	0.455994	0.988785	0.818713
GO:0010468	regulation of gene expression	32	-0.177691	-0.57389	0.991416	0.818713
GO:0016579	protein deubiquitination	44	0.154426	0.49741	0.996441	0.818713
GO:0009555	pollen development	35	-0.167621	-0.553751	0.997821	0.818713
GO:0006465	signal peptide processing	32	0.164612	0.483866	0.998134	0.818713
GO:0008360	regulation of cell shape	23	0.145609	0.408237	0.998201	0.818713
GO:0000911	cytokinesis by cell plate formation	14	0.161857	0.394854	1	0.818713
GO:0030422	production of siRNA involved in RNA interference	13	0.185475	0.443156	1	0.818713
GO:0090502	RNA phosphodiester bond hydrolysis, endonucleolytic	48	-0.151185	-0.542682	1	0.818713

## Sheet: GSEA in LD_KEGG
Supplemental Table 6. Gene Set Enrichment Analysis in SD and LD
ID	Description	setSize	enrichmentScore	NES	pvalue	qvalue
ko04141	Protein processing in endoplasmic reticulum	279	0.602658	2.31699	0.00122699	0.0186115
ko04626	Plant-pathogen interaction	176	0.491318	1.82017	0.00131406	0.0186115
ko00520	Amino sugar and nucleotide sugar metabolism	146	0.481763	1.74936	0.00136054	0.0186115
ko00940	Phenylpropanoid biosynthesis	93	0.573042	1.96278	0.0014556	0.0186115
ko00020	Citrate cycle (TCA cycle)	74	0.509443	1.66968	0.00154083	0.0186115
ko00592	alpha-Linolenic acid metabolism	46	0.590473	1.79556	0.00161812	0.0186115
ko04130	SNARE interactions in vesicular transport	47	0.545407	1.66987	0.00161812	0.0186115
ko00941	Flavonoid biosynthesis	41	0.640317	1.90248	0.00164474	0.0186115
ko00196	Photosynthesis - antenna proteins	27	-0.893637	-2.5966	0.00250627	0.0229879
ko00860	Porphyrin and chlorophyll metabolism	61	-0.495968	-1.74854	0.00273973	0.0229879
ko00195	Photosynthesis	75	-0.787984	-2.94231	0.0027933	0.0229879
ko04144	Endocytosis	182	0.396869	1.47962	0.0038961	0.0293917
ko00670	One carbon pool by folate	26	-0.585665	-1.69013	0.00487805	0.0339686
ko00710	Carbon fixation in photosynthetic organisms	88	-0.41555	-1.57411	0.00619195	0.0375005
ko00630	Glyoxylate and dicarboxylate metabolism	95	-0.401714	-1.54626	0.00643087	0.0375005
ko00270	Cysteine and methionine metabolism	108	0.433368	1.52107	0.00696379	0.0375005
ko03008	Ribosome biogenesis in eukaryotes	108	-0.384261	-1.49934	0.00704225	0.0375005
ko00052	Galactose metabolism	67	0.492428	1.60324	0.00769231	0.0386865
ko00260	Glycine, serine and threonine metabolism	86	-0.392497	-1.4814	0.0188679	0.089897
ko00970	Aminoacyl-tRNA biosynthesis	61	-0.414989	-1.46305	0.0219178	0.0992069
ko04075	Plant hormone signal transduction	250	0.347185	1.33181	0.0232558	0.100251
ko00240	Pyrimidine metabolism	135	-0.319468	-1.30207	0.0344828	0.141891
ko03040	Spliceosome	247	0.338972	1.29867	0.039312	0.145205
ko00730	Thiamine metabolism	18	-0.563429	-1.49319	0.039823	0.145205
ko00100	Steroid biosynthesis	37	-0.468846	-1.48819	0.0401003	0.145205
ko00480	Glutathione metabolism	91	0.40462	1.37671	0.042963	0.147004
ko00450	Selenocompound metabolism	25	0.547812	1.50486	0.0438449	0.147004
ko01210	2-Oxocarboxylic acid metabolism	66	0.418506	1.35901	0.0613497	0.198349
ko01200	Carbon metabolism	326	-0.255966	-1.15576	0.0643275	0.200804
ko00945	Stilbenoid, diarylheptanoid and gingerol biosynthesis	18	-0.540849	-1.43335	0.0752212	0.226983
ko00904	Diterpenoid biosynthesis	10	-0.643549	-1.47186	0.0785563	0.2294
ko00950	Isoquinoline alkaloid biosynthesis	27	0.501418	1.40008	0.0812604	0.229881
ko00360	Phenylalanine metabolism	48	0.436689	1.34566	0.0842607	0.231146
ko00906	Carotenoid biosynthesis	43	-0.386641	-1.26535	0.125641	0.32169
ko00561	Glycerolipid metabolism	61	0.39316	1.25272	0.127159	0.32169
ko00591	Linoleic acid metabolism	17	0.526922	1.32953	0.127928	0.32169
ko04712	Circadian rhythm - plant	55	-0.357367	-1.24439	0.138298	0.330444
ko00350	Tyrosine metabolism	50	0.407111	1.25329	0.13871	0.330444
ko00910	Nitrogen metabolism	36	0.433318	1.25186	0.157807	0.3663
ko00650	Butanoate metabolism	21	0.471567	1.25371	0.196213	0.431849
ko00790	Folate biosynthesis	22	0.463651	1.24289	0.196891	0.431849
ko04145	Phagosome	95	-0.290262	-1.11727	0.202572	0.431849
ko04140	Regulation of autophagy	43	-0.354847	-1.1613	0.205128	0.431849
ko00071	Fatty acid degradation	54	0.376158	1.17069	0.228435	0.452573
ko01212	Fatty acid metabolism	72	0.352392	1.15379	0.228879	0.452573
ko00250	Alanine, aspartate and glutamate metabolism	56	0.369069	1.1529	0.240446	0.452573
ko00400	Phenylalanine, tyrosine and tryptophan biosynthesis	52	0.37089	1.1508	0.241653	0.452573
ko00620	Pyruvate metabolism	115	0.318311	1.1242	0.241667	0.452573
ko00010	Glycolysis / Gluconeogenesis	148	0.307554	1.11846	0.247967	0.452573
ko00531	Glycosaminoglycan degradation	16	-0.46542	-1.1947	0.253898	0.452573
ko00565	Ether lipid metabolism	29	0.408983	1.15134	0.254967	0.452573
ko00640	Propanoate metabolism	42	0.387457	1.15495	0.260297	0.453148
ko01230	Biosynthesis of amino acids	288	0.280646	1.08373	0.282927	0.483251
ko02010	ABC transporters	23	-0.397761	-1.11304	0.298122	0.499776
ko00430	Taurine and hypotaurine metabolism	14	0.465532	1.12209	0.319853	0.526457
ko00500	Starch and sucrose metabolism	182	0.283686	1.05765	0.335065	0.541646
ko00230	Purine metabolism	185	-0.245336	-1.0331	0.342222	0.542883
ko00510	N-Glycan biosynthesis	54	0.341538	1.06294	0.353035	0.542883
ko00310	Lysine degradation	32	0.373215	1.06654	0.353821	0.542883
ko00040	Pentose and glucuronate interconversions	51	0.342243	1.05779	0.361874	0.544901
ko00770	Pantothenate and CoA biosynthesis	30	0.376138	1.05923	0.367174	0.544901
ko00300	Lysine biosynthesis	18	0.418059	1.05843	0.389091	0.568112
ko03060	Protein export	69	0.316323	1.02976	0.421296	0.605371
ko00280	Valine, leucine and isoleucine degradation	53	0.325811	1.01367	0.431529	0.610386
ko00750	Vitamin B6 metabolism	14	0.422708	1.01887	0.441176	0.614432
ko00780	Biotin metabolism	17	0.399226	1.00733	0.455856	0.618061
ko00190	Oxidative phosphorylation	139	0.273572	0.995947	0.46123	0.618061
ko00909	Sesquiterpenoid and triterpenoid biosynthesis	17	0.392941	0.991471	0.468468	0.618061
ko00908	Zeatin biosynthesis	12	-0.405999	-0.978379	0.471092	0.618061
ko00410	beta-Alanine metabolism	50	0.319968	0.98502	0.487097	0.629037
ko01040	Biosynthesis of unsaturated fatty acids	28	0.349482	0.977559	0.493355	0.629037
ko00220	Arginine biosynthesis	47	0.31694	0.970375	0.512945	0.631871
ko00130	Ubiquinone and other terpenoid-quinone biosynthesis	43	0.321629	0.965281	0.514706	0.631871
ko00340	Histidine metabolism	28	0.33934	0.949191	0.519934	0.631871
ko00380	Tryptophan metabolism	26	0.337857	0.936311	0.530405	0.631871
ko00061	Fatty acid biosynthesis	42	0.320471	0.955274	0.530478	0.631871
ko03410	Base excision repair	41	-0.288346	-0.935614	0.550761	0.632552
ko00062	Fatty acid elongation	23	-0.336139	-0.940605	0.551643	0.632552
ko04933	AGE-RAGE signaling pathway in diabetic complications	16	-0.355671	-0.91298	0.567929	0.632552
ko04146	Peroxisome	120	-0.237189	-0.949144	0.586716	0.632552
ko00030	Pentose phosphate pathway	66	0.28548	0.927036	0.588957	0.632552
ko00460	Cyanoamino acid metabolism	32	0.317755	0.908053	0.596346	0.632552
ko00290	Valine, leucine and isoleucine biosynthesis	18	0.36153	0.915314	0.596364	0.632552
ko00261	Monobactam biosynthesis	13	0.38229	0.897014	0.598901	0.632552
ko00073	Cutin, suberine and wax biosynthesis	21	0.336821	0.895471	0.600688	0.632552
ko00562	Inositol phosphate metabolism	68	0.283567	0.925276	0.600924	0.632552
ko00564	Glycerophospholipid metabolism	100	0.26264	0.91099	0.653032	0.67188
ko00960	Tropane, piperidine and pyridine alkaloid biosynthesis	30	0.306836	0.864072	0.65313	0.67188
ko00053	Ascorbate and aldarate metabolism	47	-0.269263	-0.900034	0.664062	0.675451
ko00590	Arachidonic acid metabolism	16	0.327151	0.810381	0.708861	0.706426
ko00900	Terpenoid backbone biosynthesis	66	0.265209	0.861211	0.710123	0.706426
ko00051	Fructose and mannose metabolism	68	-0.243862	-0.885555	0.730878	0.719171
ko00740	Riboflavin metabolism	18	-0.292502	-0.775184	0.765487	0.742094
ko00330	Arginine and proline metabolism	63	0.258801	0.829883	0.77057	0.742094
ko03020	RNA polymerase	45	-0.245863	-0.807547	0.831135	0.791995
ko03050	Proteasome	80	0.235866	0.786086	0.854545	0.801118
ko00920	Sulfur metabolism	42	0.253334	0.755149	0.863262	0.801118
ko04070	Phosphatidylinositol signaling system	68	0.230471	0.752026	0.899846	0.801118
ko03440	Homologous recombination	53	-0.221475	-0.757634	0.90107	0.801118
ko00511	Other glycan degradation	22	-0.237196	-0.655456	0.938534	0.801118
ko00600	Sphingolipid metabolism	32	0.23551	0.673018	0.940199	0.801118
ko00563	Glycosylphosphatidylinositol(GPI)-anchor biosynthesis	22	-0.231094	-0.638595	0.950355	0.801118
ko03030	DNA replication	51	-0.206339	-0.706131	0.953003	0.801118
ko03022	Basal transcription factors	54	0.204039	0.635015	0.969649	0.801118
ko03420	Nucleotide excision repair	75	0.196833	0.644953	0.976708	0.801118
ko03010	Ribosome	390	-0.185324	-0.84811	0.978571	0.801118
ko00760	Nicotinate and nicotinamide metabolism	24	0.204445	0.559371	0.989831	0.801118
ko04122	Sulfur relay system	10	-0.212014	-0.484897	0.991507	0.801118
ko03430	Mismatch repair	48	-0.159253	-0.532947	0.997319	0.801118
ko03018	RNA degradation	132	0.171954	0.621374	0.998654	0.801118
ko03013	RNA transport	207	0.106712	0.402189	1	0.801118
ko03015	mRNA surveillance pathway	156	0.106186	0.39004	1	0.801118
ko04120	Ubiquitin mediated proteolysis	159	-0.149489	-0.615468	1	0.801118

## Sheet: GSEA in LD_GO
Supplemental Table 6. Gene Set Enrichment Analysis in SD and LD
ID	Description	setSize	enrichmentScore	NES	pvalue	qvalue
GO:0006952	defense response	352	0.388743	1.53571	0.00118343	0.0371854
GO:0007165	signal transduction	192	0.443478	1.67213	0.00128041	0.0371854
GO:0048544	recognition of pollen	108	0.580274	2.02084	0.00136054	0.0371854
GO:0007166	cell surface receptor signaling pathway	55	0.689026	2.15952	0.00151286	0.0371854
GO:0050832	defense response to fungus	38	0.657913	1.92375	0.00157233	0.0371854
GO:0034220	ion transmembrane transport	35	0.64998	1.87625	0.0015748	0.0371854
GO:0010951	negative regulation of endopeptidase activity	30	0.929021	2.55767	0.00162338	0.0371854
GO:0006833	water transport	29	0.692829	1.89207	0.00162866	0.0371854
GO:0009992	cellular water homeostasis	29	0.692829	1.89207	0.00162866	0.0371854
GO:0015793	glycerol transport	29	0.692829	1.89207	0.00162866	0.0371854
GO:0006032	chitin catabolic process	28	0.736428	2.00224	0.00163666	0.0371854
GO:0009611	response to wounding	31	0.77112	2.13996	0.00163666	0.0371854
GO:0098542	defense response to other organism	12	0.84996	1.90828	0.00176678	0.0371854
GO:0019438	aromatic compound biosynthetic process	10	0.873832	1.90541	0.00177305	0.0371854
GO:0042343	indole glucosinolate metabolic process	10	0.877823	1.91411	0.00177305	0.0371854
GO:0006261	DNA-dependent DNA replication	15	-0.731732	-1.88946	0.00224719	0.0371854
GO:0006544	glycine metabolic process	10	-0.825833	-1.90353	0.00228311	0.0371854
GO:0015995	chlorophyll biosynthetic process	20	-0.755902	-2.07009	0.0023753	0.0371854
GO:0009768	photosynthesis, light harvesting in photosystem I	27	-0.893637	-2.66308	0.00251889	0.0371854
GO:0071897	DNA biosynthetic process	27	-0.61953	-1.84623	0.00251889	0.0371854
GO:0006886	intracellular protein transport	172	0.415396	1.54578	0.00256739	0.0371854
GO:0009813	flavonoid biosynthetic process	136	0.457695	1.64968	0.00264201	0.0371854
GO:0000103	sulfate assimilation	43	-0.520233	-1.76909	0.00265957	0.0371854
GO:0034599	cellular response to oxidative stress	41	-0.563024	-1.87398	0.00269542	0.0371854
GO:0006662	glycerol ether metabolic process	35	-0.575865	-1.83355	0.0027248	0.0371854
GO:0018298	protein-chromophore linkage	35	-0.850316	-2.70739	0.0027248	0.0371854
GO:0044550	secondary metabolite biosynthetic process	95	0.498398	1.7195	0.00272851	0.0371854
GO:0009658	chloroplast organization	52	-0.544387	-1.90508	0.002849	0.0371854
GO:0009416	response to light stimulus	49	-0.733487	-2.5299	0.00286533	0.0371854
GO:0007018	microtubule-based movement	56	-0.542454	-1.92915	0.00297619	0.0371854
GO:0010501	RNA secondary structure unwinding	67	-0.515562	-1.90058	0.00302115	0.0371854
GO:0015979	photosynthesis	71	-0.779597	-2.90196	0.00310559	0.0371854
GO:0006563	L-serine metabolic process	11	-0.782338	-1.85456	0.00456621	0.0516943
GO:0035999	tetrahydrofolate interconversion	12	-0.781333	-1.89596	0.00458716	0.0516943
GO:0000160	phosphorelay signal transduction system	50	-0.486208	-1.69046	0.00569801	0.0580542
GO:0006364	rRNA processing	54	-0.459251	-1.61746	0.0057971	0.0580542
GO:0006950	response to stress	79	0.491832	1.63533	0.00580552	0.0580542
GO:0009058	biosynthetic process	70	0.514651	1.67798	0.00589971	0.0580542
GO:0006887	exocytosis	59	0.535432	1.70546	0.00601504	0.0580542
GO:0042742	defense response to bacterium	51	0.58477	1.80573	0.00606061	0.0580542
GO:0010584	pollen exine formation	10	-0.760306	-1.75249	0.00684932	0.0628076
GO:0045087	innate immune response	20	0.675927	1.72588	0.00688468	0.0628076
GO:0008152	metabolic process	230	0.373689	1.43077	0.00753769	0.0671657
GO:0030154	cell differentiation	42	-0.493982	-1.66605	0.00787402	0.0677556
GO:0052696	flavonoid glucuronidation	127	0.433014	1.55058	0.00795756	0.0677556
GO:0007017	microtubule-based process	40	-0.512073	-1.68563	0.00826446	0.068839
GO:0098869	cellular oxidant detoxification	76	0.476487	1.56848	0.00882353	0.0705164
GO:0016998	cell wall macromolecule catabolic process	12	0.755071	1.69524	0.00883392	0.0705164
GO:0006352	DNA-templated transcription, initiation	26	-0.548929	-1.60735	0.0101266	0.0791853
GO:0035066	positive regulation of histone acetylation	11	-0.743043	-1.76141	0.0114155	0.087479
GO:0042744	hydrogen peroxide catabolic process	35	0.566181	1.63435	0.0125984	0.0946507
GO:0009116	nucleoside metabolic process	15	0.687612	1.61347	0.0143627	0.10583
GO:0009909	regulation of flower development	15	-0.652378	-1.68455	0.0157303	0.112372
GO:0006206	pyrimidine nucleobase metabolic process	14	-0.679862	-1.71977	0.0158371	0.112372
GO:0009738	abscisic acid-activated signaling pathway	65	0.468112	1.51888	0.0161765	0.112693
GO:0005992	trehalose biosynthetic process	17	-0.637448	-1.6946	0.0164706	0.112693
GO:0048316	seed development	12	0.726592	1.6313	0.0176678	0.117967
GO:0006891	intra-Golgi vesicle-mediated transport	30	0.579051	1.59418	0.0178571	0.117967
GO:0046323	glucose import	39	0.528928	1.56464	0.0186335	0.118993
GO:1904659	glucose transmembrane transport	39	0.528928	1.56464	0.0186335	0.118993
GO:0009408	response to heat	41	0.534853	1.58537	0.0190174	0.119454
GO:0035235	ionotropic glutamate receptor signaling pathway	27	0.584348	1.56925	0.0214876	0.132626
GO:0009734	auxin-activated signaling pathway	74	-0.391923	-1.47535	0.0218069	0.132626
GO:0005975	carbohydrate metabolic process	239	0.347619	1.33414	0.0224439	0.134368
GO:0006970	response to osmotic stress	12	0.711035	1.59637	0.024735	0.145798
GO:0010345	suberin biosynthetic process	10	-0.70837	-1.63278	0.0251142	0.145798
GO:0006099	tricarboxylic acid cycle	43	0.501116	1.49108	0.028754	0.164438
GO:0006811	ion transport	25	0.587285	1.56393	0.0298013	0.167921
GO:0006012	galactose metabolic process	15	0.665438	1.56144	0.0305206	0.169482
GO:0033554	cellular response to stress	14	-0.632614	-1.60025	0.0316742	0.170563
GO:0010207	photosystem II assembly	13	-0.659861	-1.64258	0.0319635	0.170563
GO:0010206	photosystem II repair	16	-0.60898	-1.59237	0.0329412	0.170563
GO:0015716	organic phosphonate transport	16	-0.610578	-1.59655	0.0329412	0.170563
GO:0015748	organophosphate ester transport	16	-0.610578	-1.59655	0.0329412	0.170563
GO:0034968	histone lysine methylation	24	-0.539629	-1.53702	0.0352645	0.176318
GO:0006979	response to oxidative stress	75	0.422663	1.39057	0.0353982	0.176318
GO:0016311	dephosphorylation	115	-0.343796	-1.379	0.0354331	0.176318
GO:0009904	chloroplast accumulation movement	13	-0.655209	-1.631	0.0365297	0.179444
GO:0051301	cell division	72	-0.380215	-1.41782	0.0380952	0.179685
GO:0080163	regulation of protein serine/threonine phosphatase activity	17	0.635151	1.55383	0.0381282	0.179685
GO:0016192	vesicle-mediated transport	74	0.421033	1.38438	0.0381791	0.179685
GO:0009911	positive regulation of flower development	14	-0.62214	-1.57375	0.0384615	0.179685
GO:0016126	sterol biosynthetic process	10	0.730719	1.59335	0.0390071	0.179685
GO:0006098	pentose-phosphate shunt	17	0.625513	1.53025	0.0398614	0.179685
GO:0006869	lipid transport	17	0.631026	1.54374	0.0398614	0.179685
GO:0006888	ER to Golgi vesicle-mediated transport	57	0.459952	1.45168	0.0406627	0.180219
GO:0000470	maturation of LSU-rRNA	28	-0.506578	-1.51891	0.0409207	0.180219
GO:0006417	regulation of translation	24	-0.535698	-1.52582	0.0428212	0.184351
GO:0009826	unidimensional cell growth	24	-0.534245	-1.52169	0.0428212	0.184351
GO:0006906	vesicle fusion	51	0.471532	1.45606	0.0439394	0.187064
GO:0009699	phenylpropanoid biosynthetic process	13	0.65726	1.50312	0.0496454	0.209033
GO:0009903	chloroplast avoidance movement	12	-0.630103	-1.52899	0.0504587	0.210148
GO:0015992	proton transport	56	0.449883	1.41621	0.0525526	0.215073
GO:0010027	thylakoid membrane organization	25	-0.512242	-1.48445	0.0527638	0.215073
GO:0006397	mRNA processing	35	-0.455363	-1.44987	0.0544959	0.216443
GO:0033674	positive regulation of kinase activity	13	-0.617116	-1.53618	0.0547945	0.216443
GO:0070475	rRNA base methylation	13	-0.614914	-1.5307	0.0547945	0.216443
GO:0070588	calcium ion transmembrane transport	37	-0.441019	-1.42142	0.0558659	0.218423
GO:0008033	tRNA processing	24	-0.509033	-1.44988	0.0604534	0.232418
GO:0045332	phospholipid translocation	16	0.61427	1.47937	0.0606586	0.232418
GO:0031408	oxylipin biosynthetic process	20	0.570567	1.45686	0.0636833	0.241592
GO:0010197	polar nucleus fusion	16	-0.555137	-1.45158	0.0658824	0.247484
GO:0006400	tRNA modification	18	-0.535932	-1.44382	0.0707547	0.263206
GO:0006189	'de novo' IMP biosynthetic process	14	-0.584069	-1.47745	0.0723982	0.264569
GO:1903506	regulation of nucleic acid-templated transcription	10	0.674704	1.47121	0.072695	0.264569
GO:0016926	protein desumoylation	14	0.623144	1.45662	0.0732143	0.264569
GO:0051453	regulation of intracellular pH	21	0.558742	1.43492	0.0738832	0.264569
GO:0009965	leaf morphogenesis	12	-0.60647	-1.47164	0.0802752	0.284797
GO:0009845	seed germination	22	0.544185	1.4022	0.0844828	0.296975
GO:0006890	retrograde vesicle-mediated transport, Golgi to ER	26	0.507827	1.36506	0.0906096	0.311882
GO:0008299	isoprenoid biosynthetic process	16	0.588761	1.41793	0.0918544	0.311882
GO:0018279	protein N-linked glycosylation via asparagine	16	0.588514	1.41734	0.0918544	0.311882
GO:0019243	methylglyoxal catabolic process to D-lactate via S-lactoyl-glutathione	14	0.604344	1.41268	0.0928571	0.311882
GO:0000288	nuclear-transcribed mRNA catabolic process, deadenylation-dependent decay	19	0.549097	1.3717	0.0935875	0.311882
GO:0071423	malate transmembrane transport	13	-0.587189	-1.46168	0.0936073	0.311882
GO:0016125	sterol metabolic process	39	-0.392709	-1.28392	0.0949721	0.313289
GO:0003333	amino acid transmembrane transport	63	0.405865	1.30824	0.0956652	0.313289
GO:0000460	maturation of 5.8S rRNA	12	-0.593121	-1.43925	0.0986239	0.320242
GO:0051603	proteolysis involved in cellular protein catabolic process	87	0.37793	1.28093	0.0997191	0.321018
GO:0050896	response to stimulus	15	0.589374	1.38296	0.100539	0.321018
GO:0043171	peptide catabolic process	15	0.588295	1.38042	0.102334	0.32405
GO:0031347	regulation of defense response	27	0.495217	1.32989	0.104132	0.327042
GO:0009834	plant-type secondary cell wall biogenesis	15	-0.546423	-1.41096	0.105618	0.329011
GO:0006526	arginine biosynthetic process	13	-0.568622	-1.41546	0.109589	0.335919
GO:0061088	regulation of sequestering of zinc ion	13	-0.571713	-1.42316	0.109589	0.335919
GO:0048278	vesicle docking	29	0.49866	1.3618	0.110749	0.336781
GO:0006122	mitochondrial electron transport, ubiquinol to cytochrome c	13	0.595085	1.36093	0.115248	0.347703
GO:0017148	negative regulation of translation	15	0.571307	1.34056	0.116697	0.349322
GO:0016132	brassinosteroid biosynthetic process	32	-0.414493	-1.29836	0.120823	0.350645
GO:0010043	response to zinc ion	12	-0.574318	-1.39362	0.12156	0.350645
GO:0010268	brassinosteroid homeostasis	30	-0.420139	-1.28271	0.121762	0.350645
GO:0009725	response to hormone	12	0.609606	1.36865	0.121908	0.350645
GO:0045944	positive regulation of transcription from RNA polymerase II promoter	92	-0.309407	-1.20431	0.122222	0.350645
GO:0006457	protein folding	212	0.310463	1.182	0.12263	0.350645
GO:0032543	mitochondrial translation	15	-0.534813	-1.38098	0.123596	0.35079
GO:0050790	regulation of catalytic activity	41	0.42644	1.26402	0.133122	0.373226
GO:0009060	aerobic respiration	16	0.550885	1.32671	0.133449	0.373226
GO:0009817	defense response to fungus, incompatible interaction	10	0.60523	1.31972	0.134752	0.374139
GO:2000022	regulation of jasmonic acid mediated signaling pathway	17	0.542605	1.32743	0.136915	0.376975
GO:0006260	DNA replication	40	-0.373363	-1.22903	0.137741	0.376975
GO:0034475	U4 snRNA 3'-end processing	11	-0.564396	-1.33792	0.139269	0.378455
GO:0006415	translational termination	10	-0.592297	-1.36523	0.141553	0.38195
GO:0034969	histone arginine methylation	10	-0.588088	-1.35553	0.143836	0.383469
GO:0000462	maturation of SSU-rRNA from tricistronic rRNA transcript (SSU-rRNA, 5.8S rRNA, LSU-rRNA)	44	-0.365441	-1.24304	0.144414	0.383469
GO:0000059	obsolete protein import into nucleus, docking	15	-0.524338	-1.35393	0.146067	0.383469
GO:0035725	sodium ion transmembrane transport	10	-0.586111	-1.35097	0.146119	0.383469
GO:0019249	lactate biosynthetic process	10	0.59498	1.29737	0.150709	0.392826
GO:0010228	vegetative to reproductive phase transition of meristem	27	-0.425872	-1.26912	0.153652	0.396672
GO:0006807	nitrogen compound metabolic process	10	0.593415	1.29395	0.154255	0.396672
GO:0045859	regulation of protein kinase activity	26	-0.430969	-1.26194	0.162025	0.411325
GO:0009451	RNA modification	10	-0.574571	-1.32437	0.1621	0.411325
GO:0019430	removal of superoxide radicals	25	-0.438546	-1.27088	0.163317	0.411684
GO:0018106	peptidyl-histidine phosphorylation	16	0.532998	1.28364	0.164645	0.411949
GO:0035556	intracellular signal transduction	144	0.321661	1.16551	0.165572	0.411949
GO:0006623	protein targeting to vacuole	22	0.483842	1.24671	0.168966	0.413918
GO:0001522	pseudouridine synthesis	18	-0.482607	-1.30016	0.169811	0.413918
GO:0006629	lipid metabolic process	94	0.346266	1.1948	0.169837	0.413918
GO:0010411	xyloglucan metabolic process	18	0.513024	1.26945	0.17128	0.413918
GO:0006857	oligopeptide transport	16	-0.50607	-1.32328	0.171765	0.413918
GO:0016226	iron-sulfur cluster assembly	30	-0.399446	-1.21953	0.176166	0.420381
GO:1903507	negative regulation of nucleic acid-templated transcription	22	0.481025	1.23945	0.177586	0.420381
GO:0009788	negative regulation of abscisic acid-activated signaling pathway	15	0.53565	1.25689	0.177738	0.420381
GO:0015986	ATP synthesis coupled proton transport	31	-0.392349	-1.21639	0.181586	0.423073
GO:0061077	chaperone-mediated protein folding	31	-0.393168	-1.21893	0.181586	0.423073
GO:0006749	glutathione metabolic process	49	0.40035	1.22153	0.182236	0.423073
GO:0042147	retrograde transport, endosome to Golgi	20	0.485551	1.23978	0.184165	0.423073
GO:0006754	ATP biosynthetic process	13	0.543594	1.24317	0.184397	0.423073
GO:0030163	protein catabolic process	48	-0.346583	-1.19101	0.194915	0.441399
GO:0030244	cellulose biosynthetic process	48	-0.347385	-1.19377	0.194915	0.441399
GO:0034976	response to endoplasmic reticulum stress	16	0.517943	1.24738	0.195841	0.441399
GO:0009409	response to cold	12	0.551506	1.23821	0.199647	0.447346
GO:0006265	DNA topological change	14	-0.497726	-1.25904	0.201357	0.448556
GO:0030968	endoplasmic reticulum unfolded protein response	11	0.561044	1.25011	0.203901	0.449001
GO:0072593	reactive oxygen species metabolic process	10	0.577265	1.25874	0.203901	0.449001
GO:0032508	DNA duplex unwinding	43	-0.339782	-1.15545	0.207447	0.454199
GO:0000290	deadenylation-dependent decapping of nuclear-transcribed mRNA	12	0.543835	1.22099	0.210247	0.457716
GO:0008380	RNA splicing	10	-0.550417	-1.2687	0.212329	0.459538
GO:0010388	protein deneddylation	15	-0.484539	-1.25116	0.213483	0.459538
GO:0009736	cytokinin-activated signaling pathway	12	-0.511748	-1.24179	0.224771	0.481132
GO:0009733	response to auxin	39	0.396655	1.17336	0.228261	0.485889
GO:0007275	multicellular organism development	63	0.358972	1.15708	0.234679	0.49679
GO:0000105	histidine biosynthetic process	14	-0.48258	-1.22073	0.244344	0.496855
GO:0010224	response to UV-B	19	-0.432096	-1.17952	0.244706	0.496855
GO:0018108	peptidyl-tyrosine phosphorylation	104	0.325348	1.13302	0.244898	0.496855
GO:0042546	cell wall biogenesis	17	0.491359	1.20206	0.246101	0.496855
GO:0009664	plant-type cell wall organization	27	0.434985	1.16814	0.246281	0.496855
GO:0033539	fatty acid beta-oxidation using acyl-CoA dehydrogenase	14	0.506723	1.18449	0.246429	0.496855
GO:0055088	lipid homeostasis	14	0.506723	1.18449	0.246429	0.496855
GO:0098656	anion transmembrane transport	27	-0.388724	-1.15841	0.246851	0.496855
GO:1902600	hydrogen ion transmembrane transport	59	0.360616	1.14864	0.24812	0.496855
GO:0006338	chromatin remodeling	30	0.420613	1.15798	0.248377	0.496855
GO:0042538	hyperosmotic salinity response	19	-0.429687	-1.17294	0.251765	0.496855
GO:0000165	MAPK cascade	56	0.365827	1.15161	0.252252	0.496855
GO:0046686	response to cadmium ion	11	0.538264	1.19935	0.253546	0.496855
GO:0009793	embryo development ending in seed dormancy	97	-0.278011	-1.09388	0.253731	0.496855
GO:0043086	negative regulation of catalytic activity	55	0.364265	1.14166	0.25416	0.496855
GO:0046916	cellular transition metal ion homeostasis	57	0.360877	1.13898	0.26506	0.515533
GO:0009926	auxin polar transport	16	-0.448182	-1.17192	0.268235	0.51687
GO:0006904	vesicle docking involved in exocytosis	22	0.450562	1.16096	0.268966	0.51687
GO:0006855	drug transmembrane transport	55	-0.315226	-1.11411	0.269795	0.51687
GO:0051555	flavonol biosynthetic process	11	-0.495343	-1.17423	0.271689	0.51791
GO:0000027	ribosomal large subunit assembly	52	-0.313224	-1.09613	0.276353	0.524193
GO:0009832	plant-type cell wall biogenesis	10	0.548032	1.19499	0.283688	0.533408
GO:0042391	regulation of membrane potential	27	-0.376335	-1.1215	0.284635	0.533408
GO:0070932	histone H3 deacetylation	10	-0.509915	-1.17534	0.285388	0.533408
GO:0071554	cell wall organization or biogenesis	39	-0.336909	-1.10149	0.287709	0.533638
GO:0006810	transport	145	0.298053	1.08226	0.289646	0.533638
GO:0006520	cellular amino acid metabolic process	28	0.413434	1.12407	0.289689	0.533638
GO:0009737	response to abscisic acid	65	-0.298982	-1.08782	0.291925	0.535184
GO:0009863	salicylic acid mediated signaling pathway	12	-0.480639	-1.1663	0.293578	0.535382
GO:0009407	toxin catabolic process	22	0.442539	1.14029	0.294828	0.535382
GO:0010304	PSII associated light-harvesting complex II catabolic process	10	-0.4974	-1.1465	0.299087	0.538016
GO:0031047	gene silencing by RNA	10	-0.495467	-1.14204	0.299087	0.538016
GO:0009086	methionine biosynthetic process	12	0.508067	1.14068	0.303887	0.544097
GO:0006450	regulation of translational fidelity	13	-0.463049	-1.15266	0.308219	0.549287
GO:0036265	RNA (guanine-N7)-methylation	10	-0.487148	-1.12286	0.310502	0.550794
GO:0010187	negative regulation of seed germination	16	-0.428401	-1.12019	0.32	0.565025
GO:0000413	protein peptidyl-prolyl isomerization	80	-0.273965	-1.03833	0.327922	0.572963
GO:0006796	phosphate-containing compound metabolic process	10	-0.477871	-1.10148	0.328767	0.572963
GO:0043161	proteasome-mediated ubiquitin-dependent protein catabolic process	153	0.288339	1.05516	0.328982	0.572963
GO:0009306	protein secretion	14	-0.428254	-1.0833	0.334842	0.578654
GO:0016567	protein ubiquitination	281	0.269326	1.04831	0.335358	0.578654
GO:0030001	metal ion transport	66	0.332294	1.07725	0.33678	0.578654
GO:0006508	proteolysis	359	0.264537	1.04464	0.341121	0.581261
GO:0010223	secondary shoot formation	11	-0.458234	-1.08626	0.342466	0.581261
GO:0002098	tRNA wobble uridine modification	10	-0.4739	-1.09233	0.344749	0.581261
GO:0009867	jasmonic acid mediated signaling pathway	17	-0.409604	-1.08889	0.345882	0.581261
GO:0030488	tRNA methylation	17	-0.412106	-1.09554	0.345882	0.581261
GO:0008283	cell proliferation	16	-0.413386	-1.08093	0.348235	0.58266
GO:0006896	Golgi to vacuole transport	12	0.490906	1.10215	0.35159	0.583504
GO:0019538	protein metabolic process	14	0.467446	1.09267	0.351786	0.583504
GO:0010105	negative regulation of ethylene-activated signaling pathway	14	0.466693	1.09092	0.353571	0.583938
GO:0010119	regulation of stomatal movement	16	-0.409915	-1.07185	0.36	0.59012
GO:0045454	cell redox homeostasis	123	-0.254322	-1.03053	0.360465	0.59012
GO:0019252	starch biosynthetic process	18	-0.393305	-1.05958	0.363208	0.59012
GO:0048527	lateral root development	10	0.50767	1.10698	0.363475	0.59012
GO:0031627	telomeric loop formation	19	-0.384224	-1.04884	0.367059	0.591646
GO:0008654	phospholipid biosynthetic process	11	0.494301	1.10139	0.368794	0.591646
GO:0000387	spliceosomal snRNP assembly	21	-0.382451	-1.05743	0.369048	0.591646
GO:1902047	polyamine transmembrane transport	10	0.499528	1.08923	0.374113	0.595382
GO:0005985	sucrose metabolic process	12	-0.436328	-1.05878	0.376147	0.595382
GO:0006351	transcription, DNA-templated	46	0.351896	1.06179	0.376972	0.595382
GO:0007035	vacuolar acidification	11	0.491017	1.09407	0.37766	0.595382
GO:0000245	spliceosomal complex assembly	22	-0.37708	-1.0651	0.379147	0.595382
GO:0007059	chromosome segregation	14	-0.411898	-1.04193	0.384615	0.600945
GO:0016042	lipid catabolic process	42	-0.306146	-1.03254	0.385827	0.600945
GO:0071555	cell wall organization	100	0.298639	1.03211	0.390884	0.606357
GO:0006396	RNA processing	60	-0.286536	-1.02578	0.397015	0.613381
GO:0006694	steroid biosynthetic process	16	0.438721	1.05658	0.398614	0.613381
GO:0006383	transcription from RNA polymerase III promoter	18	-0.382121	-1.02945	0.403302	0.615465
GO:0009073	aromatic amino acid family biosynthetic process	17	0.435092	1.06441	0.405546	0.615465
GO:0055085	transmembrane transport	287	-0.226997	-1.00461	0.405556	0.615465
GO:0061512	protein localization to cilium	11	-0.431908	-1.02386	0.406393	0.615465
GO:0042545	cell wall modification	18	0.433957	1.0738	0.408304	0.615926
GO:0009640	photomorphogenesis	23	-0.365788	-1.03295	0.410448	0.616731
GO:0048868	pollen tube development	10	0.484302	1.05603	0.416667	0.623157
GO:0006360	transcription from RNA polymerase I promoter	15	-0.393492	-1.01606	0.417978	0.623157
GO:0006310	DNA recombination	22	-0.363925	-1.02794	0.42654	0.633458
GO:0010051	xylem and phloem pattern formation	10	-0.437122	-1.00756	0.43379	0.639028
GO:0045490	pectin catabolic process	27	0.38148	1.02445	0.434711	0.639028
GO:0007049	cell cycle	16	-0.383641	-1.00315	0.435294	0.639028
GO:0061025	membrane fusion	13	0.446639	1.02144	0.443262	0.646401
GO:0007264	small GTPase mediated signal transduction	106	0.288886	1.0078	0.443691	0.646401
GO:0006995	cellular response to nitrogen starvation	12	0.456546	1.02501	0.446996	0.647408
GO:0000724	double-strand break repair via homologous recombination	23	-0.355921	-1.00509	0.447761	0.647408
GO:0030150	protein import into mitochondrial matrix	29	0.371175	1.01365	0.449511	0.647496
GO:0006014	D-ribose metabolic process	10	-0.433507	-0.999223	0.454338	0.651997
GO:0030042	actin filament depolymerization	10	0.46678	1.01782	0.457447	0.65299
GO:0042273	ribosomal large subunit biogenesis	24	-0.352239	-1.00328	0.458438	0.65299
GO:0006289	nucleotide-excision repair	22	0.387759	0.999137	0.460345	0.653277
GO:0048481	plant ovule development	10	-0.428602	-0.987918	0.468037	0.661741
GO:0006606	protein import into nucleus	41	-0.293348	-0.976385	0.471698	0.664466
GO:0006529	asparagine biosynthetic process	10	0.457015	0.996531	0.47695	0.669404
GO:0009958	positive gravitropism	10	-0.425567	-0.980921	0.479452	0.670459
GO:0033962	cytoplasmic mRNA processing body assembly	13	0.432377	0.988824	0.48227	0.671947
GO:0006378	mRNA polyadenylation	14	-0.37718	-0.954109	0.486425	0.675282
GO:0006885	regulation of pH	10	0.453739	0.989387	0.491135	0.679358
GO:0009910	negative regulation of flower development	12	-0.391885	-0.950938	0.495413	0.682811
GO:0042254	ribosome biogenesis	42	-0.286294	-0.965581	0.498688	0.684176
GO:0051205	protein insertion into membrane	10	0.449239	0.979575	0.501773	0.684176
GO:0071805	potassium ion transmembrane transport	57	0.308032	0.972194	0.503012	0.684176
GO:0000060	protein import into nucleus, translocation	11	0.438448	0.976942	0.503546	0.684176
GO:0010311	lateral root formation	10	-0.411037	-0.94743	0.511416	0.690346
GO:0045892	negative regulation of transcription, DNA-templated	24	0.360516	0.959215	0.51405	0.690346
GO:0006491	N-glycan processing	10	0.444191	0.968567	0.514184	0.690346
GO:0009553	embryo sac development	16	-0.359696	-0.940541	0.515294	0.690346
GO:0042908	xenobiotic transport	20	-0.343658	-0.941131	0.522565	0.696596
GO:0006535	cysteine biosynthetic process from serine	15	-0.357421	-0.922922	0.523596	0.696596
GO:0006879	cellular iron ion homeostasis	10	0.435347	0.949282	0.530142	0.699805
GO:0009607	response to biotic stimulus	28	0.353076	0.959965	0.530278	0.699805
GO:0071577	zinc II ion transmembrane transport	27	-0.318117	-0.948002	0.531486	0.699805
GO:0045893	positive regulation of transcription, DNA-templated	49	-0.27771	-0.957862	0.547278	0.71813
GO:0007186	G-protein coupled receptor signaling pathway	20	0.370843	0.946894	0.55938	0.729825
GO:0046856	phosphatidylinositol dephosphorylation	16	-0.345059	-0.902268	0.56	0.729825
GO:0044238	primary metabolic process	26	-0.316078	-0.925525	0.564557	0.733269
GO:0000122	negative regulation of transcription from RNA polymerase II promoter	20	0.3685	0.94091	0.567986	0.735231
GO:0042542	response to hydrogen peroxide	11	0.41167	0.917276	0.570922	0.736543
GO:0000272	polysaccharide catabolic process	14	0.393595	0.920044	0.580357	0.746058
GO:0007010	cytoskeleton organization	13	-0.355783	-0.885646	0.582192	0.746058
GO:1902358	sulfate transmembrane transport	13	0.399399	0.913406	0.586879	0.749558
GO:0009735	response to cytokinin	45	-0.269829	-0.920974	0.595041	0.753532
GO:0006207	'de novo' pyrimidine nucleobase biosynthetic process	11	-0.377451	-0.894763	0.59589	0.753532
GO:0016114	terpenoid biosynthetic process	10	-0.383275	-0.883441	0.59589	0.753532
GO:0042026	protein refolding	11	0.39746	0.885613	0.609929	0.768747
GO:0001172	transcription, RNA-templated	10	-0.376318	-0.867403	0.614155	0.769014
GO:0006610	ribosomal protein import into nucleus	10	-0.376756	-0.868414	0.614155	0.769014
GO:0061615	glycolytic process through fructose-6-phosphate	11	0.393779	0.877412	0.618794	0.772299
GO:0006730	one-carbon metabolic process	18	0.359157	0.888714	0.621107	0.772669
GO:0006006	glucose metabolic process	22	-0.3158	-0.892006	0.632701	0.782015
GO:0048366	leaf development	22	-0.316352	-0.893567	0.632701	0.782015
GO:0006474	N-terminal protein amino acid acetylation	17	-0.323558	-0.860148	0.647059	0.785896
GO:0010252	auxin homeostasis	11	-0.360371	-0.854273	0.650685	0.785896
GO:0045489	pectin biosynthetic process	15	0.367844	0.86314	0.651706	0.785896
GO:0048364	root development	38	-0.276514	-0.902695	0.653005	0.785896
GO:0000186	activation of MAPKK activity	69	-0.245732	-0.90993	0.653495	0.785896
GO:0016559	peroxisome fission	10	-0.359866	-0.829484	0.655251	0.785896
GO:0006897	endocytosis	37	0.299136	0.875891	0.65528	0.785896
GO:0046835	carbohydrate phosphorylation	33	-0.282162	-0.887331	0.656992	0.785896
GO:0009555	pollen development	35	-0.273923	-0.872167	0.662125	0.785896
GO:0033609	oxalate metabolic process	11	0.3819	0.850944	0.663121	0.785896
GO:0006633	fatty acid biosynthetic process	62	-0.248022	-0.897657	0.663717	0.785896
GO:0001731	formation of translation preinitiation complex	27	0.32524	0.873422	0.664463	0.785896
GO:0031122	cytoplasmic microtubule organization	28	0.318222	0.865201	0.666121	0.785896
GO:0045737	positive regulation of cyclin-dependent protein serine/threonine kinase activity	12	0.374375	0.840524	0.667845	0.785896
GO:1901409	positive regulation of phosphorylation of RNA polymerase II C-terminal domain	12	0.374375	0.840524	0.667845	0.785896
GO:0046777	protein autophosphorylation	66	0.272063	0.881992	0.669129	0.785896
GO:0007034	vacuolar transport	16	0.351997	0.847724	0.670711	0.785896
GO:0006486	protein glycosylation	34	0.296817	0.850434	0.686306	0.798467
GO:0006446	regulation of translational initiation	29	0.30668	0.837522	0.687296	0.798467
GO:0009860	pollen tube growth	11	0.374252	0.833901	0.689716	0.798467
GO:0000902	cell morphogenesis	17	0.337383	0.825372	0.689775	0.798467
GO:0009966	regulation of signal transduction	20	0.331846	0.847321	0.695353	0.798977
GO:0006096	glycolytic process	58	0.269179	0.85384	0.696375	0.798977
GO:0016117	carotenoid biosynthetic process	17	-0.312845	-0.83167	0.696471	0.798977
GO:0009908	flower development	10	-0.346801	-0.799369	0.69863	0.799062
GO:0032259	methylation	219	0.238096	0.906813	0.709022	0.801243
GO:0006413	translational initiation	103	-0.229658	-0.909221	0.710037	0.801243
GO:0006542	glutamine biosynthetic process	10	-0.344038	-0.793	0.710046	0.801243
GO:0042274	ribosomal small subunit biogenesis	13	-0.318623	-0.793142	0.710046	0.801243
GO:0033619	membrane protein proteolysis	10	0.365345	0.796642	0.710993	0.801243
GO:0034427	nuclear-transcribed mRNA catabolic process, exonucleolytic, 3'-5'	13	-0.316742	-0.78846	0.719178	0.80809
GO:0042594	response to starvation	11	-0.336426	-0.797511	0.721461	0.808285
GO:0016485	protein processing	37	0.286253	0.838168	0.726708	0.809517
GO:0044699	single-organism process	14	0.342449	0.800488	0.726786	0.809517
GO:0009723	response to ethylene	19	0.32005	0.799516	0.736568	0.816175
GO:0022900	electron transport chain	18	0.323205	0.799752	0.737024	0.816175
GO:0006541	glutamine metabolic process	26	-0.281851	-0.825302	0.744304	0.821861
GO:0043085	positive regulation of catalytic activity	15	-0.304172	-0.785425	0.748315	0.822152
GO:0051726	regulation of cell cycle	11	-0.327276	-0.77582	0.748858	0.822152
GO:0000184	nuclear-transcribed mRNA catabolic process, nonsense-mediated decay	10	-0.335689	-0.773756	0.751142	0.822302
GO:0034219	carbohydrate transmembrane transport	20	0.314457	0.802921	0.753873	0.822941
GO:0009651	response to salt stress	48	0.267103	0.814216	0.771605	0.832462
GO:0000463	maturation of LSU-rRNA from tricistronic rRNA transcript (SSU-rRNA, 5.8S rRNA, LSU-rRNA)	18	-0.290068	-0.781454	0.773585	0.832462
GO:0006002	fructose 6-phosphate metabolic process	13	-0.302529	-0.753081	0.776256	0.832462
GO:0006367	transcription initiation from RNA polymerase II promoter	18	0.310878	0.76925	0.776817	0.832462
GO:0090630	activation of GTPase activity	27	0.289401	0.777177	0.77686	0.832462
GO:0006094	gluconeogenesis	13	0.337119	0.770975	0.778369	0.832462
GO:0006221	pyrimidine nucleotide biosynthetic process	10	-0.328118	-0.756304	0.778539	0.832462
GO:0009846	pollen germination	12	0.334923	0.751948	0.780919	0.832462
GO:0023014	signal transduction by protein phosphorylation	55	0.259753	0.814108	0.782148	0.832462
GO:0000162	tryptophan biosynthetic process	10	0.338642	0.738415	0.787234	0.833609
GO:0006821	chloride transport	10	-0.326496	-0.752565	0.787671	0.833609
GO:0030245	cellulose catabolic process	12	0.331813	0.744965	0.789753	0.833609
GO:0016925	protein sumoylation	14	0.32243	0.753694	0.794643	0.834237
GO:0031338	regulation of vesicle fusion	25	0.287893	0.766653	0.794702	0.834237
GO:0009791	post-embryonic development	16	0.31219	0.751857	0.805893	0.842105
GO:0006914	autophagy	21	0.29311	0.752746	0.812715	0.842105
GO:0043248	proteasome assembly	14	-0.292733	-0.740493	0.81448	0.842105
GO:0006298	mismatch repair	10	-0.320375	-0.738457	0.815068	0.842105
GO:0090502	RNA phosphodiester bond hydrolysis, endonucleolytic	48	-0.235237	-0.808378	0.816384	0.842105
GO:0042787	protein ubiquitination involved in ubiquitin-dependent protein catabolic process	106	0.23538	0.82114	0.819539	0.842105
GO:0045899	positive regulation of RNA polymerase II transcriptional preinitiation complex assembly	18	0.295586	0.731411	0.823529	0.842105
GO:1901800	positive regulation of proteasomal protein catabolic process	18	0.295586	0.731411	0.823529	0.842105
GO:0032436	positive regulation of proteasomal ubiquitin-dependent protein catabolic process	23	-0.272132	-0.768477	0.825871	0.842105
GO:0030490	maturation of SSU-rRNA	13	0.3197	0.731138	0.826241	0.842105
GO:0009987	cellular process	19	0.285802	0.71396	0.830156	0.842105
GO:0006357	regulation of transcription from RNA polymerase II promoter	95	-0.214471	-0.838973	0.840149	0.842105
GO:0015074	DNA integration	35	0.262168	0.75678	0.840945	0.842105
GO:0000422	autophagy of mitochondrion	18	0.284412	0.703762	0.844291	0.842105
GO:0000911	cytokinesis by cell plate formation	14	-0.282207	-0.713865	0.846154	0.842105
GO:0035335	peptidyl-tyrosine dephosphorylation	32	0.265171	0.740654	0.854812	0.842105
GO:0046854	phosphatidylinositol phosphorylation	32	0.264361	0.738392	0.862969	0.842105
GO:0016055	Wnt signaling pathway	17	0.282451	0.690987	0.864818	0.842105
GO:0019748	secondary metabolic process	17	0.283118	0.692618	0.864818	0.842105
GO:0005978	glycogen biosynthetic process	15	0.297904	0.699028	0.867145	0.842105
GO:1903959	regulation of anion transmembrane transport	15	0.294054	0.689993	0.872531	0.842105
GO:0006108	malate metabolic process	21	0.26431	0.678782	0.872852	0.842105
GO:0009089	lysine biosynthetic process via diaminopimelate	13	-0.265595	-0.661141	0.874429	0.842105
GO:0000209	protein polyubiquitination	85	0.229859	0.777063	0.877637	0.842105
GO:0006631	fatty acid metabolic process	11	-0.284533	-0.674498	0.881279	0.842105
GO:0044804	autophagy of nucleus	17	0.278591	0.681544	0.882149	0.842105
GO:0006465	signal peptide processing	32	0.255783	0.714434	0.882545	0.842105
GO:0090305	nucleic acid phosphodiester bond hydrolysis	82	-0.216772	-0.822028	0.885135	0.842105
GO:0045116	protein neddylation	17	0.273331	0.668675	0.887348	0.842105
GO:0006379	mRNA cleavage	12	-0.268488	-0.651506	0.887615	0.842105
GO:0006405	RNA export from nucleus	12	-0.268703	-0.652027	0.887615	0.842105
GO:0030091	protein repair	11	-0.280111	-0.664015	0.888128	0.842105
GO:0009585	red, far-red light phototransduction	11	0.285365	0.635845	0.890071	0.842105
GO:0006470	protein dephosphorylation	181	0.217628	0.813519	0.891192	0.842105
GO:0000723	telomere maintenance	13	0.293132	0.670378	0.897163	0.842105
GO:0000447	endonucleolytic cleavage in ITS1 to separate SSU-rRNA from 5.8S rRNA and LSU-rRNA from tricistronic rRNA transcript (SSU-rRNA, 5.8S rRNA, LSU-rRNA)	10	-0.273076	-0.629434	0.908676	0.842105
GO:0010150	leaf senescence	11	-0.26779	-0.634808	0.910959	0.842105
GO:0006406	mRNA export from nucleus	14	-0.262348	-0.663631	0.911765	0.842105
GO:0007131	reciprocal meiotic recombination	17	-0.245224	-0.651905	0.915294	0.842105
GO:0015991	ATP hydrolysis coupled proton transport	29	0.24795	0.677133	0.916938	0.842105
GO:0043547	positive regulation of GTPase activity	56	-0.207547	-0.738109	0.922619	0.842105
GO:0008360	regulation of cell shape	23	-0.233044	-0.658097	0.925373	0.842105
GO:0006506	GPI anchor biosynthetic process	17	-0.237596	-0.631628	0.929412	0.842105
GO:0008643	carbohydrate transport	29	-0.227513	-0.690026	0.930412	0.842105
GO:0009742	brassinosteroid mediated signaling pathway	23	0.242004	0.636503	0.936667	0.842105
GO:0019509	L-methionine salvage from methylthioadenosine	12	-0.238564	-0.578893	0.938073	0.842105
GO:0009809	lignin biosynthetic process	19	-0.23494	-0.64133	0.938824	0.842105
GO:0006281	DNA repair	99	0.209932	0.725583	0.946429	0.842105
GO:0006334	nucleosome assembly	50	-0.193305	-0.672088	0.954416	0.842105
GO:0006284	base-excision repair	33	-0.215336	-0.677181	0.955145	0.842105
GO:0009231	riboflavin biosynthetic process	16	-0.228496	-0.597478	0.955294	0.842105
GO:0016310	phosphorylation	256	-0.189037	-0.824689	0.956989	0.842105
GO:0006614	SRP-dependent cotranslational protein targeting to membrane	15	-0.226154	-0.583968	0.957303	0.842105
GO:0010468	regulation of gene expression	32	0.22691	0.633788	0.96248	0.842105
GO:0018105	peptidyl-serine phosphorylation	79	0.205034	0.681737	0.965167	0.842105
GO:0006627	protein processing involved in protein targeting to mitochondrion	16	0.237112	0.571044	0.967071	0.842105
GO:0006366	transcription from RNA polymerase II promoter	21	0.219816	0.564517	0.969072	0.842105
GO:0016049	cell growth	13	0.2412	0.551613	0.971631	0.842105
GO:0090503	RNA phosphodiester bond hydrolysis, exonucleolytic	29	0.225513	0.615861	0.972313	0.842105
GO:0033108	mitochondrial respiratory chain complex assembly	12	0.237071	0.532258	0.973498	0.842105
GO:0007030	Golgi organization	22	0.223374	0.575567	0.974138	0.842105
GO:0007094	mitotic spindle assembly checkpoint	10	-0.224474	-0.517407	0.974886	0.842105
GO:0030422	production of siRNA involved in RNA interference	13	-0.21119	-0.525711	0.974886	0.842105
GO:0000045	autophagosome assembly	19	-0.215028	-0.586974	0.978824	0.842105
GO:0007064	mitotic sister chromatid cohesion	21	0.204351	0.5248	0.979381	0.842105
GO:0000028	ribosomal small subunit assembly	31	-0.197004	-0.610771	0.982097	0.842105
GO:0009414	response to water deprivation	23	-0.198525	-0.560618	0.982587	0.842105
GO:0000398	mRNA splicing, via spliceosome	92	0.19723	0.677537	0.983607	0.842105
GO:0031146	SCF-dependent proteasomal ubiquitin-dependent protein catabolic process	35	0.198296	0.572408	0.984252	0.842105
GO:0009097	isoleucine biosynthetic process	10	0.207053	0.451483	0.985816	0.842105
GO:0006487	protein N-linked glycosylation	22	-0.184006	-0.519742	0.988152	0.842105
GO:0016579	protein deubiquitination	44	-0.181037	-0.615794	0.989101	0.842105
GO:0015031	protein transport	71	0.188053	0.615066	0.991176	0.842105
GO:0098655	cation transmembrane transport	18	0.202129	0.500158	0.991349	0.842105
GO:0006414	translational elongation	50	-0.164971	-0.573577	0.991453	0.842105
GO:0006342	chromatin silencing	20	0.187748	0.479387	0.993115	0.842105
GO:0010087	phloem or xylem histogenesis	17	0.189725	0.464142	0.994801	0.842105
GO:0015693	magnesium ion transport	22	0.203027	0.523137	0.994828	0.842105
GO:1903830	magnesium ion transmembrane transport	22	0.203027	0.523137	0.994828	0.842105
GO:0034047	regulation of phosphoprotein phosphatase activity	21	-0.180642	-0.499456	0.995238	0.842105
GO:0044260	cellular macromolecule metabolic process	17	0.178611	0.436953	0.996534	0.842105
GO:0006368	transcription elongation from RNA polymerase II promoter	23	-0.172035	-0.485811	0.997512	0.842105
GO:0002181	cytoplasmic translation	62	0.110694	0.355064	1	0.842105
GO:0006412	translation	447	-0.120421	-0.548468	1	0.842105
GO:0006511	ubiquitin-dependent protein catabolic process	101	0.0780648	0.270062	1	0.842105
GO:0006607	NLS-bearing protein import into nucleus	21	0.129624	0.33289	1	0.842105
GO:0016573	histone acetylation	52	-0.163092	-0.570739	1	0.842105
GO:0030433	ubiquitin-dependent ERAD pathway	31	0.15398	0.427313	1	0.842105
GO:0046939	nucleotide phosphorylation	22	0.180557	0.46524	1	0.842105
GO:0071806	protein transmembrane transport	17	0.151438	0.370477	1	0.842105
